# Supplementary material for: Exclusively Relativistic: Periodic Trends in the Melting and Boiling Points of Group 12
Source: Angew Chem Int Ed Engl. 2021 Feb 26;60(14):7703–9. doi: 10.1002/anie.202100486 (PMC8048430; doi:10.1002/anie.202100486)
Supplement: Supplementary file 2 — Supplementary [file ANIE-60-7703-s002.xlsx]

## Sheet: Sheet1
Element	Ecoh [eV]	MP [K]	BP [K]	Type
Cadmium	1.161	594.25	1040.15	m12
Mercury	0.674	234.32	629.88	m12	all non-molecular
Zinc	1.347	692.68	1180.15	m12	alkaline
Copernicium	0.376	215	361	m12	ma BP
Cesium	0.804	301.55	944.15	ma	alkaline earth
Rubidium	0.852	312.45	961.15	ma	mae BP
Lithium	1.638	453.69	1615.15	ma	main-group molecular
Potassium	0.934	336.55	1032.15	ma	mol BP
Sodium	1.109	370.87	1156.15	ma	noble gases
Barium	1.897	998.15	2143.15	mae	nob BP
Beryllium	3.317	1551.15	2743.15	mae	group 12
Calcium	1.845	1115.15	1757.15	mae	m12 BP
Magnesium	1.503	923.15	1363.15	mae	d-block
Radium	1.658	973.15	2010.15	mae	md BP
Strontium	1.72	1050.15	1655.15	mae	f-block
Chromium	4.094	2180.15	2944.15	md	mf BP
Cobalt	4.394	1768.15	3200.15	md	main-group metals
Copper	3.482	1357.77	2835.15	md	mm BP
Gold	3.814	1337.33	3129.15	md	main-group atomic
Hafnium	6.436	2503.15	4876.15	md
Iridium	6.944	2720.15	4701.15	md
Iron	4.28	1808.25	3134.15	md
Manganese	2.923	1523.15	2334.15	md
Molybdenum	6.82	2896.15	4912.15	md
Nickel	4.436	1728.15	3186.15	md
Niobium	7.566	2750.15	5017.15	md
Osmium	8.167	3303.15	5285.15	md
Palladium	3.897	1828.15	3236.15	md
Platinum	5.845	2041.15	4098.15	md
Rhenium	8.032	3459.15	5869.15	md
Rhodium	5.742	2236.15	3968.15	md
Ruthenium	6.737	2603.15	4423.15	md
Scandium	3.897	1813.15	3103.15	md
Silver	2.943	1235.1	2435.15	md
Tantalum	8.105	3293.15	5731.15	md
Technetium	6.851	2433.15	4538.15	md
Titanium	4.85	1941.15	3560.15	md
Tungsten	8.903	3695.15	5828.15	md
Vanadium	5.307	2193.15	3680.15	md
Yttrium	4.374	1798.15	3618.15	md
Zirconium	6.25	2123.15	4682.15	md
Actinium	4.249	1323.15	3473.15	mf
Americium	2.736	1449.15	2284.15	mf
Cerium	4.322	1071.15	3633.15	mf
Curium	3.99	1613.15	3383.15	mf
Dysprosium	3.047	1683.15	2840.15	mf
Erbium	3.285	1803.15	3141.15	mf
Europium	1.855	1095.15	1800.15	mf
Gadolinium	4.146	1587.15	3523.15	mf
Holmium	3.13	1743.15	2973.15	mf
Lanthanum	4.467	1813.15	3737.15	mf
Lutetium	4.436	1933.15	3675.15	mf
Neodymium	3.399	1289.15	3373.15	mf
Neptunium	4.726	913.15	4273.15	mf
Plutonium	3.596	912.55	3503.15	mf
Polonium	1.492	527.15	1235.15	mf
Praseodymium	3.7	1204.15	3563.15	mf
promethium	3.2	1373	3273.15	mf
protactinium	3.7	1841	4273.15	mf
Samarium	2.135	1443.15	2076.15	mf
Terbium	4.052	1633.15	3503.15	mf
Thorium	6.198	2023.15	5093.15	mf
Thulium	2.415	1823.15	2223.15	mf
Uranium	5.555	1408.15	4200.15	mf
Ytterbium	1.596	1097.15	1469.15	mf
Indium	2.519	429.75	2345.15	mm
Aluminum	3.389	933.47	2792.15	mm
Bismuth	2.176	544.55	1837.15	mm
Gallium	2.809	302.91	2477.15	mm
Boron	5.814	2348.15	4273.15	sm
Argon	0.08	83.85	87.35	n
Helium	0	0	4.22	n
Krypton	0.116	115.85	119.93	n
Neon	0.02	24.65	27.07	n
Radon	0.202	202.15	211.45	n
Xenon	0.165	154.35	165.15	n
Bromine	1.223	266.15	332.15	mol
Chlorine	1.399	172.15	239.11	mol
Fluorine	0.84	53.55	85.03	mol
Iodine	1.109	386.65	457.45	mol
Nitrogen	4.913	63.05	77.36	mol
Oxygen	2.601	54.85	90.25	mol
Phosphorus	3.431	317.35	553.65	mol
Sulfur	2.85	388.35	717.87	mol
Antimony	2.747	903.94	1860.15	mol
Arsenic	2.957	1090.15	887.15	mol
Selenium	2.456	493.15	958.15	mol
Tellurium	2.187	723.15	1261.15	mol
Thallium	1.886	577.15	1746.15	mm
Lead	2.031	600.61	2022.15	14
Tin	3.14	505.078	2875.15	14
Silicon	4.622	1687.15	3173.15	14
Carbon	7.369	3823.15	4300.15	14
Germanium	3.85	1211.4	3106	14
