# Supplementary material for: Exclusively Relativistic: Periodic Trends in the Melting and Boiling Points of Group 12
Source: Angew Chem Int Ed Engl. 2021 Feb 26;60(14):7703–9. doi: 10.1002/anie.202100486 (PMC8048430; doi:10.1002/anie.202100486)
Supplement: Supplementary file 3 — Supplementary [file ANIE-60-7703-s003.zip]

Archive with 4 entries (4 files):
- POTCAR_NR-Cd_Mewes2020
- POTCAR_NR-Cn_Mewes2018
- POTCAR_NR-Hg_Mewes2020
- POTCAR_NR-Zn_Mewes2020
