# Supplementary material for: Exclusively Relativistic: Periodic Trends in the Melting and Boiling Points of Group 12
Source: Angew Chem Int Ed Engl. 2021 Feb 26;60(14):7703–9. doi: 10.1002/anie.202100486 (PMC8048430; doi:10.1002/anie.202100486)
Supplement: Supplementary file 3 — Supplementary [file ANIE-60-7703-s003.zip › POTCAR_NR-Cd_Mewes2020]

 ^PAW_PBE NR Cd JMM 2020                 
   12.0000000000000     
 parameters from PSCTR are:
   VRHFIN =Cd : 10d 2s
   LEXCH  = PE
   EATOM  =  1304.3677 eV,   95.8683 Ry

   TITEL  =^PAW_PBE NR Cd JMM 2020
   LULTRA =        F    use ultrasoft PP ?
   IUNSCR =        1    unscreen: 0-lin 1-nonlin 2-no
   RPACOR =    2.000    partial core radius
   POMASS =  112.411; ZVAL   =   12.000    mass and valenz
   RCORE  =    2.300    outmost cutoff radius
   RWIGS  =    2.980; RWIGS  =    1.577    wigner-seitz radius (au A)
   ENMAX  =  274.865; ENMIN  =  206.149 eV
   RCLOC  =    2.054    cutoff for local pot
   LCOR   =        T    correct aug charges
   LPAW   =        T    paw PP
   EAUG   =  456.106
   DEXC   =   -0.000
   RMAX   =    2.358    core radius for proj-oper
   RAUG   =    1.300    factor for augmentation sphere
   RDEP   =    2.450    radius for radial grids
   RDEPT  =    1.955    core radius for aug-charge
 
   Atomic configuration
   12 entries
     n  l   j            E        occ.
     1  0  0.50    -25649.1774   2.0000
     2  0  0.50     -3726.8043   2.0000
     2  1  1.50     -3474.2718   6.0000
     3  0  0.50      -691.6678   2.0000
     3  1  1.50      -589.0908   6.0000
     3  2  2.50      -399.2870  10.0000
     4  0  0.50       -97.9962   2.0000
     4  1  1.50       -65.1733   6.0000
     4  2  2.50       -12.6397  10.0000
     5  0  0.50        -5.2788   2.0000
     5  1  0.50        -1.3606   0.0000
     4  3  2.50        -1.3606   0.0000
   Description
     l       E           TYP  RCUT    TYP  RCUT
     2    -12.6397146     23  2.300
     2    -14.0002972     23  2.300
     0     -5.2787816     23  2.300
     0     -0.4529652     23  2.300
     1     -2.7211652     23  2.300
     1      8.5674186     23  2.300
   Error from kinetic energy argument (eV)
   NDATA  =      100
   STEP   =   20.000   1.050
  206.      204.      203.      201.      200.      198.      195.      194.
  191.      188.      186.      182.      179.      175.      170.      166.
  162.      157.      152.      144.      139.      134.      126.      121.
  115.      107.      99.5      94.3      86.6      79.1      71.9      65.0
  58.5      52.2      46.4      41.0      34.4      29.9      24.5      21.0
  16.8      13.3      10.3      7.89      5.92      4.36      3.13      2.01
  1.36     0.807     0.458     0.285     0.158     0.968E-01 0.695E-01 0.644E-01
 0.640E-01 0.623E-01 0.565E-01 0.471E-01 0.363E-01 0.259E-01 0.176E-01 0.111E-01
 0.802E-02 0.658E-02 0.630E-02 0.624E-02 0.578E-02 0.495E-02 0.374E-02 0.260E-02
 0.180E-02 0.138E-02 0.124E-02 0.122E-02 0.116E-02 0.990E-03 0.732E-03 0.527E-03
 0.392E-03 0.349E-03 0.342E-03 0.317E-03 0.256E-03 0.187E-03 0.140E-03 0.123E-03
 0.120E-03 0.108E-03 0.837E-04 0.626E-04 0.518E-04 0.501E-04 0.455E-04 0.356E-04
 0.266E-04 0.238E-04 0.228E-04 0.192E-04
END of PSCTR-controll parameters
 local part
   81.2582175088937     
  0.18436799E+03  0.18432434E+03  0.18419344E+03  0.18397551E+03  0.18367087E+03
  0.18328001E+03  0.18280351E+03  0.18224211E+03  0.18159669E+03  0.18086822E+03
  0.18005784E+03  0.17916678E+03  0.17819641E+03  0.17714820E+03  0.17602375E+03
  0.17482476E+03  0.17355304E+03  0.17221051E+03  0.17079916E+03  0.16932110E+03
  0.16777851E+03  0.16617365E+03  0.16450888E+03  0.16278660E+03  0.16100930E+03
  0.15917951E+03  0.15729984E+03  0.15537294E+03  0.15340148E+03  0.15138821E+03
  0.14933587E+03  0.14724724E+03  0.14512514E+03  0.14297238E+03  0.14079177E+03
  0.13858614E+03  0.13635831E+03  0.13411108E+03  0.13184725E+03  0.12956957E+03
  0.12728079E+03  0.12498362E+03  0.12268072E+03  0.12037471E+03  0.11806818E+03
  0.11576364E+03  0.11346356E+03  0.11117034E+03  0.10888632E+03  0.10661377E+03
  0.10435489E+03  0.10211178E+03  0.99886495E+02  0.97680980E+02  0.95497108E+02
  0.93336663E+02  0.91201337E+02  0.89092734E+02  0.87012364E+02  0.84961644E+02
  0.82941896E+02  0.80954349E+02  0.79000134E+02  0.77080288E+02  0.75195752E+02
  0.73347373E+02  0.71535904E+02  0.69762003E+02  0.68026239E+02  0.66329088E+02
  0.64670937E+02  0.63052088E+02  0.61472758E+02  0.59933078E+02  0.58433103E+02
  0.56972806E+02  0.55552089E+02  0.54170778E+02  0.52828632E+02  0.51525343E+02
  0.50260541E+02  0.49033793E+02  0.47844613E+02  0.46692461E+02  0.45576747E+02
  0.44496836E+02  0.43452048E+02  0.42441668E+02  0.41464943E+02  0.40521088E+02
  0.39609290E+02  0.38728711E+02  0.37878492E+02  0.37057755E+02  0.36265607E+02
  0.35501144E+02  0.34763452E+02  0.34051613E+02  0.33364704E+02  0.32701805E+02
  0.32061997E+02  0.31444366E+02  0.30848009E+02  0.30272028E+02  0.29715542E+02
  0.29177683E+02  0.28657598E+02  0.28154455E+02  0.27667438E+02  0.27195756E+02
  0.26738637E+02  0.26295337E+02  0.25865133E+02  0.25447331E+02  0.25041260E+02
  0.24646280E+02  0.24261777E+02  0.23887165E+02  0.23521886E+02  0.23165413E+02
  0.22817245E+02  0.22476910E+02  0.22143964E+02  0.21817994E+02  0.21498610E+02
  0.21185452E+02  0.20878185E+02  0.20576502E+02  0.20280118E+02  0.19988776E+02
  0.19702239E+02  0.19420294E+02  0.19142751E+02  0.18869439E+02  0.18600206E+02
  0.18334920E+02  0.18073466E+02  0.17815745E+02  0.17561674E+02  0.17311182E+02
  0.17064214E+02  0.16820724E+02  0.16580679E+02  0.16344055E+02  0.16110835E+02
  0.15881012E+02  0.15654585E+02  0.15431556E+02  0.15211936E+02  0.14995735E+02
  0.14782970E+02  0.14573656E+02  0.14367813E+02  0.14165458E+02  0.13966610E+02
  0.13771286E+02  0.13579502E+02  0.13391271E+02  0.13206604E+02  0.13025509E+02
  0.12847991E+02  0.12674050E+02  0.12503683E+02  0.12336881E+02  0.12173633E+02
  0.12013921E+02  0.11857724E+02  0.11705014E+02  0.11555760E+02  0.11409925E+02
  0.11267467E+02  0.11128341E+02  0.10992495E+02  0.10859873E+02  0.10730417E+02
  0.10604062E+02  0.10480741E+02  0.10360382E+02  0.10242912E+02  0.10128251E+02
  0.10016321E+02  0.99070390E+01  0.98003193E+01  0.96960760E+01  0.95942213E+01
  0.94946662E+01  0.93973212E+01  0.93020965E+01  0.92089020E+01  0.91176482E+01
  0.90282460E+01  0.89406076E+01  0.88546460E+01  0.87702761E+01  0.86874143E+01
  0.86059794E+01  0.85258923E+01  0.84470765E+01  0.83694582E+01  0.82929667E+01
  0.82175343E+01  0.81430966E+01  0.80695925E+01  0.79969647E+01  0.79251592E+01
  0.78541258E+01  0.77838181E+01  0.77141931E+01  0.76452120E+01  0.75768395E+01
  0.75090440E+01  0.74417976E+01  0.73750760E+01  0.73088585E+01  0.72431277E+01
  0.71778697E+01  0.71130736E+01  0.70487318E+01  0.69848392E+01  0.69213940E+01
  0.68583965E+01  0.67958497E+01  0.67337587E+01  0.66721306E+01  0.66109745E+01
  0.65503008E+01  0.64901218E+01  0.64304507E+01  0.63713019E+01  0.63126906E+01
  0.62546326E+01  0.61971443E+01  0.61402423E+01  0.60839432E+01  0.60282636E+01
  0.59732199E+01  0.59188279E+01  0.58651029E+01  0.58120594E+01  0.57597112E+01
  0.57080710E+01  0.56571503E+01  0.56069596E+01  0.55575080E+01  0.55088032E+01
  0.54608515E+01  0.54136576E+01  0.53672248E+01  0.53215546E+01  0.52766472E+01
  0.52325008E+01  0.51891123E+01  0.51464768E+01  0.51045879E+01  0.50634375E+01
  0.50230161E+01  0.49833128E+01  0.49443152E+01  0.49060097E+01  0.48683811E+01
  0.48314135E+01  0.47950896E+01  0.47593911E+01  0.47242990E+01  0.46897933E+01
  0.46558535E+01  0.46224584E+01  0.45895864E+01  0.45572154E+01  0.45253232E+01
  0.44938875E+01  0.44628859E+01  0.44322962E+01  0.44020962E+01  0.43722643E+01
  0.43427790E+01  0.43136195E+01  0.42847655E+01  0.42561976E+01  0.42278968E+01
  0.41998452E+01  0.41720256E+01  0.41444221E+01  0.41170195E+01  0.40898038E+01
  0.40627622E+01  0.40358828E+01  0.40091550E+01  0.39825696E+01  0.39561184E+01
  0.39297943E+01  0.39035915E+01  0.38775055E+01  0.38515329E+01  0.38256712E+01
  0.37999194E+01  0.37742773E+01  0.37487457E+01  0.37233266E+01  0.36980228E+01
  0.36728379E+01  0.36477762E+01  0.36228431E+01  0.35980444E+01  0.35733864E+01
  0.35488760E+01  0.35245207E+01  0.35003280E+01  0.34763061E+01  0.34524629E+01
  0.34288067E+01  0.34053459E+01  0.33820887E+01  0.33590432E+01  0.33362174E+01
  0.33136189E+01  0.32912552E+01  0.32691331E+01  0.32472592E+01  0.32256396E+01
  0.32042798E+01  0.31831845E+01  0.31623581E+01  0.31418041E+01  0.31215254E+01
  0.31015241E+01  0.30818016E+01  0.30623587E+01  0.30431951E+01  0.30243100E+01
  0.30057019E+01  0.29873683E+01  0.29693061E+01  0.29515115E+01  0.29339801E+01
  0.29167066E+01  0.28996852E+01  0.28829097E+01  0.28663729E+01  0.28500676E+01
  0.28339858E+01  0.28181193E+01  0.28024593E+01  0.27869969E+01  0.27717231E+01
  0.27566283E+01  0.27417032E+01  0.27269382E+01  0.27123236E+01  0.26978500E+01
  0.26835080E+01  0.26692883E+01  0.26551818E+01  0.26411797E+01  0.26272735E+01
  0.26134551E+01  0.25997168E+01  0.25860512E+01  0.25724514E+01  0.25589113E+01
  0.25454249E+01  0.25319871E+01  0.25185932E+01  0.25052391E+01  0.24919213E+01
  0.24786370E+01  0.24653840E+01  0.24521605E+01  0.24389657E+01  0.24257990E+01
  0.24126607E+01  0.23995514E+01  0.23864724E+01  0.23734255E+01  0.23604130E+01
  0.23474377E+01  0.23345026E+01  0.23216115E+01  0.23087681E+01  0.22959767E+01
  0.22832417E+01  0.22705680E+01  0.22579603E+01  0.22454237E+01  0.22329633E+01
  0.22205842E+01  0.22082917E+01  0.21960908E+01  0.21839865E+01  0.21719837E+01
  0.21600872E+01  0.21483015E+01  0.21366308E+01  0.21250791E+01  0.21136500E+01
  0.21023469E+01  0.20911728E+01  0.20801301E+01  0.20692211E+01  0.20584475E+01
  0.20478105E+01  0.20373110E+01  0.20269494E+01  0.20167256E+01  0.20066391E+01
  0.19966888E+01  0.19868734E+01  0.19771910E+01  0.19676392E+01  0.19582155E+01
  0.19489166E+01  0.19397392E+01  0.19306795E+01  0.19217334E+01  0.19128964E+01
  0.19041641E+01  0.18955315E+01  0.18869937E+01  0.18785454E+01  0.18701813E+01
  0.18618962E+01  0.18536845E+01  0.18455408E+01  0.18374599E+01  0.18294362E+01
  0.18214646E+01  0.18135400E+01  0.18056574E+01  0.17978121E+01  0.17899996E+01
  0.17822155E+01  0.17744559E+01  0.17667171E+01  0.17589957E+01  0.17512885E+01
  0.17435929E+01  0.17359066E+01  0.17282275E+01  0.17205539E+01  0.17128848E+01
  0.17052191E+01  0.16975564E+01  0.16898966E+01  0.16822400E+01  0.16745871E+01
  0.16669390E+01  0.16592969E+01  0.16516624E+01  0.16440373E+01  0.16364239E+01
  0.16288246E+01  0.16212420E+01  0.16136789E+01  0.16061384E+01  0.15986235E+01
  0.15911376E+01  0.15836841E+01  0.15762663E+01  0.15688878E+01  0.15615519E+01
  0.15542621E+01  0.15470218E+01  0.15398343E+01  0.15327028E+01  0.15256304E+01
  0.15186198E+01  0.15116739E+01  0.15047952E+01  0.14979860E+01  0.14912483E+01
  0.14845839E+01  0.14779944E+01  0.14714812E+01  0.14650450E+01  0.14586868E+01
  0.14524068E+01  0.14462053E+01  0.14400819E+01  0.14340363E+01  0.14280677E+01
  0.14221750E+01  0.14163569E+01  0.14106118E+01  0.14049379E+01  0.13993331E+01
  0.13937951E+01  0.13883215E+01  0.13829096E+01  0.13775565E+01  0.13722593E+01
  0.13670148E+01  0.13618200E+01  0.13566715E+01  0.13515659E+01  0.13465000E+01
  0.13414704E+01  0.13364737E+01  0.13315067E+01  0.13265661E+01  0.13216487E+01
  0.13167515E+01  0.13118716E+01  0.13070061E+01  0.13021526E+01  0.12973084E+01
  0.12924714E+01  0.12876394E+01  0.12828106E+01  0.12779835E+01  0.12731565E+01
  0.12683286E+01  0.12634987E+01  0.12586662E+01  0.12538307E+01  0.12489919E+01
  0.12441499E+01  0.12393050E+01  0.12344575E+01  0.12296084E+01  0.12247583E+01
  0.12199086E+01  0.12150604E+01  0.12102152E+01  0.12053747E+01  0.12005406E+01
  0.11957148E+01  0.11908994E+01  0.11860963E+01  0.11813078E+01  0.11765361E+01
  0.11717834E+01  0.11670520E+01  0.11623441E+01  0.11576621E+01  0.11530081E+01
  0.11483843E+01  0.11437927E+01  0.11392354E+01  0.11347142E+01  0.11302310E+01
  0.11257873E+01  0.11213847E+01  0.11170245E+01  0.11127079E+01  0.11084360E+01
  0.11042095E+01  0.11000293E+01  0.10958957E+01  0.10918090E+01  0.10877695E+01
  0.10837769E+01  0.10798310E+01  0.10759314E+01  0.10720774E+01  0.10682683E+01
  0.10645030E+01  0.10607805E+01  0.10570995E+01  0.10534586E+01  0.10498562E+01
  0.10462907E+01  0.10427604E+01  0.10392634E+01  0.10357978E+01  0.10323616E+01
  0.10289528E+01  0.10255694E+01  0.10222092E+01  0.10188702E+01  0.10155503E+01
  0.10122475E+01  0.10089597E+01  0.10056851E+01  0.10024216E+01  0.99916761E+00
  0.99592128E+00  0.99268101E+00  0.98944529E+00  0.98621273E+00  0.98298203E+00
  0.97975206E+00  0.97652181E+00  0.97329041E+00  0.97005715E+00  0.96682146E+00
  0.96358292E+00  0.96034125E+00  0.95709635E+00  0.95384823E+00  0.95059708E+00
  0.94734319E+00  0.94408703E+00  0.94082916E+00  0.93757028E+00  0.93431121E+00
  0.93105287E+00  0.92779627E+00  0.92454252E+00  0.92129281E+00  0.91804840E+00
  0.91481059E+00  0.91158074E+00  0.90836026E+00  0.90515056E+00  0.90195307E+00
  0.89876922E+00  0.89560043E+00  0.89244810E+00  0.88931360E+00  0.88619826E+00
  0.88310334E+00  0.88003006E+00  0.87697956E+00  0.87395291E+00  0.87095109E+00
  0.86797500E+00  0.86502541E+00  0.86210304E+00  0.85920845E+00  0.85634211E+00
  0.85350440E+00  0.85069555E+00  0.84791569E+00  0.84516482E+00  0.84244285E+00
  0.83974955E+00  0.83708460E+00  0.83444756E+00  0.83183789E+00  0.82925495E+00
  0.82669802E+00  0.82416627E+00  0.82165880E+00  0.81917464E+00  0.81671274E+00
  0.81427200E+00  0.81185126E+00  0.80944933E+00  0.80706497E+00  0.80469692E+00
  0.80234392E+00  0.80000467E+00  0.79767791E+00  0.79536235E+00  0.79305676E+00
  0.79075989E+00  0.78847057E+00  0.78618765E+00  0.78391002E+00  0.78163663E+00
  0.77936652E+00  0.77709875E+00  0.77483250E+00  0.77256698E+00  0.77030153E+00
  0.76803554E+00  0.76576850E+00  0.76350000E+00  0.76122972E+00  0.75895740E+00
  0.75668293E+00  0.75440624E+00  0.75212737E+00  0.74984646E+00  0.74756371E+00
  0.74527943E+00  0.74299399E+00  0.74070785E+00  0.73842152E+00  0.73613560E+00
  0.73385074E+00  0.73156764E+00  0.72928707E+00  0.72700982E+00  0.72473673E+00
  0.72246866E+00  0.72020649E+00  0.71795114E+00  0.71570350E+00  0.71346449E+00
  0.71123502E+00  0.70901597E+00  0.70680823E+00  0.70461264E+00  0.70243002E+00
  0.70026116E+00  0.69810679E+00  0.69596761E+00  0.69384426E+00  0.69173733E+00
  0.68964735E+00  0.68757476E+00  0.68551997E+00  0.68348329E+00  0.68146499E+00
  0.67946523E+00  0.67748413E+00  0.67552172E+00  0.67357796E+00  0.67165273E+00
  0.66974586E+00  0.66785709E+00  0.66598610E+00  0.66413251E+00  0.66229586E+00
  0.66047566E+00  0.65867133E+00  0.65688228E+00  0.65510784E+00  0.65334730E+00
  0.65159994E+00  0.64986498E+00  0.64814164E+00  0.64642910E+00  0.64472654E+00
  0.64303312E+00  0.64134801E+00  0.63967036E+00  0.63799936E+00  0.63633418E+00
  0.63467403E+00  0.63301815E+00  0.63136577E+00  0.62971620E+00  0.62806875E+00
  0.62642281E+00  0.62477777E+00  0.62313311E+00  0.62148835E+00  0.61984305E+00
  0.61819685E+00  0.61654944E+00  0.61490055E+00  0.61325001E+00  0.61159769E+00
  0.60994351E+00  0.60828748E+00  0.60662964E+00  0.60497012E+00  0.60330908E+00
  0.60164676E+00  0.59998345E+00  0.59831947E+00  0.59665522E+00  0.59499112E+00
  0.59332766E+00  0.59166533E+00  0.59000468E+00  0.58834628E+00  0.58669073E+00
  0.58503864E+00  0.58339064E+00  0.58174738E+00  0.58010949E+00  0.57847764E+00
  0.57685245E+00  0.57523457E+00  0.57362462E+00  0.57202320E+00  0.57043090E+00
  0.56884827E+00  0.56727584E+00  0.56571409E+00  0.56416349E+00  0.56262443E+00
  0.56109729E+00  0.55958240E+00  0.55808001E+00  0.55659036E+00  0.55511362E+00
  0.55364990E+00  0.55219927E+00  0.55076174E+00  0.54933727E+00  0.54792577E+00
  0.54652708E+00  0.54514101E+00  0.54376731E+00  0.54240568E+00  0.54105577E+00
  0.53971720E+00  0.53838953E+00  0.53707231E+00  0.53576503E+00  0.53446717E+00
  0.53317816E+00  0.53189743E+00  0.53062439E+00  0.52935842E+00  0.52809890E+00
  0.52684520E+00  0.52559669E+00  0.52435275E+00  0.52311275E+00  0.52187609E+00
  0.52064218E+00  0.51941042E+00  0.51818029E+00  0.51695125E+00  0.51572281E+00
  0.51449451E+00  0.51326593E+00  0.51203669E+00  0.51080644E+00  0.50957490E+00
  0.50834179E+00  0.50710693E+00  0.50587015E+00  0.50463134E+00  0.50339044E+00
  0.50214744E+00  0.50090238E+00  0.49965534E+00  0.49840646E+00  0.49715592E+00
  0.49590393E+00  0.49465077E+00  0.49339674E+00  0.49214219E+00  0.49088749E+00
  0.48963305E+00  0.48837930E+00  0.48712671E+00  0.48587576E+00  0.48462694E+00
  0.48338077E+00  0.48213776E+00  0.48089845E+00  0.47966336E+00  0.47843302E+00
  0.47720795E+00  0.47598866E+00  0.47477564E+00  0.47356937E+00  0.47237030E+00
  0.47117887E+00  0.46999547E+00  0.46882047E+00  0.46765421E+00  0.46649698E+00
  0.46534905E+00  0.46421063E+00  0.46308192E+00  0.46196303E+00  0.46085407E+00
  0.45975508E+00  0.45866605E+00  0.45758696E+00  0.45651771E+00  0.45545816E+00
  0.45440815E+00  0.45336744E+00  0.45233579E+00  0.45131290E+00  0.45029844E+00
  0.44929204E+00  0.44829332E+00  0.44730184E+00  0.44631716E+00  0.44533882E+00
  0.44436632E+00  0.44339918E+00  0.44243688E+00  0.44147890E+00  0.44052473E+00
  0.43957384E+00  0.43862571E+00  0.43767985E+00  0.43673575E+00  0.43579293E+00
  0.43485094E+00  0.43390934E+00  0.43296770E+00  0.43202565E+00  0.43108284E+00
  0.43013893E+00  0.42919364E+00  0.42824672E+00  0.42729796E+00  0.42634718E+00
  0.42539425E+00  0.42443909E+00  0.42348163E+00  0.42252188E+00  0.42155987E+00
  0.42059568E+00  0.41962942E+00  0.41866125E+00  0.41769137E+00  0.41671999E+00
  0.41574740E+00  0.41477388E+00  0.41379975E+00  0.41282537E+00  0.41185110E+00
  0.41087735E+00  0.40990452E+00  0.40893304E+00  0.40796335E+00  0.40699589E+00
  0.40603110E+00  0.40506944E+00  0.40411135E+00  0.40315728E+00  0.40220764E+00
  0.40126286E+00  0.40032334E+00  0.39938944E+00  0.39846153E+00  0.39753994E+00
  0.39662497E+00  0.39571690E+00  0.39481596E+00  0.39392237E+00  0.39303630E+00
  0.39215789E+00  0.39128724E+00  0.39042442E+00  0.38956943E+00  0.38872228E+00
  0.38788291E+00  0.38705123E+00  0.38622710E+00  0.38541038E+00  0.38460085E+00
  0.38379829E+00  0.38300243E+00  0.38221299E+00  0.38142964E+00  0.38065206E+00
  0.37987986E+00  0.37911269E+00  0.37835012E+00  0.37759177E+00  0.37683720E+00
  0.37608598E+00  0.37533770E+00  0.37459190E+00  0.37384818E+00  0.37310610E+00
  0.37236525E+00  0.37162524E+00  0.37088568E+00  0.37014619E+00  0.36940645E+00
  0.36866612E+00  0.36792490E+00  0.36718253E+00  0.36643877E+00  0.36569340E+00
  0.36494624E+00  0.36419715E+00  0.36344601E+00  0.36269276E+00  0.36193733E+00
  0.36117974E+00  0.36042000E+00  0.35965818E+00  0.35889437E+00  0.35812871E+00
  0.35736134E+00  0.35659247E+00  0.35582230E+00  0.35505108E+00  0.35427907E+00
  0.35350657E+00  0.35273388E+00  0.35196132E+00  0.35118924E+00  0.35041798E+00
  0.34964790E+00  0.34887938E+00  0.34811277E+00  0.34734845E+00  0.34658678E+00
  0.34582811E+00  0.34507281E+00  0.34432121E+00  0.34357364E+00  0.34283040E+00
  0.34209178E+00  0.34135805E+00  0.34062947E+00  0.33990624E+00  0.33918858E+00
  0.33847664E+00  0.33777057E+00  0.33707048E+00  0.33637645E+00  0.33568852E+00
  0.33500673E+00  0.33433104E+00  0.33366142E+00  0.33299780E+00  0.33234006E+00
  0.33168808E+00  0.33104169E+00  0.33040071E+00  0.32976492E+00  0.32913410E+00
 gradient corrections used for XC
           5
 core charge-density (partial)
  0.30102147E+01  0.30089405E+01  0.30051211E+01  0.29987656E+01  0.29898895E+01
  0.29785143E+01  0.29646675E+01  0.29483825E+01  0.29296983E+01  0.29086597E+01
  0.28853168E+01  0.28597249E+01  0.28319444E+01  0.28020402E+01  0.27700820E+01
  0.27361436E+01  0.27003028E+01  0.26626410E+01  0.26232430E+01  0.25821966E+01
  0.25395923E+01  0.24955230E+01  0.24500838E+01  0.24033714E+01  0.23554838E+01
  0.23065202E+01  0.22565805E+01  0.22057650E+01  0.21541741E+01  0.21019078E+01
  0.20490659E+01  0.19957469E+01  0.19420486E+01  0.18880673E+01  0.18338973E+01
  0.17796316E+01  0.17253604E+01  0.16711721E+01  0.16171521E+01  0.15633833E+01
  0.15099457E+01  0.14569159E+01  0.14043677E+01  0.13523711E+01  0.13009930E+01
  0.12502966E+01  0.12003415E+01  0.11511836E+01  0.11028751E+01  0.10554643E+01
  0.10089960E+01  0.96351098E+00  0.91904639E+00  0.87563562E+00  0.83330838E+00
  0.79209073E+00  0.75200516E+00  0.71307065E+00  0.67530276E+00  0.63871370E+00
  0.60331248E+00  0.56910496E+00  0.53609398E+00  0.50427949E+00  0.47365867E+00
  0.44422604E+00  0.41597361E+00  0.38889101E+00  0.36296562E+00  0.33818271E+00
  0.31452559E+00  0.29197572E+00  0.27051288E+00  0.25011531E+00  0.23075980E+00
  0.21242189E+00  0.19507596E+00  0.17869538E+00  0.16325262E+00  0.14871938E+00
  0.13506674E+00  0.12226524E+00  0.11028500E+00  0.99095847E-01  0.88667404E-01
  0.78969192E-01  0.69970727E-01  0.61641609E-01  0.53951607E-01  0.46870738E-01
  0.40369344E-01  0.34418159E-01  0.28988374E-01  0.24051699E-01  0.19580415E-01
  0.15547423E-01  0.11926294E-01  0.86913005E-02  0.58174594E-02  0.32805590E-02
  0.10571864E-02 -0.87525034E-03 -0.25385040E-02 -0.39534742E-02 -0.51401969E-02
 -0.61178373E-02 -0.69046871E-02 -0.75181633E-02 -0.79748120E-02 -0.82903135E-02
 -0.84794910E-02 -0.85563212E-02 -0.85339477E-02 -0.84246962E-02 -0.82400917E-02
 -0.79908776E-02 -0.76870361E-02 -0.73378104E-02 -0.69517278E-02 -0.65366240E-02
 -0.60996683E-02 -0.56473899E-02 -0.51857042E-02 -0.47199399E-02 -0.42548667E-02
 -0.37947229E-02 -0.33432433E-02 -0.29036866E-02 -0.24788635E-02 -0.20711638E-02
 -0.16825837E-02 -0.13147525E-02 -0.96895874E-03 -0.64617586E-03 -0.34708732E-03
 -0.72110900E-04  0.17857771E-03  0.40502204E-03  0.60746289E-03  0.78631721E-03
  0.94215784E-03  0.10756942E-02  0.11877541E-02  0.12792660E-02  0.13512428E-02
  0.14047664E-02  0.14409729E-02  0.14610395E-02  0.14661715E-02  0.14575908E-02
  0.14365252E-02  0.14041987E-02  0.13618223E-02  0.13105862E-02  0.12516527E-02
  0.11861492E-02  0.11151634E-02  0.10397379E-02  0.96086614E-03  0.87948913E-03
  0.79649251E-03  0.71270438E-03  0.62889367E-03  0.54576916E-03  0.46397883E-03
  0.38410980E-03  0.30668869E-03  0.23218234E-03  0.16099890E-03  0.93489278E-04
  0.29948864E-04 -0.29380522E-04 -0.84308404E-04 -0.13469325E-03 -0.18043993E-03
 -0.22149697E-03 -0.25785380E-03 -0.28953780E-03 -0.31661141E-03 -0.33916911E-03
 -0.35733442E-03 -0.37125695E-03 -0.38110939E-03 -0.38708466E-03 -0.38939299E-03
 -0.38825919E-03 -0.38391995E-03 -0.37662123E-03 -0.36661583E-03 -0.35416100E-03
 -0.33951622E-03 -0.32294112E-03 -0.30469349E-03 -0.28502752E-03 -0.26419207E-03
 -0.24242923E-03 -0.21997287E-03 -0.19704745E-03 -0.17386696E-03 -0.15063397E-03
 -0.12753881E-03 -0.10475897E-03 -0.82458523E-04 -0.60787776E-04 -0.39882971E-04
 -0.19866142E-04 -0.84507555E-06  0.17086633E-04  0.33849416E-04  0.49377481E-04
  0.63618481E-04  0.76533100E-04  0.88094575E-04  0.98288157E-04  0.10711051E-03
  0.11456908E-03  0.12068141E-03  0.12547441E-03  0.12898365E-03  0.13125256E-03
  0.13233169E-03  0.13227793E-03  0.13115370E-03  0.12902621E-03  0.12596666E-03
  0.12204953E-03  0.11735179E-03  0.11195224E-03  0.10593080E-03  0.99367847E-04
  0.92343613E-04  0.84937584E-04  0.77227950E-04  0.69291095E-04  0.61201123E-04
  0.53029431E-04  0.44844320E-04  0.36710649E-04  0.28689532E-04  0.20838082E-04
  0.13209194E-04  0.58513650E-05 -0.11914355E-05 -0.78798629E-05 -0.14179254E-04
 -0.20059648E-04 -0.25495770E-04 -0.30466984E-04 -0.34957216E-04 -0.38954843E-04
 -0.42452562E-04 -0.45447228E-04 -0.47939676E-04 -0.49934519E-04 -0.51439926E-04
 -0.52467397E-04 -0.53031509E-04 -0.53149665E-04 -0.52841827E-04 -0.52130248E-04
 -0.51039196E-04 -0.49594681E-04 -0.47824178E-04 -0.45756358E-04 -0.43420816E-04
 -0.40847813E-04 -0.38068016E-04 -0.35112257E-04 -0.32011294E-04 -0.28795589E-04
 -0.25495093E-04 -0.22139050E-04 -0.18755814E-04 -0.15372674E-04 -0.12015705E-04
 -0.87096282E-05 -0.54776863E-05 -0.23415399E-05  0.67882423E-06  0.35651668E-05
  0.63010541E-05  0.88719006E-05  0.11264996E-04  0.13469520E-04  0.15476535E-04
  0.17278977E-04  0.18871627E-04  0.20251064E-04  0.21415623E-04  0.22365324E-04
  0.23101809E-04  0.23628254E-04  0.23949286E-04  0.24070885E-04  0.24000286E-04
  0.23745871E-04  0.23317063E-04  0.22724208E-04  0.21978467E-04  0.21091695E-04
  0.20076327E-04  0.18945265E-04  0.17711760E-04  0.16389300E-04  0.14991505E-04
  0.13532018E-04  0.12024402E-04  0.10482048E-04  0.89180779E-05  0.73452606E-05
  0.57759318E-05  0.42219193E-05  0.26944762E-05  0.12042195E-05 -0.23892256E-06
 -0.16257579E-05 -0.29478694E-05 -0.41976474E-05 -0.53683148E-05 -0.64539452E-05
 -0.74494741E-05 -0.83507038E-05 -0.91543008E-05 -0.98577886E-05 -0.10459533E-04
 -0.10958723E-04 -0.11355346E-04 -0.11650158E-04 -0.11844648E-04 -0.11941003E-04
 -0.11942063E-04 -0.11851279E-04 -0.11672661E-04 -0.11410733E-04 -0.11070475E-04
 -0.10657277E-04 -0.10176877E-04 -0.96353113E-05 -0.90388565E-05 -0.83939761E-05
 -0.77072653E-05 -0.69853980E-05 -0.62350746E-05 -0.54629721E-05 -0.46756952E-05
 -0.38797303E-05 -0.30814023E-05 -0.22868328E-05 -0.15019029E-05 -0.73221788E-06
  0.16924683E-07  0.74056299E-06  0.14340961E-05  0.20933056E-05  0.27143731E-05
  0.32938951E-05  0.38288937E-05  0.43168242E-05  0.47555789E-05  0.51434881E-05
  0.54793175E-05  0.57622625E-05  0.59919400E-05  0.61683769E-05  0.62919963E-05
  0.63636012E-05  0.63843559E-05  0.63557656E-05  0.62796541E-05  0.61581395E-05
  0.59936094E-05  0.57886944E-05  0.55462405E-05  0.52692814E-05  0.49610102E-05
  0.46247503E-05  0.42639269E-05  0.38820388E-05  0.34826297E-05  0.30692612E-05
  0.26454857E-05  0.22148205E-05  0.17807233E-05  0.13465682E-05  0.91562376E-06
  0.49103242E-06  0.75790902E-07 -0.32726701E-06 -0.71548634E-06 -0.10864049E-05
 -0.14377653E-05 -0.17675255E-05 -0.20738670E-05 -0.23552012E-05 -0.26101744E-05
 -0.28376702E-05 -0.30368108E-05 -0.32069558E-05 -0.33476999E-05 -0.34588689E-05
 -0.35405138E-05 -0.35929035E-05 -0.36165166E-05 -0.36120312E-05 -0.35803142E-05
 -0.35224091E-05 -0.34395234E-05 -0.33330144E-05 -0.32043747E-05 -0.30552179E-05
 -0.28872623E-05 -0.27023159E-05 -0.25022598E-05 -0.22890328E-05 -0.20646149E-05
 -0.18310121E-05 -0.15902403E-05 -0.13443105E-05 -0.10952143E-05 -0.84490924E-06
 -0.59530599E-06 -0.34825522E-06 -0.10553586E-06  0.13115596E-06  0.36021707E-06
  0.58014638E-06  0.78955304E-06  0.98716357E-06  0.11718279E-05  0.13425244E-05
  0.14983637E-05  0.16385916E-05  0.17625909E-05  0.18698819E-05  0.19601224E-05
  0.20331061E-05  0.20887606E-05  0.21271442E-05  0.21484416E-05  0.21529593E-05
  0.21411201E-05  0.21134566E-05  0.20706042E-05  0.20132939E-05  0.19423442E-05
  0.18586525E-05  0.17631869E-05  0.16569764E-05  0.15411024E-05  0.14166888E-05
  0.12848929E-05  0.11468960E-05  0.10038938E-05  0.85708761E-06  0.70767485E-06
  0.55684081E-06  0.40575004E-06  0.25553833E-06  0.10730512E-06 -0.37893585E-07
 -0.17905192E-06 -0.31522021E-06 -0.44551047E-06 -0.56910141E-06 -0.68524264E-06
 -0.79325844E-06 -0.89255075E-06 -0.98260159E-06 -0.10629748E-05 -0.11333171E-05
 -0.11933587E-05 -0.12429130E-05 -0.12818758E-05 -0.13102243E-05 -0.13280147E-05
 -0.13353801E-05 -0.13325276E-05 -0.13197347E-05 -0.12973458E-05 -0.12657675E-05
 -0.12254645E-05 -0.11769544E-05 -0.11208030E-05 -0.10576183E-05 -0.98804554E-06
 -0.91276126E-06 -0.83246758E-06 -0.74788645E-06 -0.65975376E-06 -0.56881369E-06
 -0.47581293E-06 -0.38149521E-06 -0.28659583E-06 -0.19183649E-06 -0.97920318E-07
 -0.55271203E-08  0.84691029E-07  0.17211393E-06  0.25615703E-06  0.33627490E-06
  0.41196427E-06  0.48276672E-06  0.54827101E-06  0.60811494E-06  0.66198687E-06
  0.70962678E-06  0.75082700E-06  0.78543242E-06  0.81334046E-06  0.83450055E-06
  0.84891327E-06  0.85662915E-06  0.85774711E-06  0.85241262E-06  0.84081553E-06
  0.82318760E-06  0.79979987E-06  0.77095975E-06  0.73700784E-06  0.69831475E-06
  0.65527761E-06  0.60831656E-06  0.55787115E-06  0.50439660E-06  0.44836014E-06
  0.39023731E-06  0.33050819E-06  0.26965387E-06  0.20815279E-06  0.14647736E-06
  0.85090552E-07  0.24442768E-07 -0.35031234E-07 -0.92915167E-07 -0.14881386E-06
 -0.20235571E-06 -0.25319486E-06 -0.30101318E-06 -0.34552199E-06 -0.38646354E-06
 -0.42361217E-06 -0.45677534E-06 -0.48579420E-06 -0.51054412E-06 -0.53093480E-06
 -0.54691015E-06 -0.55844801E-06 -0.56555953E-06 -0.56828837E-06 -0.56670964E-06
 -0.56092870E-06 -0.55107970E-06 -0.53732396E-06 -0.51984822E-06 -0.49886269E-06
 -0.47459900E-06 -0.44730803E-06 -0.41725765E-06 -0.38473040E-06 -0.35002107E-06
 -0.31343427E-06 -0.27528201E-06 -0.23588119E-06 -0.19555122E-06 -0.15461159E-06
 -0.11337950E-06 -0.72167608E-07 -0.31281816E-07  0.89808547E-08  0.48334245E-07
  0.86504942E-07  0.12323402E-06  0.15827863E-06  0.19141349E-06  0.22243212E-06
  0.25114800E-06  0.27739553E-06  0.30103079E-06  0.32193218E-06  0.34000082E-06
  0.35516083E-06  0.36735939E-06  0.37656667E-06  0.38277559E-06  0.38600137E-06
  0.38628097E-06  0.38367239E-06  0.37825380E-06  0.37012254E-06  0.35939404E-06
  0.34620058E-06  0.33068999E-06  0.31302423E-06  0.29337793E-06  0.27193683E-06
  0.24889621E-06  0.22445923E-06  0.19883531E-06  0.17223844E-06  0.14488554E-06
  0.11699475E-06  0.88783882E-07  0.60468745E-07  0.32261644E-07  0.43698718E-08
 -0.23005716E-07 -0.49672050E-07 -0.75445114E-07 -0.10015112E-06 -0.12362760E-06
 -0.14572433E-06 -0.16630428E-06 -0.18524427E-06 -0.20243568E-06 -0.21778491E-06
 -0.23121382E-06 -0.24265996E-06 -0.25207678E-06 -0.25943359E-06 -0.26471556E-06
 -0.26792345E-06 -0.26907335E-06 -0.26819626E-06 -0.26533754E-06 -0.26055634E-06
 -0.25392488E-06 -0.24552768E-06 -0.23546069E-06 -0.22383036E-06 -0.21075268E-06
 -0.19635213E-06 -0.18076060E-06 -0.16411627E-06 -0.14656251E-06 -0.12824669E-06
 -0.10931903E-06 -0.89931442E-07 -0.70236385E-07 -0.50385726E-07 -0.30529638E-07
 -0.10815520E-07  0.86130272E-08  0.27617195E-07  0.46063893E-07  0.63826627E-07
  0.80786303E-07  0.96831971E-07  0.11186149E-06  0.12578210E-06  0.13851096E-06
  0.14997557E-06  0.16011408E-06  0.16887559E-06  0.17622030E-06  0.18211962E-06
  0.18655613E-06  0.18952359E-06  0.19102666E-06  0.19108080E-06  0.18971185E-06
  0.18695570E-06  0.18285787E-06  0.17747293E-06  0.17086400E-06  0.16310209E-06
  0.15426546E-06  0.14443889E-06  0.13371298E-06  0.12218331E-06  0.10994972E-06
  0.97115450E-07  0.83786347E-07  0.70070019E-07  0.56075026E-07  0.41910055E-07
  0.27683125E-07  0.13500798E-07 -0.53257803E-09 -0.14315596E-07 -0.27750485E-07
 -0.40743770E-07 -0.53206877E-07 -0.65056706E-07 -0.76216141E-07 -0.86614516E-07
 -0.96188022E-07 -0.10488006E-06 -0.11264151E-06 -0.11943101E-06 -0.12521508E-06
 -0.12996823E-06 -0.13367307E-06 -0.13632020E-06 -0.13790825E-06 -0.13844365E-06
 -0.13794051E-06 -0.13642040E-06 -0.13391198E-06 -0.13045074E-06 -0.12607862E-06
 -0.12084354E-06 -0.11479900E-06 -0.10800355E-06 -0.10052029E-06 -0.92416342E-07
 -0.83762262E-07 -0.74631477E-07 -0.65099691E-07 -0.55244292E-07 -0.45143750E-07
 -0.34877025E-07 -0.24522976E-07 -0.14159780E-07 -0.38643724E-08  0.62881039E-08
  0.16224817E-07  0.25875746E-07  0.35174149E-07  0.44056999E-07  0.52465388E-07
  0.60344889E-07  0.67645886E-07  0.74323856E-07  0.80339614E-07  0.85659513E-07
  0.90255601E-07  0.94105731E-07  0.97193630E-07  0.99508921E-07  0.10104710E-06
  0.10180949E-06  0.10180310E-06  0.10104051E-06  0.99539686E-07  0.97323751E-07
  0.94420727E-07  0.90863258E-07  0.86688291E-07  0.81936734E-07  0.76653092E-07
  0.70885078E-07  0.64683213E-07  0.58100407E-07  0.51191532E-07  0.44012986E-07
  0.36622252E-07  0.29077460E-07  0.21436945E-07  0.13758819E-07  0.61005404E-08
 -0.14814919E-08 -0.89323418E-08 -0.16198915E-07 -0.23230321E-07 -0.29978214E-07
 -0.36397105E-07 -0.42444656E-07 -0.48081938E-07 -0.53273669E-07 -0.57988409E-07
 -0.62198736E-07 -0.65881384E-07 -0.69017349E-07 -0.71591959E-07 -0.73594919E-07
 -0.75020316E-07 -0.75866592E-07 -0.76136491E-07 -0.75836969E-07 -0.74979080E-07
 -0.73577828E-07 -0.71651997E-07 -0.69223953E-07 -0.66319424E-07 -0.62967259E-07
 -0.59199169E-07 -0.55049444E-07 -0.50554668E-07 -0.45753407E-07 -0.40685902E-07
 -0.35393740E-07 -0.29919531E-07 -0.24306578E-07 -0.18598548E-07 -0.12839143E-07
 -0.70717798E-08 -0.13392732E-08  0.43164696E-08  0.98547438E-08  0.15236329E-07
  0.20423754E-07  0.25381548E-07  0.30076472E-07  0.34477727E-07  0.38557147E-07
  0.42289366E-07  0.45651960E-07  0.48625574E-07  0.51194012E-07  0.53344312E-07
  0.55066794E-07  0.56355079E-07  0.57206092E-07  0.57620030E-07  0.57600313E-07
  0.57153515E-07  0.56289263E-07  0.55020124E-07  0.53361470E-07  0.51331319E-07
  0.48950169E-07  0.46240805E-07  0.43228100E-07  0.39938803E-07  0.36401310E-07
  0.32645434E-07  0.28702164E-07  0.24603419E-07  0.20381799E-07  0.16070335E-07
  0.11702243E-07  0.73106711E-08  0.29284585E-08 -0.14121001E-08 -0.56794864E-08
 -0.98431786E-08 -0.13873862E-07 -0.17743628E-07 -0.21426157E-07 -0.24896894E-07
 -0.28133197E-07 -0.31114484E-07 -0.33822350E-07 -0.36240672E-07 -0.38355695E-07
 -0.40156101E-07 -0.41633057E-07 -0.42780243E-07 -0.43593863E-07 -0.44072639E-07
 -0.44217782E-07 -0.44032950E-07 -0.43524184E-07 -0.42699831E-07 -0.41570451E-07
 -0.40148704E-07 -0.38449232E-07 -0.36488520E-07 -0.34284749E-07 -0.31857638E-07
 -0.29228279E-07 -0.26418961E-07 -0.23452987E-07 -0.20354492E-07 -0.17148252E-07
 -0.13859491E-07 -0.10513690E-07 -0.71363985E-08 -0.37530395E-08 -0.38872915E-09
  0.29319062E-08  0.61849044E-08  0.93471344E-08  0.12396456E-07  0.15311867E-07
  0.18073645E-07  0.20663475E-07  0.23064560E-07  0.25261732E-07  0.27241533E-07
  0.28992295E-07  0.30504204E-07  0.31769340E-07  0.32781713E-07  0.33537285E-07
  0.34033963E-07  0.34271599E-07  0.34251956E-07  0.33978672E-07  0.33457211E-07
  0.32694793E-07  0.31700317E-07  0.30484278E-07  0.29058663E-07  0.27436845E-07
  0.25633462E-07  0.23664300E-07  0.21546151E-07  0.19296686E-07  0.16934303E-07
  0.14477991E-07  0.11947176E-07  0.93615736E-08  0.67410409E-08  0.41054274E-08
  0.14744293E-08 -0.11325540E-08 -0.36965584E-08 -0.61991893E-08 -0.86227495E-08
 -0.10950360E-07 -0.13166074E-07 -0.15254983E-07 -0.17203308E-07 -0.18998494E-07
 -0.20629280E-07 -0.22085766E-07 -0.23359472E-07 -0.24443376E-07 -0.25331950E-07
 -0.26021181E-07 -0.26508580E-07 -0.26793180E-07 -0.26875523E-07 -0.26757639E-07
 -0.26443008E-07 -0.25936518E-07 -0.25244408E-07 -0.24374207E-07 -0.23334661E-07
 -0.22135654E-07 -0.20788115E-07 -0.19303932E-07 -0.17695846E-07 -0.15977348E-07
 -0.14162571E-07 -0.12266175E-07 -0.10303235E-07 -0.82891220E-08 -0.62393891E-08
 -0.41696512E-08 -0.20954714E-08 -0.32245810E-10  0.20049070E-08  0.40012540E-08
  0.59425519E-08  0.78151450E-08  0.96060587E-08  0.11303087E-07  0.12894871E-07
  0.14370973E-07  0.15721944E-07  0.16939375E-07  0.18015951E-07  0.18945489E-07
  0.19722969E-07  0.20344558E-07  0.20807621E-07  0.21110726E-07  0.21253640E-07
  0.21237317E-07  0.21063872E-07  0.20736555E-07  0.20259710E-07  0.19638731E-07
  0.18880010E-07  0.17990873E-07  0.16979520E-07  0.15854948E-07  0.14626882E-07
  0.13305686E-07  0.11902285E-07  0.10428075E-07  0.88948335E-08  0.73146269E-08
  0.56997204E-08  0.40624832E-08  0.24152968E-08  0.77046374E-09 -0.85988259E-09
 -0.24638648E-08 -0.40299463E-08 -0.55470114E-08 -0.70044431E-08 -0.83921943E-08
 -0.97008552E-08 -0.10921715E-07 -0.12046817E-07 -0.13069010E-07 -0.13981986E-07
 -0.14780325E-07 -0.15459514E-07 -0.16015978E-07 -0.16447090E-07 -0.16751179E-07
 -0.16927535E-07 -0.16976396E-07 -0.16898941E-07 -0.16697264E-07 -0.16374355E-07
 -0.15934058E-07 -0.15381042E-07 -0.14720748E-07 -0.13959346E-07 -0.13103677E-07
 -0.12161196E-07 -0.11139910E-07 -0.10048312E-07 -0.88953119E-08 -0.76901665E-08
 kinetic energy density (partial)
  0.29102725E+03  0.29090494E+03  0.29053828E+03  0.28992818E+03  0.28907608E+03
  0.28798403E+03  0.28665464E+03  0.28509108E+03  0.28329707E+03  0.28127686E+03
  0.27903520E+03  0.27657736E+03  0.27390907E+03  0.27103653E+03  0.26796634E+03
  0.26470554E+03  0.26126153E+03  0.25764205E+03  0.25385519E+03  0.24990931E+03
  0.24581304E+03  0.24157524E+03  0.23720498E+03  0.23271147E+03  0.22810410E+03
  0.22339233E+03  0.21858570E+03  0.21369381E+03  0.20872626E+03  0.20369263E+03
  0.19860247E+03  0.19346524E+03  0.18829030E+03  0.18308690E+03  0.17786410E+03
  0.17263082E+03  0.16739576E+03  0.16216741E+03  0.15695401E+03  0.15176354E+03
  0.14660373E+03  0.14148197E+03  0.13640540E+03  0.13138081E+03  0.12641465E+03
  0.12151308E+03  0.11668187E+03  0.11192646E+03  0.10725194E+03  0.10266302E+03
  0.98164078E+02  0.93759107E+02  0.89451753E+02  0.85245304E+02  0.81142689E+02
  0.77146493E+02  0.73258952E+02  0.69481968E+02  0.65817112E+02  0.62265632E+02
  0.58828464E+02  0.55506243E+02  0.52299309E+02  0.49207722E+02  0.46231274E+02
  0.43369497E+02  0.40621680E+02  0.37986878E+02  0.35463927E+02  0.33051457E+02
  0.30747905E+02  0.28551528E+02  0.26460416E+02  0.24472507E+02  0.22585599E+02
  0.20797361E+02  0.19105351E+02  0.17507024E+02  0.15999746E+02  0.14580806E+02
  0.13247428E+02  0.11996782E+02  0.10825996E+02  0.97321640E+01  0.87123602E+01
  0.77636450E+01  0.68830762E+01  0.60677174E+01  0.53146463E+01  0.46209627E+01
  0.39837955E+01  0.34003102E+01  0.28677144E+01  0.23832646E+01  0.19442710E+01
  0.15481028E+01  0.11921924E+01  0.87403937E+00  0.59121432E+00  0.34136172E+00
  0.12220267E+00 -0.68462836E-01 -0.23275408E+00 -0.37270809E+00 -0.49027861E+00
 -0.58733528E+00 -0.66566323E+00 -0.72696303E+00 -0.77285080E+00 -0.80485881E+00
 -0.82443611E+00 -0.83294962E+00 -0.83168530E+00 -0.82184960E+00 -0.80457108E+00
 -0.78090224E+00 -0.75182144E+00 -0.71823505E+00 -0.68097964E+00 -0.64082432E+00
 -0.59847319E+00 -0.55456785E+00 -0.50968994E+00 -0.46436380E+00 -0.41905912E+00
 -0.37419360E+00 -0.33013569E+00 -0.28720724E+00 -0.24568625E+00 -0.20580945E+00
 -0.16777502E+00 -0.13174517E+00 -0.97848650E-01 -0.66183319E-01 -0.36818543E-01
 -0.97975871E-02  0.14860084E-01  0.37156571E-01  0.57113398E-01  0.74769443E-01
  0.90178960E-01  0.10340969E+00  0.11454108E+00  0.12366253E+00  0.13087184E+00
  0.13627367E+00  0.13997810E+00  0.14209933E+00  0.14275443E+00  0.14206218E+00
  0.14014206E+00  0.13711325E+00  0.13309377E+00  0.12819967E+00  0.12254436E+00
  0.11623793E+00  0.10938662E+00  0.10209237E+00  0.94452344E-01  0.86558644E-01
  0.78498011E-01  0.70351603E-01  0.62194840E-01  0.54097292E-01  0.46122621E-01
  0.38328570E-01  0.30766986E-01  0.23483898E-01  0.16519612E-01  0.99088537E-02
  0.36809276E-02 -0.21400884E-02 -0.75351328E-02 -0.12489928E-01 -0.16994733E-01
 -0.21044079E-01 -0.24636503E-01 -0.27774261E-01 -0.30463044E-01 -0.32711690E-01
 -0.34531891E-01 -0.35937901E-01 -0.36946251E-01 -0.37575465E-01 -0.37845780E-01
 -0.37778879E-01 -0.37397623E-01 -0.36725805E-01 -0.35787908E-01 -0.34608868E-01
 -0.33213865E-01 -0.31628114E-01 -0.29876674E-01 -0.27984272E-01 -0.25975138E-01
 -0.23872858E-01 -0.21700237E-01 -0.19479181E-01 -0.17230591E-01 -0.14974268E-01
 -0.12728838E-01 -0.10511685E-01 -0.83388995E-02 -0.62252402E-02 -0.41841042E-02
 -0.22275128E-02 -0.36610524E-03  0.13908560E-02  0.30354705E-02  0.45611771E-02
  0.59627220E-02  0.72361199E-02  0.83786085E-02  0.93885962E-02  0.10265606E-01
  0.11010213E-01  0.11623980E-01  0.12109387E-01  0.12469760E-01  0.12709202E-01
  0.12832509E-01  0.12845107E-01  0.12752965E-01  0.12562527E-01  0.12280634E-01
  0.11914454E-01  0.11471408E-01  0.10959103E-01  0.10385263E-01  0.97576665E-02
  0.90840869E-02  0.83722334E-02  0.76296975E-02  0.68639038E-02  0.60820629E-02
  0.52911298E-02  0.44977657E-02  0.37083039E-02  0.29287203E-02  0.21646073E-02
  0.14211528E-02  0.70312206E-03  0.14844687E-04 -0.63979561E-03 -0.12573668E-02
 -0.18348912E-02 -0.23698442E-02 -0.28601508E-02 -0.33041779E-02 -0.37007246E-02
 -0.40490095E-02 -0.43486559E-02 -0.45996745E-02 -0.48024446E-02 -0.49576928E-02
 -0.50664715E-02 -0.51301345E-02 -0.51503130E-02 -0.51288902E-02 -0.50679750E-02
 -0.49698762E-02 -0.48370753E-02 -0.46722005E-02 -0.44780003E-02 -0.42573173E-02
 -0.40130632E-02 -0.37481936E-02 -0.34656846E-02 -0.31685097E-02 -0.28596177E-02
 -0.25419126E-02 -0.22182336E-02 -0.18913375E-02 -0.15638819E-02 -0.12384101E-02
 -0.91733748E-03 -0.60293920E-03 -0.29733988E-03 -0.25044889E-05  0.27976909E-03
  0.54785597E-03  0.80030869E-03  0.10358601E-02  0.12534250E-02  0.14520999E-02
  0.16311623E-02  0.17900681E-02  0.19284476E-02  0.20461014E-02  0.21429940E-02
  0.22192476E-02  0.22751343E-02  0.23110678E-02  0.23275946E-02  0.23253840E-02
  0.23052187E-02  0.22679836E-02  0.22146557E-02  0.21462927E-02  0.20640220E-02
  0.19690298E-02  0.18625493E-02  0.17458507E-02  0.16202292E-02  0.14869956E-02
  0.13474651E-02  0.12029479E-02  0.10547398E-02  0.90411287E-03  0.75230736E-03
  0.60052370E-03  0.44991525E-03  0.30158161E-03  0.15656271E-03  0.15833406E-04
 -0.11970113E-03 -0.24920938E-03 -0.37193676E-03 -0.48720821E-03 -0.59443011E-03
 -0.69309156E-03 -0.78276496E-03 -0.86310600E-03 -0.93385307E-03 -0.99482601E-03
 -0.10459245E-02 -0.10871255E-02 -0.11184810E-02 -0.11401144E-02 -0.11522173E-02
 -0.11550453E-02 -0.11489140E-02 -0.11341940E-02 -0.11113070E-02 -0.10807200E-02
 -0.10429406E-02 -0.99851187E-03 -0.94800679E-03 -0.89202322E-03 -0.83117847E-03
 -0.76610410E-03 -0.69744080E-03 -0.62583326E-03 -0.55192542E-03 -0.47635563E-03
 -0.39975226E-03 -0.32272938E-03 -0.24588275E-03 -0.16978609E-03 -0.94987655E-04
 -0.22007045E-04  0.48667586E-04  0.11658204E-03  0.18131824E-03  0.24249606E-03
  0.29977484E-03  0.35285448E-03  0.40147635E-03  0.44542370E-03  0.48452188E-03
  0.51863819E-03  0.54768143E-03  0.57160122E-03  0.59038692E-03  0.60406647E-03
  0.61270485E-03  0.61640238E-03  0.61529281E-03  0.60954125E-03  0.59934192E-03
  0.58491575E-03  0.56650789E-03  0.54438513E-03  0.51883324E-03  0.49015422E-03
  0.45866360E-03  0.42468764E-03  0.38856065E-03  0.35062221E-03  0.31121454E-03
  0.27067991E-03  0.22935810E-03  0.18758400E-03  0.14568532E-03  0.10398038E-03
  0.62776065E-04  0.22365974E-04 -0.16971360E-04 -0.54974030E-04 -0.91398158E-04
 -0.12601913E-03 -0.15863265E-03 -0.18905560E-03 -0.21712675E-03 -0.24270724E-03
 -0.26568096E-03 -0.28595464E-03 -0.30345790E-03 -0.31814305E-03 -0.32998472E-03
 -0.33897943E-03 -0.34514488E-03 -0.34851925E-03 -0.34916028E-03 -0.34714423E-03
 -0.34256483E-03 -0.33553199E-03 -0.32617059E-03 -0.31461908E-03 -0.30102804E-03
 -0.28555876E-03 -0.26838175E-03 -0.24967514E-03 -0.22962323E-03 -0.20841493E-03
 -0.18624222E-03 -0.16329867E-03 -0.13977799E-03 -0.11587255E-03 -0.91772071E-04
 -0.67662264E-04 -0.43723599E-04 -0.20130127E-04  0.29516109E-05  0.25363595E-04
  0.46957242E-04  0.67594231E-04  0.87147225E-04  0.10550050E-03  0.12255045E-03
  0.13820604E-03  0.15238908E-03  0.16503449E-03  0.17609036E-03  0.18551800E-03
  0.19329183E-03  0.19939924E-03  0.20384028E-03  0.20662735E-03  0.20778474E-03
  0.20734816E-03  0.20536412E-03  0.20188932E-03  0.19698996E-03  0.19074099E-03
  0.18322532E-03  0.17453298E-03  0.16476031E-03  0.15400905E-03  0.14238544E-03
  0.12999935E-03  0.11696336E-03  0.10339185E-03  0.89400147E-04  0.75103617E-04
  0.60616836E-04  0.46052767E-04  0.31521974E-04  0.17131872E-04  0.29860225E-05
 -0.10816524E-04 -0.24181841E-04 -0.37021674E-04 -0.49253950E-04 -0.60803212E-04
 -0.71601002E-04 -0.81586185E-04 -0.90705207E-04 -0.98912293E-04 -0.10616958E-03
 -0.11244720E-03 -0.11772328E-03 -0.12198392E-03 -0.12522307E-03 -0.12744239E-03
 -0.12865102E-03 -0.12886537E-03 -0.12810875E-03 -0.12641109E-03 -0.12380850E-03
 -0.12034291E-03 -0.11606154E-03 -0.11101648E-03 -0.10526418E-03 -0.98864895E-04
 -0.91882184E-04 -0.84382340E-04 -0.76433844E-04 -0.68106808E-04 -0.59472420E-04
 -0.50602392E-04 -0.41568427E-04 -0.32441689E-04 -0.23292294E-04 -0.14188822E-04
 -0.51978527E-05  0.36164787E-05  0.12192889E-04  0.20473329E-04  0.28403332E-04
  0.35932326E-04  0.43013914E-04  0.49606109E-04  0.55671544E-04  0.61177628E-04
  0.66096678E-04  0.70406000E-04  0.74087942E-04  0.77129901E-04  0.79524296E-04
  0.81268508E-04  0.82364777E-04  0.82820079E-04  0.82645958E-04  0.81858334E-04
  0.80477289E-04  0.78526819E-04  0.76034565E-04  0.73031532E-04  0.69551776E-04
  0.65632090E-04  0.61311667E-04  0.56631756E-04  0.51635319E-04  0.46366666E-04
  0.40871109E-04  0.35194600E-04  0.29383383E-04  0.23483645E-04  0.17541180E-04
  0.11601063E-04  0.57073334E-05 -0.97304136E-07 -0.57717623E-05 -0.11276837E-04
 -0.16575451E-04 -0.21632882E-04 -0.26416961E-04 -0.30898253E-04 -0.35050211E-04
 -0.38849309E-04 -0.42275145E-04 -0.45310521E-04 -0.47941503E-04 -0.50157445E-04
 -0.51950998E-04 -0.53318092E-04 -0.54257892E-04 -0.54772734E-04 -0.54868038E-04
 -0.54552203E-04 -0.53836477E-04 -0.52734815E-04 -0.51263717E-04 -0.49442053E-04
 -0.47290871E-04 -0.44833195E-04 -0.42093819E-04 -0.39099080E-04 -0.35876636E-04
 -0.32455233E-04 -0.28864471E-04 -0.25134568E-04 -0.21296127E-04 -0.17379903E-04
 -0.13416570E-04 -0.94365032E-05 -0.54695587E-05 -0.15448671E-05  0.23093656E-05
  0.60660455E-05  0.96993661E-05  0.13184971E-04  0.16500101E-04  0.19623731E-04
  0.22536683E-04  0.25221733E-04  0.27663695E-04  0.29849490E-04  0.31768198E-04
  0.33411095E-04  0.34771669E-04  0.35845625E-04  0.36630871E-04  0.37127484E-04
  0.37337670E-04  0.37265702E-04  0.36917846E-04  0.36302274E-04  0.35428968E-04
  0.34309607E-04  0.32957447E-04  0.31387196E-04  0.29614868E-04  0.27657651E-04
  0.25533745E-04  0.23262217E-04  0.20862839E-04  0.18355932E-04  0.15762202E-04
  0.13102584E-04  0.10398080E-04  0.76696088E-05  0.49378489E-05  0.22230943E-05
 -0.45488761E-06 -0.30769905E-05 -0.56248962E-05 -0.80811941E-05 -0.10429491E-04
 -0.12654509E-04 -0.14742182E-04 -0.16679728E-04 -0.18455721E-04 -0.20060150E-04
 -0.21484462E-04 -0.22721600E-04 -0.23766019E-04 -0.24613707E-04 -0.25262175E-04
 -0.25710454E-04 -0.25959068E-04 -0.26010003E-04 -0.25866662E-04 -0.25533818E-04
 -0.25017548E-04 -0.24325164E-04 -0.23465138E-04 -0.22447017E-04 -0.21281330E-04
 -0.19979496E-04 -0.18553719E-04 -0.17016888E-04 -0.15382466E-04 -0.13664382E-04
 -0.11876919E-04 -0.10034603E-04 -0.81520925E-05 -0.62440676E-05 -0.43251218E-05
 -0.24096566E-05 -0.51177974E-06  0.13547934E-05  0.31768329E-05  0.49416822E-05
  0.66373409E-05  0.82525401E-05  0.97768120E-05  0.11200552E-04  0.12515073E-04
  0.13712651E-04  0.14786569E-04  0.15731140E-04  0.16541738E-04  0.17214805E-04
  0.17747866E-04  0.18139517E-04  0.18389427E-04  0.18498312E-04  0.18467915E-04
  0.18300976E-04  0.18001187E-04  0.17573157E-04  0.17022355E-04  0.16355056E-04
  0.15578281E-04  0.14699732E-04  0.13727723E-04  0.12671108E-04  0.11539208E-04
  0.10341729E-04  0.90886917E-05  0.77903450E-05  0.64570916E-05  0.50994065E-05
  0.37277598E-05  0.23525396E-05  0.98397697E-06 -0.36792589E-06 -0.16934655E-05
 -0.29833027E-05 -0.42285253E-05 -0.54207056E-05 -0.65519538E-05 -0.76149670E-05
 -0.86030720E-05 -0.95102635E-05 -0.10331237E-04 -0.11061414E-04 -0.11696967E-04
 -0.12234828E-04 -0.12672704E-04 -0.13009079E-04 -0.13243209E-04 -0.13375117E-04
 -0.13405577E-04 -0.13336100E-04 -0.13168906E-04 -0.12906896E-04 -0.12553622E-04
 -0.12113245E-04 -0.11590501E-04 -0.10990647E-04 -0.10319424E-04 -0.95829993E-05
 -0.87879151E-05 -0.79410368E-05 -0.70494952E-05 -0.61206298E-05 -0.51619317E-05
 -0.41809860E-05 -0.31854145E-05 -0.21828190E-05 -0.11807260E-05 -0.18653250E-06
  0.79254589E-06  0.17495251E-05  0.26777001E-05  0.35706893E-05  0.44224760E-05
  0.52274467E-05  0.59804257E-05  0.66767057E-05  0.73120745E-05  0.78828381E-05
  0.83858391E-05  0.88184711E-05  0.91786886E-05  0.94650133E-05  0.96765352E-05
  0.98129101E-05  0.98743531E-05  0.98616276E-05  0.97760310E-05  0.96193763E-05
  0.93939707E-05  0.91025903E-05  0.87484524E-05  0.83351843E-05  0.78667907E-05
  0.73476178E-05  0.67823157E-05  0.61757999E-05  0.55332105E-05  0.48598711E-05
  0.41612463E-05  0.34429002E-05  0.27104531E-05  0.19695396E-05  0.12257672E-05
  0.48467539E-06 -0.24830406E-06 -0.96788509E-06 -0.16689640E-05 -0.23466540E-05
 -0.29963175E-05 -0.36135967E-05 -0.41944406E-05 -0.47351305E-05 -0.52323014E-05
 -0.56829621E-05 -0.60845102E-05 -0.64347461E-05 -0.67318823E-05 -0.69745504E-05
 -0.71618042E-05 -0.72931205E-05 -0.73683964E-05 -0.73879430E-05 -0.73524773E-05
 -0.72631101E-05 -0.71213324E-05 -0.69289979E-05 -0.66883043E-05 -0.64017716E-05
 -0.60722187E-05 -0.57027379E-05 -0.52966686E-05 -0.48575682E-05 -0.43891832E-05
 -0.38954185E-05 -0.33803065E-05 -0.28479754E-05 -0.23026175E-05 -0.17484573E-05
 -0.11897201E-05 -0.63060091E-06 -0.75234214E-07  0.47233568E-06  0.10081829E-05
  0.15285269E-05  0.20297585E-05  0.25084632E-05  0.29614439E-05  0.33857405E-05
  0.37786489E-05  0.41377363E-05  0.44608555E-05  0.47461559E-05  0.49920934E-05
  0.51974363E-05  0.53612706E-05  0.54830013E-05  0.55623524E-05  0.55993639E-05
  0.55943873E-05  0.55480779E-05  0.54613858E-05  0.53355447E-05  0.51720583E-05
  0.49726854E-05  0.47394234E-05  0.44744900E-05  0.41803036E-05  0.38594629E-05
  0.35147247E-05  0.31489819E-05  0.27652398E-05  0.23665925E-05  0.19561991E-05
  0.15372593E-05  0.11129893E-05  0.68659829E-06  0.26126441E-06 -0.15988768E-06
 -0.57380920E-06 -0.97754851E-06 -0.13682714E-05 -0.17432802E-05 -0.21000316E-05
 -0.24361534E-05 -0.27494590E-05 -0.30379612E-05 -0.32998838E-05 -0.35336717E-05
 -0.37379990E-05 -0.39117758E-05 -0.40541526E-05 -0.41645231E-05 -0.42425254E-05
 -0.42880410E-05 -0.43011924E-05 -0.42823386E-05 -0.42320694E-05 -0.41511975E-05
 -0.40407496E-05 -0.39019556E-05 -0.37362373E-05 -0.35451944E-05 -0.33305910E-05
 -0.30943400E-05 -0.28384867E-05 -0.25651927E-05 -0.22767176E-05 -0.19754014E-05
 -0.16636462E-05 -0.13438977E-05 -0.10186264E-05 -0.69030933E-06 -0.36141167E-06
 -0.34368837E-07  0.28843103E-06  0.60466396E-06  0.91208633E-06  0.12085502E-05
  0.14920180E-05  0.17605756E-05  0.20124450E-05  0.22459955E-05  0.24597534E-05
  0.26524111E-05  0.28228340E-05  0.29700669E-05  0.30933383E-05  0.31920635E-05
  0.32658467E-05  0.33144810E-05  0.33379476E-05  0.33364133E-05  0.33102266E-05
  0.32599129E-05  0.31861684E-05  0.30898522E-05  0.29719781E-05  0.28337052E-05
  0.26763272E-05  0.25012610E-05  0.23100351E-05  0.21042761E-05  0.18856964E-05
  0.16560797E-05  0.14172672E-05  0.11711433E-05  0.91962136E-06  0.66462891E-06
  0.40809354E-06  0.15192865E-06 -0.10198042E-06 -0.35178985E-06 -0.59571037E-06
 -0.83201967E-06 -0.10590742E-05 -0.12753201E-05 -0.14793037E-05 -0.16696806E-05
 -0.18452241E-05 -0.20048332E-05 -0.21475383E-05 -0.22725070E-05 -0.23790484E-05
 -0.24666166E-05 -0.25348120E-05 -0.25833833E-05 -0.26122268E-05 -0.26213854E-05
 -0.26110464E-05 -0.25815385E-05 -0.25333270E-05 -0.24670089E-05 -0.23833072E-05
 -0.22830632E-05 -0.21672294E-05 -0.20368607E-05 -0.18931056E-05 -0.17371964E-05
 -0.15704392E-05 -0.13942029E-05 -0.12099090E-05 -0.10190202E-05 -0.82302895E-06
 -0.62344619E-06 -0.42179018E-06 -0.21957507E-06 -0.18299894E-07  0.18056228E-06
  0.37557485E-06  0.56534775E-06  0.74854710E-06  0.92390429E-06  0.10902245E-05
  0.12463945E-05  0.13913899E-05  0.15242814E-05  0.16442406E-05  0.17505448E-05
  0.18425807E-05  0.19198480E-05  0.19819612E-05  0.20286515E-05  0.20597669E-05
  0.20752718E-05  0.20752463E-05  0.20598837E-05  0.20294878E-05  0.19844696E-05
  0.19253424E-05  0.18527171E-05  0.17672965E-05  0.16698689E-05  0.15613013E-05
  0.14425319E-05  0.13145627E-05  0.11784508E-05  0.10353006E-05  0.88625442E-06
  0.73248418E-06  0.57518214E-06  0.41555195E-06  0.25479970E-06  0.94124967E-07
 -0.65287894E-07 -0.22227827E-06 -0.37571754E-06 -0.52451699E-06 -0.66763530E-06
 -0.80408565E-06 -0.93294232E-06 -0.10533467E-05 -0.11645129E-05 -0.12657325E-05
 -0.13563790E-05 -0.14359111E-05 -0.15038761E-05 -0.15599119E-05 -0.16037486E-05
 -0.16352094E-05 -0.16542105E-05 -0.16607614E-05 -0.16549626E-05 -0.16370048E-05
 -0.16071657E-05 -0.15658073E-05 -0.15133719E-05 -0.14503785E-05 -0.13774172E-05
 -0.12951448E-05 -0.12042788E-05 -0.11055914E-05 -0.99990326E-06 -0.88807691E-06
 Kinetic energy density valence
  0.22133528E+03  0.22112321E+03  0.22048870E+03  0.21943687E+03  0.21797607E+03
  0.21611773E+03  0.21387608E+03  0.21126778E+03  0.20831163E+03  0.20502816E+03
  0.20143927E+03  0.19756784E+03  0.19343739E+03  0.18907177E+03  0.18449490E+03
  0.17973049E+03  0.17480186E+03  0.16973179E+03  0.16454238E+03  0.15925496E+03
  0.15389001E+03  0.14846715E+03  0.14300504E+03  0.13752146E+03  0.13203321E+03
  0.12655618E+03  0.12110533E+03  0.11569469E+03  0.11033740E+03  0.10504570E+03
  0.99830939E+02  0.94703616E+02  0.89673369E+02  0.84749001E+02  0.79938494E+02
  0.75249021E+02  0.70686967E+02  0.66257944E+02  0.61966814E+02  0.57817704E+02
  0.53814034E+02  0.49958534E+02  0.46253274E+02  0.42699688E+02  0.39298598E+02
  0.36050249E+02  0.32954334E+02  0.30010025E+02  0.27216002E+02  0.24570492E+02
  0.22071291E+02  0.19715805E+02  0.17501079E+02  0.15423829E+02  0.13480474E+02
  0.11667171E+02  0.99798440E+01  0.84142168E+01  0.69658409E+01  0.56301270E+01
  0.44023724E+01  0.32777890E+01  0.22515291E+01  0.13187108E+01  0.47444156E+00
 -0.28615914E+00 -0.96793898E+00 -0.15756930E+01 -0.21141456E+01 -0.25879336E+01
 -0.30015908E+01 -0.33595348E+01 -0.36660540E+01 -0.39252970E+01 -0.41412629E+01
 -0.43177933E+01 -0.44585653E+01 -0.45670860E+01 -0.46466883E+01 -0.47005276E+01
 -0.47315798E+01 -0.47426405E+01 -0.47363249E+01 -0.47150689E+01 -0.46811308E+01
 -0.46365943E+01 -0.45833717E+01 -0.45232079E+01 -0.44576854E+01 -0.43882292E+01
 -0.43161130E+01 -0.42424650E+01 -0.41682744E+01 -0.40943985E+01 -0.40215695E+01
 -0.39504021E+01 -0.38814002E+01 -0.38149652E+01 -0.37514029E+01 -0.36909314E+01
 -0.36336881E+01 -0.35797376E+01 -0.35290784E+01 -0.34816506E+01 -0.34373422E+01
 -0.33959959E+01 -0.33574160E+01 -0.33213740E+01 -0.32876146E+01 -0.32558618E+01
 -0.32258233E+01 -0.31971965E+01 -0.31696720E+01 -0.31429390E+01 -0.31166883E+01
 -0.30906166E+01 -0.30644293E+01 -0.30378438E+01 -0.30105918E+01 -0.29824215E+01
 -0.29531000E+01 -0.29224144E+01 -0.28901734E+01 -0.28562083E+01 -0.28203737E+01
 -0.27825481E+01 -0.27426338E+01 -0.27005574E+01 -0.26562694E+01 -0.26097435E+01
 -0.25609763E+01 -0.25099865E+01 -0.24568139E+01 -0.24015186E+01 -0.23441791E+01
 -0.22848920E+01 -0.22237698E+01 -0.21609401E+01 -0.20965437E+01 -0.20307330E+01
 -0.19636709E+01 -0.18955289E+01 -0.18264855E+01 -0.17567246E+01 -0.16864345E+01
 -0.16158056E+01 -0.15450296E+01 -0.14742975E+01 -0.14037990E+01 -0.13337206E+01
 -0.12642445E+01 -0.11955479E+01 -0.11278015E+01 -0.10611685E+01 -0.99580447E+00
 -0.93185559E+00 -0.86945869E+00 -0.80874042E+00 -0.74981679E+00 -0.69279277E+00
 -0.63776203E+00 -0.58480672E+00 -0.53399735E+00 -0.48539275E+00 -0.43904012E+00
 -0.39497518E+00 -0.35322231E+00 -0.31379488E+00 -0.27669552E+00 -0.24191655E+00
 -0.20944038E+00 -0.17924003E+00 -0.15127963E+00 -0.12551498E+00 -0.10189417E+00
 -0.80358172E-01 -0.60841489E-01 -0.43272804E-01 -0.27575645E-01 -0.13669042E-01
 -0.14682027E-02  0.91148380E-02  0.18170562E-01  0.25791332E-01  0.32070774E-01
  0.37103179E-01  0.40982924E-01  0.43803928E-01  0.45659135E-01  0.46640020E-01
  0.46836143E-01  0.46334723E-01  0.45220263E-01  0.43574196E-01  0.41474583E-01
  0.38995843E-01  0.36208516E-01  0.33179076E-01  0.29969767E-01  0.26638490E-01
  0.23238713E-01  0.19819424E-01  0.16425111E-01  0.13095780E-01  0.98669978E-02
  0.67699624E-02  0.38316037E-02  0.10747047E-02 -0.14819540E-02 -0.38234307E-02
 -0.59384413E-02 -0.78191621E-02 -0.94610211E-02 -0.10862477E-01 -0.12024790E-01
 -0.12951788E-01 -0.13649625E-01 -0.14126539E-01 -0.14392611E-01 -0.14459525E-01
 -0.14340325E-01 -0.14049188E-01 -0.13601194E-01 -0.13012111E-01 -0.12298177E-01
 -0.11475911E-01 -0.10561916E-01 -0.95727065E-02 -0.85245434E-02 -0.74332838E-02
 -0.63142436E-02 -0.51820754E-02 -0.40506591E-02 -0.29330084E-02 -0.18411903E-02
 -0.78625937E-03  0.22179418E-03  0.11740832E-02  0.20628493E-02  0.28814753E-02
  0.36244872E-02  0.42875435E-02  0.48674152E-02  0.53619553E-02  0.57700597E-02
  0.60916204E-02  0.63274715E-02  0.64793283E-02  0.65497218E-02  0.65419288E-02
  0.64598978E-02  0.63081729E-02  0.60918157E-02  0.58163258E-02  0.54875619E-02
  0.51116630E-02  0.46949705E-02  0.42439531E-02  0.37651340E-02  0.32650204E-02
  0.27500380E-02  0.22264684E-02  0.17003919E-02  0.11776341E-02  0.66371858E-03
  0.16382414E-03 -0.31725218E-03 -0.77512662E-03 -0.12058547E-02 -0.16059517E-02
 -0.19724074E-02 -0.23026958E-02 -0.25947790E-02 -0.28471072E-02 -0.30586125E-02
 -0.32286988E-02 -0.33572281E-02 -0.34445016E-02 -0.34912383E-02 -0.34985498E-02
 -0.34679126E-02 -0.34011380E-02 -0.33003393E-02 -0.31678984E-02 -0.30064307E-02
 -0.28187483E-02 -0.26078247E-02 -0.23767570E-02 -0.21287304E-02 -0.18669824E-02
 -0.15947674E-02 -0.13153239E-02 -0.10318418E-02 -0.74743236E-03 -0.46509971E-03
 -0.18771463E-03  0.82009274E-04  0.34153708E-03  0.58853131E-03  0.82086811E-03
  0.10366507E-02  0.12342202E-02  0.14121631E-02  0.15693172E-02  0.17047738E-02
  0.18178773E-02  0.19082234E-02  0.19756538E-02  0.20202488E-02  0.20423186E-02
  0.20423916E-02  0.20212019E-02  0.19796743E-02  0.19189089E-02  0.18401638E-02
  0.17448371E-02  0.16344482E-02  0.15106186E-02  0.13750519E-02  0.12295144E-02
  0.10758154E-02  0.91578744E-03  0.75126726E-03  0.58407762E-03  0.41600941E-03
  0.24880490E-03  0.84141943E-04 -0.76380588E-04 -0.23125620E-03 -0.37908278E-03
 -0.51857321E-03 -0.64856449E-03 -0.76802535E-03 -0.87606237E-03 -0.97192450E-03
 -0.10550061E-02 -0.11248482E-02 -0.11811390E-02 -0.12237119E-02 -0.12525429E-02
 -0.12677465E-02 -0.12695702E-02 -0.12583884E-02 -0.12346942E-02 -0.11990916E-02
 -0.11522857E-02 -0.10950729E-02 -0.10283304E-02 -0.95300506E-03 -0.87010179E-03
 -0.78067216E-03 -0.68580253E-03 -0.58660231E-03 -0.48419233E-03 -0.37969343E-03
 -0.27421542E-03 -0.16884641E-03 -0.64642697E-04  0.37380732E-04  0.13625906E-03
  0.23108574E-03  0.32101977E-03  0.40529215E-03  0.48321146E-03  0.55416853E-03
  0.61764007E-03  0.67319157E-03  0.72047903E-03  0.75924991E-03  0.78934310E-03
  0.81068799E-03  0.82330276E-03  0.82729172E-03  0.82284202E-03  0.81021954E-03
  0.78976418E-03  0.76188455E-03  0.72705210E-03  0.68579482E-03  0.63869056E-03
  0.58636006E-03  0.52945968E-03  0.46867404E-03  0.40470858E-03  0.33828205E-03
  0.27011913E-03  0.20094316E-03  0.13146907E-03  0.62396559E-04 -0.55963297E-05
 -0.71859363E-04 -0.13577577E-03 -0.19676743E-03 -0.25429961E-03 -0.30788507E-03
 -0.35708766E-03 -0.40152537E-03 -0.44087263E-03 -0.47486218E-03 -0.50328622E-03
 -0.52599697E-03 -0.54290662E-03 -0.55398679E-03 -0.55926726E-03 -0.55883434E-03
 -0.55282859E-03 -0.54144217E-03 -0.52491570E-03 -0.50353470E-03 -0.47762578E-03
 -0.44755241E-03 -0.41371050E-03 -0.37652374E-03 -0.33643882E-03 -0.29392048E-03
 -0.24944655E-03 -0.20350300E-03 -0.15657894E-03 -0.10916178E-03 -0.61732534E-04
 -0.14761220E-04  0.31297457E-04  0.76008205E-04  0.11895895E-03  0.15976434E-03
  0.19806889E-03  0.23354978E-03  0.26591927E-03  0.29492670E-03  0.32036012E-03
  0.34204748E-03  0.35985740E-03  0.37369955E-03  0.38352462E-03  0.38932388E-03
  0.39112835E-03  0.38900762E-03  0.38306834E-03  0.37345231E-03  0.36033437E-03
  0.34391993E-03  0.32444231E-03  0.30215987E-03  0.27735289E-03  0.25032040E-03
  0.22137686E-03  0.19084871E-03  0.15907097E-03  0.12638376E-03  0.93128885E-04
  0.59646443E-04  0.26271564E-04 -0.66687666E-05 -0.38858727E-04 -0.69996502E-04
 -0.99796934E-04 -0.12799395E-03 -0.15434278E-03 -0.17862186E-03 -0.20063453E-03
 -0.22021044E-03 -0.23720668E-03 -0.25150855E-03 -0.26303014E-03 -0.27171457E-03
 -0.27753395E-03 -0.28048903E-03 -0.28060863E-03 -0.27794879E-03 -0.27259165E-03
 -0.26464414E-03 -0.25423640E-03 -0.24152009E-03 -0.22666645E-03 -0.20986421E-03
 -0.19131747E-03 -0.17124333E-03 -0.14986954E-03 -0.12743209E-03 -0.10417272E-03
 -0.80336436E-04 -0.56169097E-04 -0.31914973E-04 -0.78143977E-05  0.15898489E-04
  0.38997907E-04  0.61268476E-04  0.82507106E-04  0.10252474E-03  0.12114794E-03
  0.13822024E-03  0.15360338E-03  0.16717828E-03  0.17884585E-03  0.18852755E-03
  0.19616579E-03  0.20172406E-03  0.20518692E-03  0.20655972E-03  0.20586817E-03
  0.20315771E-03  0.19849266E-03  0.19195529E-03  0.18364466E-03  0.17367532E-03
  0.16217592E-03  0.14928772E-03  0.13516291E-03  0.11996302E-03  0.10385709E-03
  0.87019919E-04  0.69630264E-04  0.51869006E-04  0.33917363E-04  0.15955111E-04
 -0.18411398E-05 -0.19299606E-04 -0.36254919E-04 -0.52549619E-04 -0.68035544E-04
 -0.82575109E-04 -0.96042453E-04 -0.10832446E-03 -0.11932161E-03 -0.12894875E-03
 -0.13713563E-03 -0.14382731E-03 -0.14898449E-03 -0.15258352E-03 -0.15461644E-03
 -0.15509074E-03 -0.15402900E-03 -0.15146845E-03 -0.14746030E-03 -0.14206905E-03
 -0.13537157E-03 -0.12745619E-03 -0.11842161E-03 -0.10837576E-03 -0.97434596E-04
 -0.85720839E-04 -0.73362648E-04 -0.60492283E-04 -0.47244751E-04 -0.33756440E-04
 -0.20163766E-04 -0.66018477E-05  0.67967919E-05  0.19903469E-04  0.32594530E-04
  0.44752468E-04  0.56266966E-04  0.67035850E-04  0.76965945E-04  0.85973837E-04
  0.93986515E-04  0.10094191E-03  0.10678933E-03  0.11148975E-03  0.11501598E-03
  0.11735279E-03  0.11849681E-03  0.11845637E-03  0.11725127E-03  0.11491235E-03
  0.11148102E-03  0.10700871E-03  0.10155617E-03  0.95192743E-04  0.87995563E-04
  0.80048650E-04  0.71441994E-04  0.62270586E-04  0.52633402E-04  0.42632382E-04
  0.32371387E-04  0.21955154E-04  0.11488266E-04  0.10741336E-05 -0.91859949E-05
 -0.19193983E-04 -0.28855714E-04 -0.38081943E-04 -0.46789091E-04 -0.54899967E-04
 -0.62344422E-04 -0.69059919E-04 -0.74992024E-04 -0.80094809E-04 -0.84331168E-04
 -0.87673037E-04 -0.90101530E-04 -0.91606978E-04 -0.92188883E-04 -0.91855775E-04
 -0.90624998E-04 -0.88522395E-04 -0.85581935E-04 -0.81845249E-04 -0.77361112E-04
 -0.72184857E-04 -0.66377735E-04 -0.60006229E-04 -0.53141324E-04 -0.45857753E-04
 -0.38233205E-04 -0.30347528E-04 -0.22281915E-04 -0.14118099E-04 -0.59375395E-05
  0.21793593E-05  0.10154020E-04  0.17910429E-04  0.25375839E-04  0.32481428E-04
  0.39162914E-04  0.45361112E-04  0.51022434E-04  0.56099330E-04  0.60550661E-04
  0.64342009E-04  0.67445905E-04  0.69842004E-04  0.71517173E-04  0.72465514E-04
  0.72688318E-04  0.72193945E-04  0.70997642E-04  0.69121290E-04  0.66593102E-04
  0.63447247E-04  0.59723441E-04  0.55466469E-04  0.50725687E-04  0.45554466E-04
  0.40009618E-04  0.34150795E-04  0.28039864E-04  0.21740271E-04  0.15316407E-04
  0.88329584E-05  0.23542799E-05 -0.40562332E-05 -0.10336747E-04 -0.16427570E-04
 -0.22271705E-04 -0.27815366E-04 -0.33008458E-04 -0.37805012E-04 -0.42163580E-04
 -0.46047570E-04 -0.49425536E-04 -0.52271416E-04 -0.54564710E-04 -0.56290600E-04
 -0.57440019E-04 -0.58009659E-04 -0.58001922E-04 -0.57424819E-04 -0.56291815E-04
 -0.54621625E-04 -0.52437952E-04 -0.49769199E-04 -0.46648115E-04 -0.43111429E-04
 -0.39199428E-04 -0.34955520E-04 -0.30425769E-04 -0.25658408E-04 -0.20703340E-04
 -0.15611628E-04 -0.10434985E-04 -0.52252557E-05 -0.33913792E-07  0.50884377E-05
  0.10092547E-04  0.14930976E-04  0.19558540E-04  0.23932714E-04  0.28014019E-04
  0.31766358E-04  0.35157332E-04  0.38158498E-04  0.40745602E-04  0.42898756E-04
  0.44602574E-04  0.45846265E-04  0.46623677E-04  0.46933294E-04  0.46778195E-04
  0.46165958E-04  0.45108532E-04  0.43622062E-04  0.41726674E-04  0.39446233E-04
  0.36808055E-04  0.33842602E-04  0.30583140E-04  0.27065381E-04  0.23327099E-04
  0.19407741E-04  0.15348016E-04  0.11189485E-04  0.69741411E-05  0.27439977E-05
 -0.14593234E-05 -0.55949923E-05 -0.96233593E-05 -0.13506327E-04 -0.17207702E-04
 -0.20693523E-04 -0.23932366E-04 -0.26895616E-04 -0.29557715E-04 -0.31896366E-04
 -0.33892718E-04 -0.35531498E-04 -0.36801123E-04 -0.37693762E-04 -0.38205367E-04
 -0.38335665E-04 -0.38088114E-04 -0.37469824E-04 -0.36491440E-04 -0.35166996E-04
 -0.33513736E-04 -0.31551905E-04 -0.29304516E-04 -0.26797091E-04 -0.24057381E-04
 -0.21115066E-04 -0.18001446E-04 -0.14749111E-04 -0.11391612E-04 -0.79631174E-05
 -0.44980749E-05 -0.10308708E-05  0.24045041E-05  0.57747823E-05  0.90477348E-05
  0.12192473E-04  0.15179736E-04  0.17982152E-04  0.20574488E-04  0.22933868E-04
  0.25039966E-04  0.26875178E-04  0.28424760E-04  0.29676934E-04  0.30622973E-04
  0.31257246E-04  0.31577240E-04  0.31583543E-04  0.31279806E-04  0.30672665E-04
  0.29771650E-04  0.28589050E-04  0.27139763E-04  0.25441120E-04  0.23512689E-04
  0.21376054E-04  0.19054586E-04  0.16573186E-04  0.13958032E-04  0.11236305E-04
  0.84359098E-05  0.55851989E-05  0.27126866E-05 -0.15322995E-06 -0.29845465E-05
 -0.57539211E-05 -0.84349330E-05 -0.11002331E-04 -0.13432264E-04 -0.15702502E-04
 -0.17792632E-04 -0.19684235E-04 -0.21361047E-04 -0.22809089E-04 -0.24016782E-04
 -0.24975028E-04 -0.25677274E-04 -0.26119545E-04 -0.26300457E-04 -0.26221195E-04
 -0.25885479E-04 -0.25299493E-04 -0.24471802E-04 -0.23413239E-04 -0.22136773E-04
 -0.20657358E-04 -0.18991769E-04 -0.17158411E-04 -0.15177126E-04 -0.13068981E-04
 -0.10856050E-04 -0.85611847E-05 -0.62077852E-05 -0.38195635E-05 -0.14203091E-05
  0.96634424E-06  0.33171477E-05  0.56094602E-05  0.78214633E-05  0.99323645E-05
  0.11922590E-04  0.13773961E-04  0.15469859E-04  0.16995366E-04  0.18337397E-04
  0.19484805E-04  0.20428469E-04  0.21161360E-04  0.21678590E-04  0.21977432E-04
  0.22057329E-04  0.21919868E-04  0.21568750E-04  0.21009724E-04  0.20250513E-04
  0.19300715E-04  0.18171689E-04  0.16876428E-04  0.15429410E-04  0.13846443E-04
  0.12144497E-04  0.10341525E-04  0.84562769E-05  0.65081064E-05  0.45167783E-05
  0.25022689E-05  0.48456947E-06 -0.15165097E-05 -0.34815310E-05 -0.53916151E-05
 -0.72286201E-05 -0.89753107E-05 -0.10615517E-04 -0.12134282E-04 -0.13517995E-04
 -0.14754507E-04 -0.15833242E-04 -0.16745276E-04 -0.17483411E-04 -0.18042225E-04
 -0.18418110E-04 -0.18609286E-04 -0.18615798E-04 -0.18439500E-04 -0.18084016E-04
 -0.17554686E-04 -0.16858498E-04 -0.16004001E-04 -0.15001205E-04 -0.13861469E-04
 -0.12597376E-04 -0.11222598E-04 -0.97517488E-05 -0.82002345E-05 -0.65840925E-05
 -0.49198291E-05 -0.32242532E-05 -0.15143088E-05  0.19309184E-06  0.18812339E-05
  0.35337607E-05  0.51348306E-05  0.66692664E-05  0.81226973E-05  0.94816910E-05
  0.10733876E-04  0.11868051E-04  0.12874284E-04  0.13743996E-04  0.14470032E-04
  0.15046713E-04  0.15469884E-04  0.15736931E-04  0.15846799E-04  0.15799980E-04
  0.15598498E-04  0.15245870E-04  0.14747059E-04  0.14108411E-04  0.13337577E-04
  0.12443428E-04  0.11435956E-04  0.10326161E-04  0.91259385E-05  0.78479525E-05
  0.65055027E-05  0.51123897E-05  0.36827740E-05  0.22310349E-05  0.77162686E-06
 -0.68106228E-06 -0.21128515E-05 -0.35099032E-05 -0.48588556E-05 -0.61469484E-05
 -0.73621417E-05 -0.84932274E-05 -0.95299302E-05 -0.10462999E-04 -0.11284288E-04
 -0.11986825E-04 -0.12564870E-04 -0.13013955E-04 -0.13330921E-04 -0.13513934E-04
 -0.13562488E-04 -0.13477400E-04 -0.13260788E-04 -0.12916040E-04 -0.12447764E-04
 -0.11861735E-04 -0.11164826E-04 -0.10364933E-04 -0.94708825E-05 -0.84923403E-05
 -0.74397082E-05 -0.63240149E-05 -0.51568021E-05 -0.39500067E-05 -0.27158404E-05
 -0.14666677E-05 -0.21488312E-06  0.10272102E-05  0.22475200E-05  0.34342811E-05
  0.45761679E-05  0.56624005E-05  0.66828457E-05  0.76281097E-05  0.84896229E-05
  0.92597169E-05  0.99316902E-05  0.10499865E-04  0.10959635E-04  0.11307497E-04
  0.11541077E-04  0.11659145E-04  0.11661613E-04  0.11549525E-04  0.11325041E-04
  0.10991400E-04  0.10552883E-04  0.10014759E-04  0.93832219E-05  0.86653282E-05
  0.78689138E-05  0.70025127E-05  0.60752669E-05  0.50968310E-05  0.40772734E-05
  0.30269733E-05  0.19565171E-05  0.87659194E-06 -0.20211907E-06 -0.12690419E-05
 -0.23138141E-05 -0.33263842E-05 -0.42971075E-05 -0.52168367E-05 -0.60770070E-05
 -0.68697151E-05 -0.75877901E-05 -0.82248575E-05 -0.87753944E-05 -0.92347757E-05
 -0.95993119E-05 -0.98662763E-05 -0.10033923E-04 -0.10101497E-04 -0.10069230E-04
 -0.99383295E-05 -0.97109618E-05 -0.93902186E-05 -0.89800795E-05 -0.84853657E-05
 -0.79116846E-05 -0.72653683E-05 -0.65534050E-05 -0.57833646E-05 -0.49633194E-05
 -0.41017609E-05 -0.32075126E-05 -0.22896404E-05 -0.13573621E-05 -0.41995559E-06
  0.51333271E-06  0.14333781E-05  0.23312660E-05  0.31983771E-05  0.40264699E-05
  0.48077574E-05  0.55349799E-05  0.62014716E-05  0.68012201E-05  0.73289202E-05
 atomic pseudo charge-density
  0.12000000E+02  0.11987397E+02  0.11949750E+02  0.11887539E+02  0.11801542E+02
  0.11692817E+02  0.11562660E+02  0.11412568E+02  0.11244195E+02  0.11059305E+02
  0.10859727E+02  0.10647313E+02  0.10423897E+02  0.10191264E+02  0.99511173E+01
  0.97050636E+01  0.94545912E+01  0.92010626E+01  0.89457085E+01  0.86896277E+01
  0.84337894E+01  0.81790390E+01  0.79261058E+01  0.76756122E+01  0.74280833E+01
  0.71839569E+01  0.69435941E+01  0.67072883E+01  0.64752746E+01  0.62477383E+01
  0.60248218E+01  0.58066322E+01  0.55932462E+01  0.53847160E+01  0.51810733E+01
  0.49823328E+01  0.47884958E+01  0.45995523E+01  0.44154833E+01  0.42362627E+01
  0.40618582E+01  0.38922328E+01  0.37273456E+01  0.35671522E+01  0.34116056E+01
  0.32606562E+01  0.31142523E+01  0.29723404E+01  0.28348649E+01  0.27017687E+01
  0.25729931E+01  0.24484777E+01  0.23281604E+01  0.22119779E+01  0.20998649E+01
  0.19917550E+01  0.18875800E+01  0.17872705E+01  0.16907554E+01  0.15979626E+01
  0.15088183E+01  0.14232476E+01  0.13411746E+01  0.12625221E+01  0.11872120E+01
  0.11151653E+01  0.10463021E+01  0.98054218E+00  0.91780437E+00  0.85800725E+00
  0.80106906E+00  0.74690781E+00  0.69544146E+00  0.64658798E+00  0.60026551E+00
  0.55639247E+00  0.51488765E+00  0.47567033E+00  0.43866040E+00  0.40377844E+00
  0.37094582E+00  0.34008481E+00  0.31111865E+00  0.28397165E+00  0.25856922E+00
  0.23483800E+00  0.21270592E+00  0.19210220E+00  0.17295749E+00  0.15520387E+00
  0.13877490E+00  0.12360569E+00  0.10963290E+00  0.96794822E-01  0.85031352E-01
  0.74284054E-01  0.64496166E-01  0.55612623E-01  0.47580060E-01  0.40346833E-01
  0.33863013E-01  0.28080398E-01  0.22952506E-01  0.18434574E-01  0.14483550E-01
  0.11058084E-01  0.81185152E-02  0.56268592E-02  0.35467880E-02  0.18436128E-02
  0.48426197E-03 -0.56274214E-03 -0.13273087E-02 -0.18378055E-02 -0.21210873E-02
 -0.22025265E-02 -0.21060446E-02 -0.18541451E-02 -0.14679481E-02 -0.96722546E-03
 -0.37043692E-03  0.30523217E-03  0.10438330E-02  0.18306143E-02  0.26519830E-02
  0.34954642E-02  0.43496606E-02  0.52042118E-02  0.60497532E-02  0.68778745E-02
  0.76810788E-02  0.84527409E-02  0.91870659E-02  0.98790484E-02  0.10524431E-01
  0.11119665E-01  0.11661868E-01  0.12148785E-01  0.12578750E-01  0.12950648E-01
  0.13263873E-01  0.13518293E-01  0.13714216E-01  0.13852350E-01  0.13933770E-01
  0.13959882E-01  0.13932394E-01  0.13853281E-01  0.13724753E-01  0.13549228E-01
  0.13329301E-01  0.13067717E-01  0.12767345E-01  0.12431151E-01  0.12062177E-01
  0.11663514E-01  0.11238284E-01  0.10789617E-01  0.10320635E-01  0.98344301E-02
  0.93340503E-02  0.88224842E-02  0.83026462E-02  0.77773637E-02  0.72493657E-02
  0.67212719E-02  0.61955835E-02  0.56746753E-02  0.51607884E-02  0.46560244E-02
  0.41623402E-02  0.36815448E-02  0.32152958E-02  0.27650978E-02  0.23323014E-02
  0.19181032E-02  0.15235461E-02  0.11495214E-02  0.79677073E-03  0.46588893E-03
  0.15732780E-03 -0.12859974E-03 -0.39171500E-03 -0.63196821E-03 -0.84943284E-03
 -0.10442996E-02 -0.12168699E-02 -0.13675491E-02 -0.14968397E-02 -0.16053341E-02
 -0.16937070E-02 -0.17627080E-02 -0.18131544E-02 -0.18459233E-02 -0.18619440E-02
 -0.18621905E-02 -0.18476743E-02 -0.18194368E-02 -0.17785423E-02 -0.17260709E-02
 -0.16631120E-02 -0.15907572E-02 -0.15100949E-02 -0.14222035E-02 -0.13281464E-02
 -0.12289662E-02 -0.11256800E-02 -0.10192746E-02 -0.91070239E-03 -0.80087744E-03
 -0.69067187E-03 -0.58091284E-03 -0.47237980E-03 -0.36580214E-03 -0.26185723E-03
 -0.16116886E-03 -0.64306005E-04  0.28217965E-04  0.11594580E-03  0.19847648E-03
  0.27546504E-03  0.34662201E-03  0.41171263E-03  0.47055569E-03  0.52302221E-03
  0.56903375E-03  0.60856058E-03  0.64161957E-03  0.66827194E-03  0.68862080E-03
  0.70280856E-03  0.71101420E-03  0.71345045E-03  0.71036082E-03  0.70201665E-03
  0.68871404E-03  0.67077081E-03  0.64852340E-03  0.62232379E-03  0.59253649E-03
  0.55953552E-03  0.52370152E-03  0.48541884E-03  0.44507279E-03  0.40304705E-03
  0.35972102E-03  0.31546749E-03  0.27065036E-03  0.22562249E-03  0.18072374E-03
  0.13627918E-03  0.92597451E-04  0.49969275E-04  0.86661985E-05 -0.31060541E-04
 -0.68980947E-04 -0.10488702E-03 -0.13859336E-03 -0.16993753E-03 -0.19878037E-03
 -0.22500602E-03 -0.24852185E-03 -0.26925823E-03 -0.28716816E-03 -0.30222674E-03
 -0.31443051E-03 -0.32379669E-03 -0.33036231E-03 -0.33418317E-03 -0.33533285E-03
 -0.33390147E-03 -0.32999447E-03 -0.32373137E-03 -0.31524435E-03 -0.30467692E-03
 -0.29218249E-03 -0.27792291E-03 -0.26206707E-03 -0.24478945E-03 -0.22626866E-03
 -0.20668607E-03 -0.18622439E-03 -0.16506639E-03 -0.14339350E-03 -0.12138467E-03
 -0.99215129E-04 -0.77055252E-04 -0.55069542E-04 -0.33415641E-04 -0.12243432E-04
  0.83057673E-05  0.28099935E-04  0.47016977E-04  0.64945277E-04  0.81784151E-04
  0.97444212E-04  0.11184764E-03  0.12492838E-03  0.13663220E-03  0.14691675E-03
  0.15575144E-03  0.16311733E-03  0.16900683E-03  0.17342348E-03  0.17638149E-03
  0.17790536E-03  0.17802935E-03  0.17679693E-03  0.17426020E-03  0.17047921E-03
  0.16552131E-03  0.15946043E-03  0.15237632E-03  0.14435382E-03  0.13548209E-03
  0.12585380E-03  0.11556439E-03  0.10471124E-03  0.93392983E-04  0.81708666E-04
  0.69757068E-04  0.57635968E-04  0.45441469E-04  0.33267345E-04  0.21204423E-04
  0.93400110E-05 -0.22426421E-05 -0.13464832E-04 -0.24252842E-04 -0.34538340E-04
 -0.44258723E-04 -0.53357404E-04 -0.61784061E-04 -0.69494821E-04 -0.76452401E-04
 -0.82626187E-04 -0.87992276E-04 -0.92533456E-04 -0.96239148E-04 -0.99105290E-04
 -0.10113419E-03 -0.10233432E-03 -0.10272011E-03 -0.10231161E-03 -0.10113429E-03
 -0.99218588E-04 -0.96599632E-04 -0.93316810E-04 -0.89413377E-04 -0.84936025E-04
 -0.79934445E-04 -0.74460879E-04 -0.68569662E-04 -0.62316766E-04 -0.55759341E-04
 -0.48955259E-04 -0.41962668E-04 -0.34839554E-04 -0.27643312E-04 -0.20430344E-04
 -0.13255660E-04 -0.61725126E-05  0.76795625E-06  0.75170345E-05  0.14028740E-04
  0.20260088E-04  0.26171333E-04  0.31726181E-04  0.36891965E-04  0.41639795E-04
  0.45944675E-04  0.49785587E-04  0.53145547E-04  0.56011622E-04  0.58374928E-04
  0.60230586E-04  0.61577660E-04  0.62419062E-04  0.62761430E-04  0.62614986E-04
  0.61993367E-04  0.60913439E-04  0.59395086E-04  0.57460988E-04  0.55136378E-04
  0.52448794E-04  0.49427813E-04  0.46104778E-04  0.42512519E-04  0.38685077E-04
  0.34657408E-04  0.30465111E-04  0.26144137E-04  0.21730514E-04  0.17260078E-04
  0.12768206E-04  0.82895624E-05  0.38578606E-05 -0.49437008E-06 -0.47359976E-05
 -0.88374867E-05 -0.12771081E-04 -0.16510969E-04 -0.20033429E-04 -0.23316957E-04
 -0.26342376E-04 -0.29092922E-04 -0.31554310E-04 -0.33714787E-04 -0.35565155E-04
 -0.37098782E-04 -0.38311586E-04 -0.39202011E-04 -0.39770974E-04 -0.40021801E-04
 -0.39960146E-04 -0.39593892E-04 -0.38933038E-04 -0.37989577E-04 -0.36777357E-04
 -0.35311934E-04 -0.33610414E-04 -0.31691290E-04 -0.29574268E-04 -0.27280091E-04
 -0.24830361E-04 -0.22247354E-04 -0.19553839E-04 -0.16772890E-04 -0.13927713E-04
 -0.11041462E-04 -0.81370686E-05 -0.52370731E-05 -0.23634647E-05  0.46247189E-06
  0.32203009E-05  0.58905700E-05  0.84549342E-05  0.10896269E-04  0.13198773E-04
  0.15348055E-04  0.17331210E-04  0.19136887E-04  0.20755335E-04  0.22178442E-04
  0.23399762E-04  0.24414520E-04  0.25219617E-04  0.25813611E-04  0.26196695E-04
  0.26370655E-04  0.26338823E-04  0.26106018E-04  0.25678476E-04  0.25063769E-04
  0.24270722E-04  0.23309319E-04  0.22190596E-04  0.20926542E-04  0.19529983E-04
  0.18014467E-04  0.16394148E-04  0.14683663E-04  0.12898014E-04  0.11052445E-04
  0.91623190E-05  0.72430060E-05  0.53097608E-05  0.33776128E-05  0.14612572E-05
 -0.42504902E-06 -0.22675852E-05 -0.40532589E-05 -0.57696913E-05 -0.74052953E-05
 -0.89493458E-05 -0.10392043E-04 -0.11724564E-04 -0.12939113E-04 -0.14028953E-04
 -0.14988438E-04 -0.15813031E-04 -0.16499314E-04 -0.17044989E-04 -0.17448876E-04
 -0.17710893E-04 -0.17832036E-04 -0.17814347E-04 -0.17660879E-04 -0.17375650E-04
 -0.16963591E-04 -0.16430493E-04 -0.15782940E-04 -0.15028249E-04 -0.14174393E-04
 -0.13229932E-04 -0.12203934E-04 -0.11105895E-04 -0.99456594E-05 -0.87333393E-05
 -0.74792308E-05 -0.61937338E-05 -0.48872706E-05 -0.35702069E-05 -0.22527749E-05
 -0.94499880E-06  0.34337682E-06  0.16029544E-05  0.28247475E-05  0.40002399E-05
  0.51214403E-05  0.61809318E-05  0.71719162E-05  0.80882524E-05  0.89244895E-05
  0.96758937E-05  0.10338469E-04  0.10908974E-04  0.11384928E-04  0.11764617E-04
  0.12047089E-04  0.12232147E-04  0.12320337E-04  0.12312923E-04  0.12211870E-04
  0.12019811E-04  0.11740011E-04  0.11376339E-04  0.10933217E-04  0.10415580E-04
  0.98288281E-05  0.91787770E-05  0.84716046E-05  0.77137981E-05  0.69120988E-05
  0.60734462E-05  0.52049217E-05  0.43136930E-05  0.34069577E-05  0.24918890E-05
  0.15755821E-05  0.66500233E-06 -0.23306466E-06 -0.11120605E-05 -0.19656989E-05
 -0.27880075E-05 -0.35733668E-05 -0.43165453E-05 -0.50127315E-05 -0.56575616E-05
 -0.62471436E-05 -0.67780774E-05 -0.72474709E-05 -0.76529515E-05 -0.79926744E-05
 -0.82653253E-05 -0.84701212E-05 -0.86068048E-05 -0.86756373E-05 -0.86773855E-05
 -0.86133071E-05 -0.84851313E-05 -0.82950370E-05 -0.80456277E-05 -0.77399039E-05
 -0.73812331E-05 -0.69733172E-05 -0.65201587E-05 -0.60260247E-05 -0.54954101E-05
 -0.49329995E-05 -0.43436285E-05 -0.37322443E-05 -0.31038672E-05 -0.24635509E-05
 -0.18163445E-05 -0.11672546E-05 -0.52120855E-06  0.11698072E-06  0.74264884E-06
  0.13513120E-05  0.19386970E-05  0.25007695E-05  0.30337596E-05  0.35341852E-05
  0.39988726E-05  0.44249744E-05  0.48099852E-05  0.51517532E-05  0.54484904E-05
  0.56987793E-05  0.59015759E-05  0.60562115E-05  0.61623902E-05  0.62201846E-05
  0.62300284E-05  0.61927065E-05  0.61093429E-05  0.59813858E-05  0.58105914E-05
  0.55990048E-05  0.53489397E-05  0.50629561E-05  0.47438370E-05  0.43945636E-05
  0.40182894E-05  0.36183136E-05  0.31980540E-05  0.27610195E-05  0.23107821E-05
  0.18509494E-05  0.13851370E-05  0.91694151E-06  0.44991406E-06 -0.12465231E-07
 -0.46681191E-06 -0.90986069E-06 -0.13384876E-05 -0.17497307E-05 -0.21408094E-05
 -0.25091417E-05 -0.28523599E-05 -0.31683247E-05 -0.34551371E-05 -0.37111477E-05
 -0.39349656E-05 -0.41254633E-05 -0.42817812E-05 -0.44033288E-05 -0.44897849E-05
 -0.45410951E-05 -0.45574674E-05 -0.45393669E-05 -0.44875069E-05 -0.44028404E-05
 -0.42865482E-05 -0.41400266E-05 -0.39648734E-05 -0.37628724E-05 -0.35359775E-05
 -0.32862947E-05 -0.30160647E-05 -0.27276435E-05 -0.24234831E-05 -0.21061120E-05
 -0.17781148E-05 -0.14421127E-05 -0.11007429E-05 -0.75663926E-06 -0.41241271E-06
 -0.70632297E-07  0.26619305E-06  0.59563210E-06  0.91534803E-06  0.12231141E-05
  0.15168284E-05  0.17945272E-05  0.20543973E-05  0.22947870E-05  0.25142156E-05
  0.27113816E-05  0.28851695E-05  0.30346547E-05  0.31591079E-05  0.32579966E-05
  0.33309865E-05  0.33779404E-05  0.33989163E-05  0.33941638E-05  0.33641191E-05
  0.33093991E-05  0.32307938E-05  0.31292578E-05  0.30059006E-05  0.28619762E-05
  0.26988714E-05  0.25180937E-05  0.23212580E-05  0.21100734E-05  0.18863290E-05
  0.16518793E-05  0.14086298E-05  0.11585222E-05  0.90351922E-06  0.64559019E-06
  0.38669621E-06  0.12877594E-06 -0.12626839E-06 -0.37658438E-06 -0.62038237E-06
 -0.85594770E-06 -0.10816522E-05 -0.12959647E-05 -0.14974613E-05 -0.16848337E-05
 -0.18568975E-05 -0.20125989E-05 -0.21510206E-05 -0.22713867E-05 -0.23730658E-05
 -0.24555741E-05 -0.25185766E-05 -0.25618873E-05 -0.25854685E-05 -0.25894289E-05
 -0.25740206E-05 -0.25396354E-05 -0.24867997E-05 -0.24161688E-05 -0.23285202E-05
 -0.22247460E-05 -0.21058450E-05 -0.19729137E-05 -0.18271367E-05 -0.16697768E-05
 -0.15021650E-05 -0.13256892E-05 -0.11417833E-05 -0.95191650E-06 -0.75758127E-06
 -0.56028260E-06 -0.36152652E-06 -0.16280904E-06  0.34394699E-07  0.22864102E-06
  0.41852787E-06  0.60270460E-06  0.77988118E-06  0.94883686E-06  0.11084282E-05
  0.12575967E-05  0.13953748E-05  0.15208925E-05  0.16333820E-05  0.17321824E-05
  0.18167425E-05  0.18866240E-05  0.19415029E-05  0.19811706E-05  0.20055336E-05
  0.20146132E-05  0.20085430E-05  0.19875674E-05  0.19520377E-05  0.19024083E-05
  0.18392320E-05  0.17631550E-05  0.16749101E-05  0.15753112E-05  0.14652455E-05
  0.13456663E-05  0.12175851E-05  0.10820636E-05  0.94020485E-06  0.79314487E-06
  0.64204377E-06  0.48807689E-06  0.33242595E-06  0.17627024E-06  0.20777964E-07
 -0.13290226E-06 -0.28364962E-06 -0.43037904E-06 -0.57204876E-06 -0.70766748E-06
 -0.83630106E-06 -0.95707873E-06 -0.10691987E-05 -0.11719334E-05 -0.12646336E-05
 -0.13467327E-05 -0.14177495E-05 -0.14772912E-05 -0.15250547E-05 -0.15608281E-05
 -0.15844911E-05 -0.15960148E-05 -0.15954607E-05 -0.15829795E-05 -0.15588084E-05
 -0.15232689E-05 -0.14767629E-05 -0.14197691E-05 -0.13528385E-05 -0.12765894E-05
 -0.11917020E-05 -0.10989127E-05 -0.99900805E-06 -0.89281825E-06 -0.78121046E-06
 -0.66508199E-06 -0.54535332E-06 -0.42296095E-06 -0.29885031E-06 -0.17396861E-06
 -0.49257808E-07  0.74352315E-07  0.19595094E-06  0.31465273E-06  0.42960416E-06
  0.53998943E-06  0.64503617E-06  0.74402064E-06  0.83627258E-06  0.92117956E-06
  0.99819096E-06  0.10668213E-05  0.11266531E-05  0.11773393E-05  0.12186050E-05
  0.12502488E-05  0.12721434E-05  0.12842357E-05  0.12865463E-05  0.12791687E-05
  0.12622680E-05  0.12360783E-05  0.12009005E-05  0.11570997E-05  0.11051009E-05
  0.10453861E-05  0.97848943E-06  0.90499300E-06  0.82552177E-06  0.74073852E-06
  0.65133850E-06  0.55804389E-06  0.46159807E-06  0.36275989E-06  0.26229781E-06
  0.16098403E-06  0.59588718E-07 -0.41125733E-07 -0.14041035E-06 -0.23753500E-06
 -0.33179370E-06 -0.42250958E-06 -0.50903968E-06 -0.59077939E-06 -0.66716658E-06
 -0.73768533E-06 -0.80186932E-06 -0.85930481E-06 -0.90963315E-06 -0.95255292E-06
 -0.98782156E-06 -0.10152566E-05 -0.10347363E-05 -0.10462001E-05 -0.10496483E-05
 -0.10451413E-05 -0.10327989E-05 -0.10127984E-05 -0.98537270E-06 -0.95080832E-06
 -0.90944228E-06 -0.86165923E-06 -0.80788805E-06 -0.74859816E-06 -0.68429554E-06
 -0.61551859E-06 -0.54283370E-06 -0.46683076E-06 -0.38811840E-06 -0.30731929E-06
 -0.22506527E-06 -0.14199252E-06 -0.58736693E-07  0.24071815E-07  0.10581260E-06
  0.18587979E-06  0.26368649E-06  0.33866898E-06  0.41029071E-06  0.47804613E-06
  0.54146410E-06  0.60011115E-06  0.65359433E-06  0.70156375E-06  0.74371482E-06
  0.77979003E-06  0.80958044E-06  0.83292676E-06  0.84972004E-06  0.85990195E-06
  0.86346475E-06  0.86045080E-06  0.85095173E-06  0.83510724E-06  0.81310357E-06
  0.78517162E-06  0.75158472E-06  0.71265615E-06  0.66873636E-06  0.62020996E-06
  0.56749242E-06  0.51102666E-06  0.45127941E-06  0.38873738E-06  0.32390347E-06
  0.25729273E-06  0.18942836E-06  0.12083766E-06  0.52048005E-07 -0.16417139E-07
 -0.84042162E-07 -0.15032312E-06 -0.21477143E-06 -0.27691744E-06 -0.33631374E-06
 -0.39253839E-06 -0.44519781E-06 -0.49392950E-06 -0.53840446E-06 -0.57832934E-06
 -0.61344830E-06 -0.64354461E-06 -0.66844180E-06 -0.68800471E-06 -0.70213999E-06
 -0.71079643E-06 -0.71396494E-06 -0.71167814E-06 -0.70400973E-06 -0.69107348E-06
 -0.67302198E-06 -0.65004509E-06 -0.62236811E-06 -0.59024971E-06 -0.55397962E-06
 -0.51387612E-06 -0.47028336E-06 -0.42356842E-06 -0.37411836E-06 -0.32233702E-06
 -0.26864183E-06 -0.21346045E-06 -0.15722747E-06 -0.10038099E-06 -0.43359298E-07
  0.13402494E-07  0.69475708E-07  0.12444129E-06  0.17789292E-06  0.22943991E-06
  0.27871010E-06  0.32535243E-06  0.36903942E-06  0.40946940E-06  0.44636856E-06
  0.47949276E-06  0.50862903E-06  0.53359693E-06  0.55424954E-06  0.57047427E-06
  0.58219335E-06  0.58936406E-06  0.59197871E-06  0.59006431E-06  0.58368208E-06
  0.57292652E-06  0.55792447E-06  0.53883372E-06  0.51584156E-06  0.48916299E-06
  0.45903888E-06  0.42573378E-06  0.38953373E-06  0.35074384E-06  0.30968579E-06
  0.26669517E-06  0.22211884E-06  0.17631214E-06  0.12963610E-06  0.82454643E-07
  0.35131795E-07 -0.11971100E-07 -0.58498096E-07 -0.10410130E-06 -0.14844342E-06
 -0.19120025E-06 -0.23206298E-06 -0.27074038E-06 -0.30696087E-06 -0.34047434E-06
 -0.37105385E-06 -0.39849712E-06 -0.42262781E-06 -0.44329660E-06 -0.46038202E-06
 -0.47379111E-06 -0.48345984E-06 -0.48935327E-06 -0.49146553E-06 -0.48981955E-06
 -0.48446662E-06 -0.47548565E-06 -0.46298234E-06 -0.44708807E-06 -0.42795863E-06
   16.2516435017787      T
 Non local Part
           2           2   1.24796353482947     
   5.05248776185060        4.27527773999834        4.27527773999834     
   3.54334217326916     
 Reciprocal Space Part
  0.00000000E+00 -0.18821976E+00 -0.74829467E+00 -0.16665608E+01 -0.29205402E+01
 -0.44793789E+01 -0.63044477E+01 -0.83500974E+01 -0.10564552E+02 -0.12890926E+02
 -0.15268346E+02 -0.17633155E+02 -0.19920180E+02 -0.22064039E+02 -0.24000455E+02
 -0.25667569E+02 -0.27007208E+02 -0.27966097E+02 -0.28496988E+02 -0.28559681E+02
 -0.28121920E+02 -0.27160139E+02 -0.25660060E+02 -0.23617105E+02 -0.21036635E+02
 -0.17933996E+02 -0.14334372E+02 -0.10272456E+02 -0.57919283E+01 -0.94476147E+00
  0.42096387E+01  0.96054415E+01  0.15171530E+02  0.20832748E+02  0.26511231E+02
  0.32127799E+02  0.37603379E+02  0.42860431E+02  0.47824353E+02  0.52424828E+02
  0.56597099E+02  0.60283134E+02  0.63432662E+02  0.66004062E+02  0.67965084E+02
  0.69293385E+02  0.69976877E+02  0.70013870E+02  0.69413020E+02  0.68193070E+02
  0.66382400E+02  0.64018398E+02  0.61146650E+02  0.57819996E+02  0.54097437E+02
  0.50042949E+02  0.45724208E+02  0.41211273E+02  0.36575227E+02  0.31886843E+02
  0.27215267E+02  0.22626768E+02  0.18183575E+02  0.13942824E+02  0.99556318E+01
  0.62663196E+01  0.29118020E+01 -0.78856093E-01 -0.26847035E+01 -0.48929871E+01
 -0.66990592E+01 -0.81061156E+01 -0.91247728E+01 -0.97725004E+01 -0.10072924E+02
 -0.10055022E+02 -0.97522296E+01 -0.92014892E+01 -0.84422518E+01 -0.75154710E+01
 -0.64626043E+01 -0.53246494E+01 -0.41412347E+01 -0.29497868E+01 -0.17847891E+01
 -0.67714949E+00  0.34631454E+00  0.12632637E+01  0.20560937E+01  0.27120602E+01
  0.32232738E+01  0.35865725E+01  0.38032781E+01  0.38788505E+01  0.38224516E+01
  0.36464362E+01  0.33657860E+01  0.29975050E+01  0.25599940E+01  0.20724237E+01
 Real Space Part
  0.00000000E+00  0.40564029E+00  0.16194405E+01  0.36320600E+01  0.64280024E+01
  0.99857220E+01  0.14277771E+02  0.19270991E+02  0.24926738E+02  0.31201152E+02
  0.38045459E+02  0.45406313E+02  0.53226164E+02  0.61443662E+02  0.69994087E+02
  0.78809806E+02  0.87820755E+02  0.96954931E+02  0.10613891E+03  0.11529840E+03
  0.12435872E+03  0.13324541E+03  0.14188476E+03  0.15020433E+03  0.15813355E+03
  0.16560418E+03  0.17255092E+03  0.17891185E+03  0.18462896E+03  0.18964859E+03
  0.19392188E+03  0.19740520E+03  0.20006050E+03  0.20185566E+03  0.20276479E+03
  0.20276851E+03  0.20185411E+03  0.20001580E+03  0.19725474E+03  0.19357919E+03
  0.18900445E+03  0.18355289E+03  0.17725380E+03  0.17014329E+03  0.16226405E+03
  0.15366512E+03  0.14440158E+03  0.13453416E+03  0.12412886E+03  0.11325645E+03
  0.10199201E+03  0.90414318E+02  0.78605288E+02  0.66649331E+02  0.54632674E+02
  0.42642675E+02  0.30767087E+02  0.19093319E+02  0.77076660E+01 -0.33054537E+01
 -0.13864284E+02 -0.23890508E+02 -0.33310015E+02 -0.42053666E+02 -0.50058030E+02
 -0.57266103E+02 -0.63627997E+02 -0.69101586E+02 -0.73653117E+02 -0.77257772E+02
 -0.79900175E+02 -0.81574842E+02 -0.82286569E+02 -0.82050741E+02 -0.80893581E+02
 -0.78852334E+02 -0.75975336E+02 -0.72322015E+02 -0.67962854E+02 -0.62979169E+02
 -0.57462896E+02 -0.51516243E+02 -0.45251223E+02 -0.38789204E+02 -0.32260226E+02
 -0.25802297E+02 -0.19559901E+02 -0.13690343E+02 -0.81951474E+01 -0.30282332E+01
  0.16461365E+01  0.56619982E+01  0.88505168E+01  0.11043166E+02  0.12073649E+02
  0.11774021E+02  0.99810269E+01  0.66714797E+01  0.90951444E+00  0.00000000E+00
 Reciprocal Space Part
  0.00000000E+00  0.20022855E+00  0.79615430E+00  0.17735896E+01  0.31091936E+01
  0.47709250E+01  0.67186629E+01  0.89049874E+01  0.11276102E+02  0.13772887E+02
  0.16332054E+02  0.18887394E+02  0.21371086E+02  0.23715040E+02  0.25852268E+02
  0.27718222E+02  0.29252117E+02  0.30398174E+02  0.31106790E+02  0.31335585E+02
  0.31050333E+02  0.30225732E+02  0.28846021E+02  0.26905404E+02  0.24408305E+02
  0.21369411E+02  0.17813537E+02  0.13775279E+02  0.92984924E+01  0.44355797E+01
 -0.75338549E+00 -0.62016866E+01 -0.11837126E+02 -0.17583299E+02 -0.23360949E+02
 -0.29089392E+02 -0.34687964E+02 -0.40077477E+02 -0.45181654E+02 -0.49928500E+02
 -0.54251603E+02 -0.58091320E+02 -0.61395840E+02 -0.64122083E+02 -0.66236443E+02
 -0.67715334E+02 -0.68545549E+02 -0.68724410E+02 -0.68259719E+02 -0.67169500E+02
 -0.65481552E+02 -0.63232812E+02 -0.60468546E+02 -0.57241387E+02 -0.53610247E+02
 -0.49639113E+02 -0.45395766E+02 -0.40950446E+02 -0.36374495E+02 -0.31738997E+02
 -0.27113460E+02 -0.22564552E+02 -0.18154932E+02 -0.13942179E+02 -0.99778656E+01
 -0.63067734E+01 -0.29662720E+01  0.14127740E-01  0.26130419E+01  0.48173020E+01
  0.66218656E+01  0.80295556E+01  0.90506397E+01  0.97022630E+01  0.10007752E+02
  0.99958097E+01  0.96996231E+01  0.91559073E+01  0.84039113E+01  0.74844083E+01
  0.64386978E+01  0.53076395E+01  0.41307443E+01  0.29453401E+01  0.17858302E+01
  0.68305994E+00 -0.33619893E+00 -0.12496366E+01 -0.20396630E+01 -0.26935331E+01
 -0.32033437E+01 -0.35659058E+01 -0.37825029E+01 -0.38585461E+01 -0.38031394E+01
 -0.36285725E+01 -0.33497556E+01 -0.29836169E+01 -0.25484790E+01 -0.20634332E+01
 Real Space Part
  0.00000000E+00 -0.39701912E+00 -0.15850050E+01 -0.35547644E+01 -0.62910454E+01
 -0.97726428E+01 -0.13972544E+02 -0.18858115E+02 -0.24391328E+02 -0.30529023E+02
 -0.37223207E+02 -0.44421391E+02 -0.52066956E+02 -0.60099548E+02 -0.68455506E+02
 -0.77068311E+02 -0.85869057E+02 -0.94786948E+02 -0.10374980E+03 -0.11268458E+03
 -0.12151790E+03 -0.13017661E+03 -0.13858830E+03 -0.14668183E+03 -0.15438792E+03
 -0.16163963E+03 -0.16837289E+03 -0.17452702E+03 -0.18004517E+03 -0.18487482E+03
 -0.18896821E+03 -0.19228271E+03 -0.19478124E+03 -0.19643254E+03 -0.19721155E+03
 -0.19709958E+03 -0.19608458E+03 -0.19416129E+03 -0.19133133E+03 -0.18760330E+03
 -0.18299275E+03 -0.17752220E+03 -0.17122099E+03 -0.16412518E+03 -0.15627729E+03
 -0.14772611E+03 -0.13852635E+03 -0.12873830E+03 -0.11842739E+03 -0.10766377E+03
 -0.96521781E+02 -0.85079399E+02 -0.73417657E+02 -0.61620015E+02 -0.49771691E+02
 -0.37958974E+02 -0.26268507E+02 -0.14786545E+02 -0.35982055E+01  0.72132967E+01
  0.17567419E+02  0.27387058E+02  0.36599313E+02  0.45136236E+02  0.52935561E+02
  0.59941412E+02  0.66104983E+02  0.71385178E+02  0.75749209E+02  0.79173148E+02
  0.81642433E+02  0.83152302E+02  0.83708181E+02  0.83325978E+02  0.82032336E+02
  0.79864805E+02  0.76871907E+02  0.73113138E+02  0.68658922E+02  0.63590393E+02
  0.57999176E+02  0.51987044E+02  0.45665447E+02  0.39155069E+02  0.32585145E+02
  0.26092762E+02  0.19821378E+02  0.13927123E+02  0.84113182E+01  0.32280229E+01
 -0.14597656E+01 -0.54874320E+01 -0.86875768E+01 -0.10893170E+02 -0.11939454E+02
 -0.11660093E+02 -0.98934585E+01 -0.66169733E+01 -0.90235286E+00  0.00000000E+00
 Non local Part
           0           2   1.24796353482947     
   3.60680131498218        5.96004766227673        5.96004766227673     
   9.85252995663141     
 Reciprocal Space Part
 -0.19172159E+01 -0.26674195E+01 -0.49024384E+01 -0.85758406E+01 -0.13611376E+02
 -0.19904656E+02 -0.27325441E+02 -0.35720497E+02 -0.44916940E+02 -0.54725990E+02
 -0.64947060E+02 -0.75372063E+02 -0.85789856E+02 -0.95990701E+02 -0.10577066E+03
 -0.11493581E+03 -0.12330617E+03 -0.13071928E+03 -0.13703338E+03 -0.14213002E+03
 -0.14591615E+03 -0.14832561E+03 -0.14932004E+03 -0.14888909E+03 -0.14705002E+03
 -0.14384678E+03 -0.13934843E+03 -0.13364709E+03 -0.12685540E+03 -0.11910362E+03
 -0.11053641E+03 -0.10130939E+03 -0.91585492E+02 -0.81531379E+02 -0.71313775E+02
 -0.61095983E+02 -0.51034577E+02 -0.41276360E+02 -0.31955652E+02 -0.23191968E+02
 -0.15088113E+02 -0.77287427E+01 -0.11793875E+01  0.45140343E+01  0.93252343E+01
  0.13247116E+02  0.16290911E+02  0.18484923E+02  0.19872941E+02  0.20512350E+02
  0.20472029E+02  0.19830075E+02  0.18671424E+02  0.17085442E+02  0.15163536E+02
  0.12996850E+02  0.10674102E+02  0.82796051E+01  0.58915196E+01  0.35803671E+01
  0.14078290E+01 -0.57415039E+00 -0.23239519E+01 -0.38105607E+01 -0.50135469E+01
 -0.59227657E+01 -0.65378005E+01 -0.68671787E+01 -0.69273969E+01 -0.67417916E+01
 -0.63392973E+01 -0.57531339E+01 -0.50194634E+01 -0.41760583E+01 -0.32610164E+01
 -0.23115588E+01 -0.13629395E+01 -0.44749156E+00  0.40616954E+00  0.11737729E+01
  0.18358403E+01  0.23779545E+01  0.27908491E+01  0.30703309E+01  0.32170458E+01
  0.32361062E+01  0.31366008E+01  0.29310086E+01  0.26345421E+01  0.22644461E+01
  0.18392748E+01  0.13781746E+01  0.90019373E+00  0.42363992E+00 -0.34495785E-01
 -0.45903409E+00 -0.83701015E+00 -0.11579761E+01 -0.14141992E+01 -0.16007556E+01
 Real Space Part
 -0.32314609E+03 -0.32304207E+03 -0.32272999E+03 -0.32220985E+03 -0.32148163E+03
 -0.32054529E+03 -0.31940083E+03 -0.31804823E+03 -0.31648751E+03 -0.31471869E+03
 -0.31274187E+03 -0.31055717E+03 -0.30816480E+03 -0.30556503E+03 -0.30275825E+03
 -0.29974496E+03 -0.29652578E+03 -0.29310151E+03 -0.28947310E+03 -0.28564171E+03
 -0.28160868E+03 -0.27737562E+03 -0.27294438E+03 -0.26831709E+03 -0.26349616E+03
 -0.25848433E+03 -0.25328467E+03 -0.24790060E+03 -0.24233593E+03 -0.23659484E+03
 -0.23068193E+03 -0.22460221E+03 -0.21836115E+03 -0.21196465E+03 -0.20541908E+03
 -0.19873128E+03 -0.19190857E+03 -0.18495875E+03 -0.17789013E+03 -0.17071149E+03
 -0.16343213E+03 -0.15606183E+03 -0.14861085E+03 -0.14108995E+03 -0.13351037E+03
 -0.12588379E+03 -0.11822236E+03 -0.11053869E+03 -0.10284577E+03 -0.95157028E+02
 -0.87486254E+02 -0.79847602E+02 -0.72255559E+02 -0.64724916E+02 -0.57270737E+02
 -0.49908332E+02 -0.42653218E+02 -0.35521087E+02 -0.28527769E+02 -0.21689192E+02
 -0.15021343E+02 -0.85402279E+01 -0.22618273E+01  0.37979456E+01  0.96232890E+01
  0.15198558E+02  0.20508308E+02  0.25537344E+02  0.30270764E+02  0.34694002E+02
  0.38792881E+02  0.42553652E+02  0.45963042E+02  0.49008297E+02  0.51677227E+02
  0.53958246E+02  0.55840417E+02  0.57313486E+02  0.58367928E+02  0.58994977E+02
  0.59186666E+02  0.58935855E+02  0.58236266E+02  0.57082511E+02  0.55470103E+02
  0.53395570E+02  0.50856898E+02  0.47848504E+02  0.44481711E+02  0.40910703E+02
  0.37144130E+02  0.33191427E+02  0.29061118E+02  0.24762124E+02  0.20304242E+02
  0.15694364E+02  0.10940112E+02  0.61473263E+01  0.75366938E+00  0.00000000E+00
 Reciprocal Space Part
  0.11108382E+02  0.11530014E+02  0.12785929E+02  0.14849379E+02  0.17676450E+02
  0.21207026E+02  0.25366131E+02  0.30065573E+02  0.35205897E+02  0.40678557E+02
  0.46368290E+02  0.52155613E+02  0.57919402E+02  0.63539473E+02  0.68899130E+02
  0.73887597E+02  0.78402301E+02  0.82350933E+02  0.85653264E+02  0.88242666E+02
  0.90067301E+02  0.91090975E+02  0.91293621E+02  0.90671420E+02  0.89236563E+02
  0.87016658E+02  0.84053813E+02  0.80403415E+02  0.76132645E+02  0.71318767E+02
  0.66047239E+02  0.60409691E+02  0.54501824E+02  0.48421278E+02  0.42265524E+02
  0.36129823E+02  0.30105306E+02  0.24277210E+02  0.18723309E+02  0.13512569E+02
  0.87040604E+01  0.43461307E+01  0.47585848E+00 -0.28812113E+01 -0.57110562E+01
 -0.80108985E+01 -0.97886788E+01 -0.11062304E+02 -0.11858699E+02 -0.12212684E+02
 -0.12165735E+02 -0.11764632E+02 -0.11060066E+02 -0.10105213E+02 -0.89543360E+01
 -0.76614294E+01 -0.62789549E+01 -0.48566840E+01 -0.34406778E+01 -0.20724218E+01
 -0.78812997E+00  0.38177254E+00  0.14129841E+01  0.22874803E+01  0.29934918E+01
  0.35253177E+01  0.38829884E+01  0.40717959E+01  0.41017122E+01  0.39867182E+01
  0.37440679E+01  0.33935113E+01  0.29565010E+01  0.24554064E+01  0.19127568E+01
  0.13505338E+01  0.78953078E+00  0.24879334E+00 -0.25484725E+00 -0.70713986E+00
 -0.10966740E+01 -0.14150340E+01 -0.16568478E+01 -0.18197382E+01 -0.19041803E+01
 -0.19132798E+01 -0.18524802E+01 -0.17292158E+01 -0.15525223E+01 -0.13326220E+01
 -0.10804972E+01 -0.80746630E+00 -0.52477770E+00 -0.24323095E+00  0.27161749E-01
  0.27746639E+00  0.50006314E+00  0.68882317E+00  0.83922384E+00  0.94840213E+00
 Real Space Part
  0.19660282E+03  0.19654034E+03  0.19635292E+03  0.19604053E+03  0.19560317E+03
  0.19504082E+03  0.19435347E+03  0.19354110E+03  0.19260372E+03  0.19154134E+03
  0.19035402E+03  0.18904181E+03  0.18760483E+03  0.18604325E+03  0.18435729E+03
  0.18254723E+03  0.18061344E+03  0.17855639E+03  0.17637663E+03  0.17407484E+03
  0.17165183E+03  0.16910853E+03  0.16644605E+03  0.16366564E+03  0.16076874E+03
  0.15775697E+03  0.15463215E+03  0.15139632E+03  0.14805174E+03  0.14460089E+03
  0.14104652E+03  0.13739161E+03  0.13363941E+03  0.12979344E+03  0.12585749E+03
  0.12183565E+03  0.11773227E+03  0.11355201E+03  0.10929983E+03  0.10498097E+03
  0.10060097E+03  0.96165669E+02  0.91681200E+02  0.87153982E+02  0.82590724E+02
  0.77998410E+02  0.73384300E+02  0.68755915E+02  0.64121029E+02  0.59487660E+02
  0.54864052E+02  0.50258667E+02  0.45680164E+02  0.41137389E+02  0.36639349E+02
  0.32195200E+02  0.27814224E+02  0.23505810E+02  0.19279427E+02  0.15144607E+02
  0.11110919E+02  0.71879416E+01  0.33852428E+01 -0.28764954E+00 -0.38212727E+01
 -0.72062560E+01 -0.10433348E+02 -0.13493443E+02 -0.16377610E+02 -0.19077120E+02
 -0.21583470E+02 -0.23888415E+02 -0.25983993E+02 -0.27862549E+02 -0.29516766E+02
 -0.30939684E+02 -0.32124732E+02 -0.33065746E+02 -0.33756994E+02 -0.34193199E+02
 -0.34369560E+02 -0.34281769E+02 -0.33926032E+02 -0.33299086E+02 -0.32398205E+02
 -0.31221271E+02 -0.29767029E+02 -0.28032137E+02 -0.26081979E+02 -0.24007271E+02
 -0.21813257E+02 -0.19505646E+02 -0.17089609E+02 -0.14570548E+02 -0.11954383E+02
 -0.92453164E+01 -0.64479825E+01 -0.36249726E+01 -0.44457166E+00  0.00000000E+00
 Non local Part
           1           2   1.24796353482947     
   7.13451035313255        8.09637800173514        8.09637800173514     
   9.11362287123399     
 Reciprocal Space Part
  0.00000000E+00  0.64301982E+00  0.12433230E+01  0.17593249E+01  0.21516750E+01
  0.23843032E+01  0.24253809E+01  0.22481739E+01  0.18317658E+01  0.11616317E+01
  0.23005084E+00 -0.96365543E+00 -0.24130626E+01 -0.41047619E+01 -0.60186550E+01
 -0.81284158E+01 -0.10402107E+02 -0.12802937E+02 -0.15290130E+02 -0.17819900E+02
 -0.20346490E+02 -0.22823256E+02 -0.25203765E+02 -0.27442893E+02 -0.29497866E+02
 -0.31329256E+02 -0.32901873E+02 -0.34185555E+02 -0.35155831E+02 -0.35794437E+02
 -0.36089680E+02 -0.36036640E+02 -0.35637211E+02 -0.34899979E+02 -0.33839944E+02
 -0.32478094E+02 -0.30840850E+02 -0.28959390E+02 -0.26868877E+02 -0.24607606E+02
 -0.22216110E+02 -0.19736214E+02 -0.17210106E+02 -0.14679405E+02 -0.12184279E+02
 -0.97626219E+01 -0.74493043E+01 -0.52755246E+01 -0.32682655E+01 -0.14498702E+01
  0.16225693E+00  0.15558202E+01  0.27236743E+01  0.36637407E+01  0.43788061E+01
  0.48762106E+01  0.51674406E+01  0.52676374E+01  0.51950399E+01  0.49703768E+01
  0.46162269E+01  0.41563651E+01  0.36151125E+01  0.30167052E+01  0.23847012E+01
  0.17414350E+01  0.11075359E+01  0.50151691E+00 -0.60556001E-01 -0.56531114E+00
 -0.10022311E+01 -0.13637265E+01 -0.16451251E+01 -0.18445821E+01 -0.19629172E+01
 -0.20033883E+01 -0.19714101E+01 -0.18742299E+01 -0.17205718E+01 -0.15202615E+01
 -0.12838430E+01 -0.10221999E+01 -0.74619134E+00 -0.46631284E+00 -0.19239065E+00
  0.66683261E-01  0.30316979E+00  0.51065113E+00  0.68414674E+00  0.82017636E+00
  0.91677130E+00  0.97343661E+00  0.99106831E+00  0.97183085E+00  0.91900100E+00
  0.83678521E+00  0.73011775E+00  0.60444732E+00  0.46551963E+00  0.31916339E+00
 Real Space Part
  0.00000000E+00 -0.29983853E+01 -0.59900655E+01 -0.89683489E+01 -0.11926570E+02
 -0.14858102E+02 -0.17756372E+02 -0.20614871E+02 -0.23427171E+02 -0.26186935E+02
 -0.28887930E+02 -0.31524043E+02 -0.34089294E+02 -0.36577844E+02 -0.38984017E+02
 -0.41302305E+02 -0.43527386E+02 -0.45654134E+02 -0.47677637E+02 -0.49593202E+02
 -0.51396378E+02 -0.53082957E+02 -0.54648998E+02 -0.56090832E+02 -0.57405073E+02
 -0.58588638E+02 -0.59638749E+02 -0.60552948E+02 -0.61329111E+02 -0.61965452E+02
 -0.62460536E+02 -0.62813287E+02 -0.63022998E+02 -0.63089336E+02 -0.63012353E+02
 -0.62792487E+02 -0.62430573E+02 -0.61927843E+02 -0.61285932E+02 -0.60506881E+02
 -0.59593136E+02 -0.58547554E+02 -0.57373394E+02 -0.56074325E+02 -0.54654416E+02
 -0.53118133E+02 -0.51470340E+02 -0.49716282E+02 -0.47861588E+02 -0.45912252E+02
 -0.43874633E+02 -0.41755434E+02 -0.39561693E+02 -0.37300773E+02 -0.34980337E+02
 -0.32608340E+02 -0.30193008E+02 -0.27742819E+02 -0.25266481E+02 -0.22772914E+02
 -0.20271227E+02 -0.17770691E+02 -0.15280720E+02 -0.12810844E+02 -0.10370683E+02
 -0.79699188E+01 -0.56182713E+01 -0.33254687E+01 -0.11012200E+01  0.10448130E+01
  0.31030448E+01  0.50639944E+01  0.69183143E+01  0.86568193E+01  0.10270514E+02
  0.11750623E+02  0.13088615E+02  0.14276235E+02  0.15305525E+02  0.16168855E+02
  0.16858945E+02  0.17368891E+02  0.17692185E+02  0.17822740E+02  0.17754905E+02
  0.17483513E+02  0.17004029E+02  0.16310989E+02  0.15436537E+02  0.14430620E+02
  0.13298988E+02  0.12047600E+02  0.10682088E+02  0.92081698E+01  0.76318471E+01
  0.59579274E+01  0.41914501E+01  0.23758488E+01  0.29293852E+00  0.00000000E+00
 Reciprocal Space Part
  0.00000000E+00  0.13394859E-02  0.31421771E-01  0.11816589E+00  0.28786502E+00
  0.56442729E+00  0.96867931E+00  0.15177509E+01  0.22245568E+01  0.30973897E+01
  0.41396341E+01  0.53496089E+01  0.67205430E+01  0.82406839E+01  0.98935361E+01
  0.11658223E+02  0.13509965E+02  0.15420652E+02  0.17359513E+02  0.19293843E+02
  0.21189787E+02  0.23013152E+02  0.24730224E+02  0.26308577E+02  0.27717845E+02
  0.28930447E+02  0.29922236E+02  0.30673065E+02  0.31167257E+02  0.31393954E+02
  0.31347361E+02  0.31026857E+02  0.30436989E+02  0.29587338E+02  0.28492273E+02
  0.27170588E+02  0.25645052E+02  0.23941857E+02  0.22090013E+02  0.20120670E+02
  0.18066417E+02  0.15960560E+02  0.13836387E+02  0.11726470E+02  0.96619853E+01
  0.76720938E+01  0.57833790E+01  0.40193664E+01  0.24001267E+01  0.94197353E+00
 -0.34274036E+00 -0.14457271E+01 -0.23627674E+01 -0.30936175E+01 -0.36418254E+01
 -0.40144644E+01 -0.42217919E+01 -0.42768477E+01 -0.41950016E+01 -0.39934662E+01
 -0.36907861E+01 -0.33063210E+01 -0.28597327E+01 -0.23704920E+01 -0.18574160E+01
 -0.13382467E+01 -0.82928062E+00 -0.34505604E+00  0.10189576E+00  0.50123238E+00
  0.84491335E+00  0.11272450E+01  0.13448592E+01  0.14966304E+01  0.15835362E+01
  0.16084680E+01  0.15760011E+01  0.14921310E+01  0.13639870E+01  0.11995317E+01
  0.10072558E+01  0.79587779E+00  0.57405656E+00  0.35012495E+00  0.13185075E+00
 -0.73769206E-01 -0.26067771E+00 -0.42388558E+00 -0.55955833E+00 -0.66506089E+00
 -0.73896134E+00 -0.78099617E+00 -0.79200024E+00 -0.77380571E+00 -0.72911511E+00
 -0.66135387E+00 -0.57450845E+00 -0.47295593E+00 -0.36129114E+00 -0.24415708E+00
 Real Space Part
  0.00000000E+00  0.25593214E+01  0.51130455E+01  0.76555857E+01  0.10181377E+02
  0.12684887E+02  0.15160626E+02  0.17603159E+02  0.20007115E+02  0.22367199E+02
  0.24678202E+02  0.26935013E+02  0.29132630E+02  0.31266169E+02  0.33330876E+02
  0.35322140E+02  0.37235498E+02  0.39066654E+02  0.40811482E+02  0.42466043E+02
  0.44026590E+02  0.45489584E+02  0.46851699E+02  0.48109837E+02  0.49261134E+02
  0.50302972E+02  0.51232989E+02  0.52049087E+02  0.52749440E+02  0.53332503E+02
  0.53797023E+02  0.54142041E+02  0.54366906E+02  0.54471275E+02  0.54455121E+02
  0.54318741E+02  0.54062758E+02  0.53688125E+02  0.53196129E+02  0.52588394E+02
  0.51866880E+02  0.51033885E+02  0.50092048E+02  0.49044340E+02  0.47894072E+02
  0.46644881E+02  0.45300736E+02  0.43865925E+02  0.42345053E+02  0.40743034E+02
  0.39065081E+02  0.37316699E+02  0.35503671E+02  0.33632051E+02  0.31708148E+02
  0.29738514E+02  0.27729927E+02  0.25689379E+02  0.23624058E+02  0.21541327E+02
  0.19448712E+02  0.17353878E+02  0.15264611E+02  0.13188797E+02  0.11134401E+02
  0.91094447E+01  0.71219850E+01  0.51800899E+01  0.32918164E+01  0.14651864E+01
 -0.29183623E+00 -0.19713700E+01 -0.35656395E+01 -0.50669987E+01 -0.64679554E+01
 -0.77611933E+01 -0.89395963E+01 -0.99962702E+01 -0.10924565E+02 -0.11718097E+02
 -0.12370769E+02 -0.12876790E+02 -0.13230695E+02 -0.13427363E+02 -0.13462031E+02
 -0.13330332E+02 -0.13028414E+02 -0.12551721E+02 -0.11924976E+02 -0.11187072E+02
 -0.10342731E+02 -0.93968417E+01 -0.83540473E+01 -0.72190632E+01 -0.59968342E+01
 -0.46913642E+01 -0.33068454E+01 -0.18779050E+01 -0.23182216E+00  0.00000000E+00
 PAW radial sets
         345   1.06979037148516     
(5E20.12)                                
 augmentation charges (non sperical)
  0.595674812938E+00  0.576180685745E+00 -0.157023755057E+00 -0.256371507540E+00 -0.257551806616E+00
 -0.279725773260E+00  0.576180685745E+00  0.557342143506E+00 -0.152794161584E+00 -0.249444090394E+00
 -0.250305005796E+00 -0.271888271754E+00 -0.157023755057E+00 -0.152794161584E+00 -0.590672032425E-01
 -0.101713782601E+00 -0.355505022562E-01 -0.531033192229E-01 -0.256371507540E+00 -0.249444090394E+00
 -0.101713782601E+00 -0.175036239686E+00 -0.628939260926E-01 -0.927929584153E-01 -0.257551806616E+00
 -0.250305005796E+00 -0.355505022562E-01 -0.628939260926E-01  0.138811539519E-02 -0.130119519148E-01
 -0.279725773260E+00 -0.271888271754E+00 -0.531033192229E-01 -0.927929584153E-01 -0.130119519148E-01
 -0.320403503325E-01
 uccopancies in atom
  0.199999999944E+01  0.000000000000E+00  0.000000000000E+00  0.000000000000E+00  0.000000000000E+00
  0.000000000000E+00  0.000000000000E+00  0.000000000000E+00  0.000000000000E+00  0.000000000000E+00
  0.000000000000E+00  0.000000000000E+00  0.000000000000E+00  0.000000000000E+00  0.200000000481E+01
  0.000000000000E+00  0.000000000000E+00  0.000000000000E+00  0.000000000000E+00  0.000000000000E+00
  0.000000000000E+00  0.000000000000E+00  0.000000000000E+00  0.000000000000E+00  0.000000000000E+00
  0.000000000000E+00  0.000000000000E+00  0.000000000000E+00  0.000000000000E+00  0.000000000000E+00
  0.000000000000E+00  0.000000000000E+00  0.000000000000E+00  0.000000000000E+00  0.000000000000E+00
  0.000000000000E+00
 grid
  0.560908822591E-04  0.579148178206E-04  0.597980632163E-04  0.617425470541E-04  0.637502606555E-04
  0.658232600946E-04  0.679636683039E-04  0.701736772486E-04  0.724555501708E-04  0.748116239078E-04
  0.772443112851E-04  0.797561035871E-04  0.823495731087E-04  0.850273757891E-04  0.877922539324E-04
  0.906470390154E-04  0.935946545875E-04  0.966381192645E-04  0.997805498204E-04  0.103025164379E-03
  0.106375285708E-03  0.109834344625E-03  0.113405883509E-03  0.117093559928E-03  0.120901150384E-03
  0.124832554183E-03  0.128891797426E-03  0.133083037132E-03  0.137410565498E-03  0.141878814291E-03
  0.146492359387E-03  0.151255925461E-03  0.156174390819E-03  0.161252792401E-03  0.166496330934E-03
  0.171910376258E-03  0.177500472830E-03  0.183272345397E-03  0.189231904861E-03  0.195385254331E-03
  0.201738695375E-03  0.208298734473E-03  0.215072089676E-03  0.222065697493E-03  0.229286719989E-03
  0.236742552123E-03  0.244440829317E-03  0.252389435281E-03  0.260596510082E-03  0.269070458481E-03
  0.277819958542E-03  0.286853970518E-03  0.296181746026E-03  0.305812837524E-03  0.315757108091E-03
  0.326024741528E-03  0.336626252790E-03  0.347572498751E-03  0.358874689323E-03  0.370544398937E-03
  0.382593578395E-03  0.395034567111E-03  0.407880105742E-03  0.421143349245E-03  0.434837880338E-03
  0.448977723419E-03  0.463577358922E-03  0.478651738150E-03  0.494216298584E-03  0.510286979696E-03
  0.526880239265E-03  0.544013070240E-03  0.561703018138E-03  0.579968199010E-03  0.598827317998E-03
  0.618299688488E-03  0.638405251889E-03  0.659164598054E-03  0.680598986368E-03  0.702730367518E-03
  0.725581405972E-03  0.749175503190E-03  0.773536821589E-03  0.798690309289E-03  0.824661725658E-03
  0.851477667697E-03  0.879165597274E-03  0.907753869247E-03  0.937271760506E-03  0.967749499951E-03
  0.999218299450E-03  0.103171038580E-02  0.106525903375E-02  0.109989860003E-02  0.113566455859E-02
  0.117259353690E-02  0.121072335345E-02  0.125009305652E-02  0.129074296412E-02  0.133271470530E-02
  0.137605126280E-02  0.142079701704E-02  0.146699779158E-02  0.151470090005E-02  0.156395519461E-02
  0.161481111594E-02  0.166732074497E-02  0.172153785614E-02  0.177751797251E-02  0.183531842261E-02
  0.189499839916E-02  0.195661901966E-02  0.202024338901E-02  0.208593666413E-02  0.215376612067E-02
  0.222380122192E-02  0.229611368995E-02  0.237077757905E-02  0.244786935155E-02  0.252746795618E-02
  0.260965490885E-02  0.269451437620E-02  0.278213326172E-02  0.287260129482E-02  0.296601112266E-02
  0.306245840508E-02  0.316204191251E-02  0.326486362717E-02  0.337102884749E-02  0.348064629592E-02
  0.359382823032E-02  0.371069055886E-02  0.383135295879E-02  0.395593899896E-02  0.408457626634E-02
  0.421739649675E-02  0.435453570971E-02  0.449613434775E-02  0.464233742026E-02  0.479329465195E-02
  0.494916063622E-02  0.511009499347E-02  0.527626253453E-02  0.544783342948E-02  0.562498338193E-02
  0.580789380889E-02  0.599675202663E-02  0.619175144247E-02  0.639309175285E-02  0.660097914784E-02
  0.681562652230E-02  0.703725369390E-02  0.726608762822E-02  0.750236267122E-02  0.774632078918E-02
  0.799821181654E-02  0.825829371172E-02  0.852683282130E-02  0.880410415280E-02  0.909039165630E-02
  0.938598851520E-02  0.969119744654E-02  0.100063310109E-01  0.103317119327E-01  0.106676734302E-01
  0.110145595576E-01  0.113727255564E-01  0.117425382201E-01  0.121243762689E-01  0.125186307386E-01
  0.129257053800E-01  0.133460170733E-01  0.137799962543E-01  0.142280873556E-01  0.146907492616E-01
  0.151684557787E-01  0.156616961200E-01  0.161709754066E-01  0.166968151852E-01  0.172397539616E-01
  0.178003477525E-01  0.183791706549E-01  0.189768154342E-01  0.195938941308E-01  0.202310386871E-01
  0.208889015949E-01  0.215681565634E-01  0.222694992089E-01  0.229936477675E-01  0.237413438308E-01
  0.245133531047E-01  0.253104661944E-01  0.261334994131E-01  0.269832956189E-01  0.278607250774E-01
  0.287666863529E-01  0.297021072290E-01  0.306679456584E-01  0.316651907440E-01  0.326948637520E-01
  0.337580191575E-01  0.348557457246E-01  0.359891676211E-01  0.371594455701E-01  0.383677780386E-01
  0.396154024645E-01  0.409035965243E-01  0.422336794413E-01  0.436070133366E-01  0.450250046241E-01
  0.464891054508E-01  0.480008151839E-01  0.495616819463E-01  0.511733042019E-01  0.528373323928E-01
  0.545554706292E-01  0.563294784348E-01  0.581611725487E-01  0.600524287856E-01  0.620051839572E-01
  0.640214378555E-01  0.661032553006E-01  0.682527682555E-01  0.704721780093E-01  0.727637574316E-01
  0.751298532999E-01  0.775728887031E-01  0.800953655231E-01  0.826998669964E-01  0.853890603602E-01
  0.881656995834E-01  0.910326281874E-01  0.939927821574E-01  0.970491929499E-01  0.100204990596E+00
  0.103463406910E+00  0.106827778793E+00  0.110301551656E+00  0.113888282948E+00  0.117591645793E+00
  0.121415432758E+00  0.125363559737E+00  0.129440069956E+00  0.133649138118E+00  0.137995074675E+00
  0.142482330248E+00  0.147115500178E+00  0.151899329235E+00  0.156838716480E+00  0.161938720275E+00
  0.167204563471E+00  0.172641638750E+00  0.178255514154E+00  0.184051938781E+00  0.190036848677E+00
  0.196216372912E+00  0.202596839859E+00  0.209184783674E+00  0.215986950987E+00  0.223010307812E+00
  0.230262046679E+00  0.237749594003E+00  0.245480617688E+00  0.253463034976E+00  0.261705020560E+00
  0.270215014955E+00  0.279001733137E+00  0.288074173474E+00  0.297441626939E+00  0.307113686620E+00
  0.317100257554E+00  0.327411566862E+00  0.338058174224E+00  0.349050982698E+00  0.360401249880E+00
  0.372120599434E+00  0.384221033001E+00  0.396714942480E+00  0.409615122726E+00  0.422934784653E+00
  0.436687568756E+00  0.450887559090E+00  0.465549297685E+00  0.480687799442E+00  0.496318567510E+00
  0.512457609163E+00  0.529121452187E+00  0.546327161816E+00  0.564092358198E+00  0.582435234449E+00
  0.601374575275E+00  0.620929776217E+00  0.641120863509E+00  0.661968514589E+00  0.683494079274E+00
  0.705719601623E+00  0.728667842513E+00  0.752362302947E+00  0.776827248125E+00  0.802087732287E+00
  0.828169624377E+00  0.855099634531E+00  0.882905341433E+00  0.911615220557E+00  0.941258673328E+00
  0.971866057231E+00  0.100346871690E+01  0.103609901623E+01  0.106979037149E+01  0.110457728557E+01
  0.114049538331E+01  0.117758144799E+01  0.121587345897E+01  0.125541063062E+01  0.129623345246E+01
  0.133838373063E+01  0.138190463069E+01  0.142684072185E+01  0.147323802259E+01  0.152114404781E+01
  0.157060785745E+01  0.162168010679E+01  0.167441309826E+01  0.172886083507E+01  0.178507907645E+01
  0.184312539478E+01  0.190305923459E+01  0.196494197334E+01  0.202883698439E+01  0.209480970179E+01
  0.216292768738E+01  0.223326069993E+01  0.230588076659E+01  0.238086225665E+01  0.245828195771E+01
  0.253821915431E+01  0.262075570913E+01  0.270597614680E+01  0.279396774051E+01  0.288482060133E+01
  0.297862777054E+01  0.307548531487E+01  0.317549242492E+01  0.327875151669E+01  0.338536833653E+01
 aepotential
  0.964187412519E+04  0.936509950121E+04  0.909689226272E+04  0.883705991979E+04  0.858534875543E+04
  0.834151201340E+04  0.810530905563E+04  0.787650549915E+04  0.765487320768E+04  0.744019032799E+04
  0.723224122832E+04  0.703081643014E+04  0.683571253623E+04  0.664673211878E+04  0.646368360697E+04
  0.628638116252E+04  0.611464455455E+04  0.594829901168E+04  0.578717509676E+04  0.563110856166E+04
  0.547994020139E+04  0.533351572738E+04  0.519168561183E+04  0.505430496377E+04  0.492123338739E+04
  0.479233484821E+04  0.466747754584E+04  0.454653378432E+04  0.442937984670E+04  0.431589587543E+04
  0.420596575126E+04  0.409947698069E+04  0.399632058006E+04  0.389639096898E+04  0.379958586329E+04
  0.370580617124E+04  0.361495589512E+04  0.352694203175E+04  0.344167447983E+04  0.335906594792E+04
  0.327903186568E+04  0.320149029798E+04  0.312636186107E+04  0.305356964218E+04  0.298303912089E+04
  0.291469809297E+04  0.284847659696E+04  0.278430684268E+04  0.272212314193E+04  0.266186184179E+04
  0.260346125891E+04  0.254686161699E+04  0.249200498601E+04  0.243883522270E+04  0.238729791314E+04
  0.233734031739E+04  0.228891131590E+04  0.224196135663E+04  0.219644240554E+04  0.215230789631E+04
  0.210951268422E+04  0.206801299896E+04  0.202776640091E+04  0.198873173732E+04  0.195086910067E+04
  0.191413978816E+04  0.187850626221E+04  0.184393211242E+04  0.181038201846E+04  0.177782171438E+04
  0.174621795386E+04  0.171553847646E+04  0.168575197509E+04  0.165682806434E+04  0.162873724986E+04
  0.160145089859E+04  0.157494120998E+04  0.154918118806E+04  0.152414461442E+04  0.149980602195E+04
  0.147614066948E+04  0.145312451701E+04  0.143073420200E+04  0.140894701612E+04  0.138774088294E+04
  0.136709433609E+04  0.134698649832E+04  0.132739706109E+04  0.130830626490E+04  0.128969488005E+04
  0.127154418828E+04  0.125383596483E+04  0.123655246113E+04  0.121967638802E+04  0.120319089961E+04
  0.118707957764E+04  0.117132641633E+04  0.115591580780E+04  0.114083252804E+04  0.112606172328E+04
  0.111158889701E+04  0.109739989729E+04  0.108348090473E+04  0.106981842088E+04  0.105639925706E+04
  0.104321052368E+04  0.103023962008E+04  0.101747422478E+04  0.100490228622E+04  0.992512013929E+03
  0.980291870202E+03  0.968230562240E+03  0.956317034738E+03  0.944540462945E+03  0.932890246220E+03
  0.921356002066E+03  0.909927560630E+03  0.898594959713E+03  0.887348440296E+03  0.876178442550E+03
  0.865075602391E+03  0.854030748551E+03  0.843034900208E+03  0.832079265178E+03  0.821155238658E+03
  0.810254402598E+03  0.799368525657E+03  0.788489563793E+03  0.777609661511E+03  0.766721153792E+03
  0.755816568705E+03  0.744888630774E+03  0.733930265085E+03  0.722934602205E+03  0.711894983935E+03
  0.700804969927E+03  0.689658345243E+03  0.678449128877E+03  0.667171583320E+03  0.655820225220E+03
  0.644389837217E+03  0.632875481030E+03  0.621272511894E+03  0.609576594440E+03  0.597783720148E+03
  0.585890226485E+03  0.573892817890E+03  0.561788588748E+03  0.549575048547E+03  0.537250149398E+03
  0.524812316133E+03  0.512260479197E+03  0.499594110572E+03  0.486813262954E+03  0.473918612404E+03
  0.460911504678E+03  0.447794005356E+03  0.434568953858E+03  0.421240021259E+03  0.407811771666E+03
  0.394289726654E+03  0.380680431913E+03  0.366991524785E+03  0.353231800806E+03  0.339411276590E+03
  0.325541245518E+03  0.311634321607E+03  0.297704465783E+03  0.283766987511E+03  0.269838513641E+03
  0.255936915479E+03  0.242081185023E+03  0.228291252396E+03  0.214587739611E+03  0.200991651821E+03
  0.187524017252E+03  0.174205502359E+03  0.161056050145E+03  0.148094617283E+03  0.135339117677E+03
  0.122806711290E+03  0.110514596934E+03  0.984814588043E+02  0.867296544584E+02  0.752880895864E+02
  0.641954845208E+02  0.535034117424E+02  0.432781474258E+02  0.336001286665E+02  0.245600464080E+02
  0.162509212333E+02  0.875688096971E+01  0.214030913648E+01 -0.356996375578E+01 -0.838674113153E+01
 -0.123670005622E+02 -0.156084791134E+02 -0.182411602354E+02 -0.204152664495E+02 -0.222876914641E+02
 -0.240089920843E+02 -0.257130370969E+02 -0.275108071778E+02 -0.294886078419E+02 -0.317096819606E+02
 -0.342175979796E+02 -0.370400067425E+02 -0.401919950207E+02 -0.436788243210E+02 -0.474981169679E+02
 -0.516415963207E+02 -0.560964460710E+02 -0.608463182757E+02 -0.658720151331E+02 -0.711518835028E+02
 -0.766619774253E+02 -0.823760543926E+02 -0.882654755240E+02 -0.942990808005E+02 -0.100443109793E+03
 -0.106661234355E+03 -0.112914756546E+03 -0.119162992235E+03 -0.125363795062E+03 -0.131474066960E+03
 -0.137449956303E+03 -0.143246308090E+03 -0.148814911250E+03 -0.154101364279E+03 -0.159041131894E+03
 -0.163556584789E+03 -0.167558044165E+03 -0.170952127357E+03 -0.173659041646E+03 -0.175636770356E+03
 -0.176905238549E+03 -0.177558929491E+03 -0.177755931011E+03 -0.177681008805E+03 -0.177499480498E+03
 -0.177328307099E+03 -0.177236393859E+03 -0.177263159546E+03 -0.177437136522E+03 -0.177785058369E+03
 -0.178332277648E+03 -0.179099560338E+03 -0.180100360263E+03 -0.181340112343E+03 -0.182817199868E+03
 -0.184524612701E+03 -0.186451490964E+03 -0.188584159321E+03 -0.190906573640E+03 -0.193400257111E+03
 -0.196043850970E+03 -0.198812419340E+03 -0.201676683143E+03 -0.204602445616E+03 -0.207550615217E+03
 -0.210478387187E+03 -0.213342184458E+03 -0.216102625493E+03 -0.218730681335E+03 -0.221211883532E+03
 -0.223541962569E+03 -0.225704946791E+03 -0.227630325490E+03 -0.229149556522E+03 -0.230007009576E+03
 -0.229981161761E+03 -0.229080511324E+03 -0.227623901521E+03 -0.226036042117E+03 -0.224556964811E+03
 -0.223196442324E+03 -0.221873253184E+03 -0.220519764859E+03 -0.219105655783E+03 -0.217626375300E+03
 -0.216087231644E+03 -0.214492682353E+03 -0.212841917241E+03 -0.211128890662E+03 -0.209344352000E+03
 -0.207478099193E+03 -0.205520652545E+03 -0.203464217500E+03 -0.201303092360E+03 -0.199033726171E+03
 -0.196654587970E+03 -0.194165952644E+03 -0.191569656351E+03 -0.188868862254E+03 -0.186067841237E+03
 -0.183171780070E+03 -0.180186626328E+03 -0.177118940522E+03 -0.173975802577E+03 -0.170764714802E+03
 -0.167493526925E+03 -0.164170362189E+03 -0.160803539373E+03 -0.157401485346E+03 -0.153972637489E+03
 -0.150525340482E+03 -0.147067746446E+03 -0.143607729721E+03 -0.140152826380E+03 -0.136710203550E+03
 -0.133286656242E+03 -0.129888621482E+03 -0.126522194972E+03 -0.123193135865E+03 -0.119906851065E+03
 -0.116668359147E+03 -0.113482242582E+03 -0.110352598082E+03 -0.107283000697E+03 -0.104276479412E+03
 -0.101335510534E+03 -0.984620176516E+02 -0.956573714458E+02 -0.929223826743E+02 -0.902572862781E+02
 -0.876617227779E+02 -0.851347305557E+02 -0.826747677986E+02 -0.802797823726E+02 -0.779473384214E+02
 -0.756747964357E+02 -0.734595249022E+02 -0.712991136886E+02 -0.691915563780E+02 -0.671353762954E+02
 -0.651296828882E+02 -0.631741570981E+02 -0.612689731100E+02 -0.594146687773E+02 -0.576119795132E+02
 -0.558616524305E+02 -0.541642599897E+02 -0.525200346992E+02 -0.509287463767E+02 -0.493896389810E+02
 core charge-density
  0.578581578375E-02  0.616617315037E-02  0.657146432609E-02  0.700331669344E-02  0.746346313596E-02
  0.795374880561E-02  0.847613831714E-02  0.903272339542E-02  0.962573100359E-02  0.102575319812E-01
  0.109306502236E-01  0.116477724352E-01  0.124117584914E-01  0.132256524457E-01  0.140926942212E-01
  0.150163320266E-01  0.160002355413E-01  0.170483099131E-01  0.181647106190E-01  0.193538592382E-01
  0.206204601914E-01  0.219695185029E-01  0.234063586445E-01  0.249366445242E-01  0.265664006848E-01
  0.283020347829E-01  0.301503614188E-01  0.321186273965E-01  0.342145384907E-01  0.364462878085E-01
  0.388225858304E-01  0.413526922259E-01  0.440464495379E-01  0.469143188394E-01  0.499674174659E-01
  0.532175589347E-01  0.566772951666E-01  0.603599611289E-01  0.642797220248E-01  0.684516231578E-01
  0.728916426082E-01  0.776167468567E-01  0.826449495042E-01  0.879953732329E-01  0.936883151647E-01
  0.997453157747E-01  0.106189231522E+00  0.113044311364E+00  0.120336277327E+00  0.128092409307E+00
  0.136341634268E+00  0.145114620039E+00  0.154443873859E+00  0.164363845887E+00  0.174911037828E+00
  0.186124116873E+00  0.198044035134E+00  0.210714154733E+00  0.224180378735E+00  0.238491288074E+00
  0.253698284639E+00  0.269855740653E+00  0.287021154493E+00  0.305255313046E+00  0.324622460724E+00
  0.345190475194E+00  0.367031049881E+00  0.390219883275E+00  0.414836875008E+00  0.440966328680E+00
  0.468697161314E+00  0.498123119311E+00  0.529343000705E+00  0.562460883456E+00  0.597586359446E+00
  0.634834773784E+00  0.674327468907E+00  0.716192032904E+00  0.760562551365E+00  0.807579861930E+00
  0.857391810634E+00  0.910153508928E+00  0.966027590187E+00  0.102518446428E+01  0.108780256866E+01
  0.115406861415E+01  0.122417782350E+01  0.129833416053E+01  0.137675054723E+01  0.145964906638E+01
  0.154726114648E+01  0.163982772570E+01  0.173759939144E+01  0.184083649129E+01  0.194980921126E+01
  0.206479761658E+01  0.218609164993E+01  0.231399108176E+01  0.244880540669E+01  0.259085367974E+01
  0.274046428569E+01  0.289797463418E+01  0.306373077311E+01  0.323808691213E+01  0.342140484760E+01
  0.361405328022E+01  0.381640701580E+01  0.402884603943E+01  0.425175445305E+01  0.448551926580E+01
  0.473052902676E+01  0.498717228915E+01  0.525583589507E+01  0.553690307017E+01  0.583075131739E+01
  0.613775009950E+01  0.645825830065E+01  0.679262145755E+01  0.714116875216E+01  0.750420975859E+01
  0.788203093842E+01  0.827489188043E+01  0.868302128268E+01  0.910661267720E+01  0.954581990055E+01
  0.100007523166E+02  0.104714698014E+02  0.109579775048E+02  0.114602204070E+02  0.119780776948E+02
  0.125113569870E+02  0.130597884449E+02  0.136230188118E+02  0.142006054307E+02  0.147920102995E+02
  0.153965942301E+02  0.160136111880E+02  0.166422028955E+02  0.172813937959E+02  0.179300864804E+02
  0.185870576942E+02  0.192509550435E+02  0.199202945391E+02  0.205934591166E+02  0.212686982843E+02
  0.219441290557E+02  0.226177383289E+02  0.232873868794E+02  0.239508151324E+02  0.246056508827E+02
  0.252494191225E+02  0.258795541317E+02  0.264934139720E+02  0.270882975099E+02  0.276614640722E+02
  0.282101558092E+02  0.287316228088E+02  0.292231509641E+02  0.296820925513E+02  0.301058994209E+02
  0.304921586462E+02  0.308386304068E+02  0.311432878099E+02  0.314043582755E+02  0.316203660278E+02
  0.317901751457E+02  0.319130325375E+02  0.319886101138E+02  0.320170453418E+02  0.319989792806E+02
  0.319355911184E+02  0.318286281624E+02  0.316804301778E+02  0.314939469336E+02  0.312727477940E+02
  0.310210222018E+02  0.307435699360E+02  0.304457800911E+02  0.301335978304E+02  0.298134781058E+02
  0.294923257161E+02  0.291774213011E+02  0.288763331288E+02  0.285968148372E+02  0.283466896323E+02
  0.281337218165E+02  0.279654769217E+02  0.278491721451E+02  0.277915192162E+02  0.277985623216E+02
  0.278755140306E+02  0.280265927746E+02  0.282548657052E+02  0.285621011683E+02  0.289486353044E+02
  0.294132574712E+02  0.299531192532E+02  0.305636717550E+02  0.312386356559E+02  0.319700081260E+02
  0.327481101419E+02  0.335616770186E+02  0.343979940765E+02  0.352430783313E+02  0.360819059241E+02
  0.368986837202E+02  0.376771620909E+02  0.384009843929E+02  0.390540670992E+02  0.396210029690E+02
  0.400874781370E+02  0.404406925992E+02  0.406697723474E+02  0.407661604108E+02  0.407239733755E+02
  0.405403096253E+02  0.402154956550E+02  0.397532574021E+02  0.391608046695E+02  0.384488184161E+02
  0.376313329737E+02  0.367255081145E+02  0.357512892945E+02  0.347309582699E+02  0.336885805144E+02
  0.326493603012E+02  0.316389187728E+02  0.306825145703E+02  0.298042304051E+02  0.290261520909E+02
  0.283675688228E+02  0.278442247951E+02  0.274676525396E+02  0.272446176958E+02  0.271767033210E+02
  0.272600591693E+02  0.274853375578E+02  0.278378312607E+02  0.282978202974E+02  0.288411225756E+02
  0.294398313846E+02  0.300632135518E+02  0.306787366225E+02  0.312531895537E+02  0.317538570633E+02
  0.321497030543E+02  0.324125149952E+02  0.325179602381E+02  0.324465075992E+02  0.321841729028E+02
  0.317230549346E+02  0.310616376373E+02  0.302048447591E+02  0.291638440255E+02  0.279556087584E+02
  0.266022553109E+02  0.251301843078E+02  0.235690621544E+02  0.219506863023E+02  0.203077831034E+02
  0.186727905361E+02  0.170766794164E+02  0.155478656236E+02  0.141112620006E+02  0.127875114507E+02
  0.115924320215E+02  0.105366898349E+02  0.962569853158E+01  0.885972596080E+01  0.823418039455E+01
  0.774005585975E+01  0.736453980769E+01  0.709180123870E+01  0.690394182332E+01  0.678200878532E+01
  0.670693702671E+01  0.666035683350E+01  0.662527217928E+01  0.658661988867E+01  0.653170267703E+01
  0.645048309013E+01  0.633573021672E+01  0.618302012816E+01  0.599060093287E+01  0.575914215241E+01
  0.549139444255E+01  0.519178892983E+01  0.486600578290E+01  0.452053964059E+01  0.416228582487E+01
  0.379816649827E+01  0.343481063381E+01  0.307829638793E+01  0.273395938246E+01  0.240626620286E+01
  0.209874878863E+01  0.181399276326E+01  0.155367116989E+01  0.131861375402E+01  0.110890231473E+01
  0.923982622193E+00  0.762784436732E+00  0.623842309440E+00  0.505411202805E+00  0.405572398404E+00
  0.322326560679E+00  0.253672124065E+00  0.197668308723E+00  0.152483011673E+00  0.116426548834E+00
  0.879727401462E-01  0.657691498340E-01  0.486384415121E-01  0.355728138489E-01  0.257233788163E-01
  0.183861623910E-01  0.129861753784E-01  0.906074483131E-02  0.624303526545E-02  0.424644048115E-02
  0.285030319520E-02  0.188722879863E-02  0.123210480069E-02  0.792819018354E-03  0.502584827232E-03
  0.313726656387E-03  0.192748368472E-03  0.116495966610E-03  0.692291751769E-04  0.404293313785E-04
  0.231898566831E-04  0.130572699920E-04  0.721292608999E-05  0.390678757251E-05  0.207354384219E-05
  0.107774968356E-05  0.548212549995E-06  0.272715170984E-06  0.132583160056E-06  0.629450227934E-07
  0.291600825548E-07  0.131709076997E-07  0.579525553703E-08  0.248184826011E-08  0.103353602731E-08
 kinetic energy-density
  0.222494703352E+03  0.232055323420E+03  0.242853071527E+03  0.254895611155E+03  0.268199862580E+03
  0.282791548871E+03  0.298704838895E+03  0.315982077867E+03  0.334673597772E+03  0.354837600918E+03
  0.376540111096E+03  0.399854987456E+03  0.424863997144E+03  0.451656943399E+03  0.480331846340E+03
  0.510995174417E+03  0.543762124750E+03  0.578756951322E+03  0.616113340160E+03  0.655974831159E+03
  0.698495286539E+03  0.743839406187E+03  0.792183290502E+03  0.843715051633E+03  0.898635474182E+03
  0.957158726906E+03  0.101951312689E+04  0.108594195817E+04  0.115670434691E+04  0.123207619534E+04
  0.131235117708E+04  0.139784179658E+04  0.148888051556E+04  0.158582094969E+04  0.168903913873E+04
  0.179893489385E+04  0.191593322580E+04  0.204048585788E+04  0.217307282790E+04  0.231420418356E+04
  0.246442177567E+04  0.262430115410E+04  0.279445357141E+04  0.297552809927E+04  0.316821386297E+04
  0.337324239979E+04  0.359139014655E+04  0.382348106268E+04  0.407038939447E+04  0.433304258689E+04
  0.461242434939E+04  0.490957788183E+04  0.522560926753E+04  0.556169103966E+04  0.591906592795E+04
  0.629905079222E+04  0.670304074967E+04  0.713251350219E+04  0.758903387074E+04  0.807425854252E+04
  0.858994103782E+04  0.913793690190E+04  0.972020912754E+04  0.103388338136E+05  0.109960060641E+05
  0.116940461309E+05  0.124354058052E+05  0.132226750576E+05  0.140585889302E+05  0.149460346794E+05
  0.158880591689E+05  0.168878765107E+05  0.179488759477E+05  0.190746299743E+05  0.202689026836E+05
  0.215356583323E+05  0.228790701086E+05  0.243035290865E+05  0.258136533464E+05  0.274142972373E+05
  0.291105607550E+05  0.309077990007E+05  0.328116316854E+05  0.348279526349E+05  0.369629392491E+05
  0.392230618582E+05  0.416150929164E+05  0.441461159599E+05  0.468235342559E+05  0.496550790526E+05
  0.526488173365E+05  0.558131589897E+05  0.591568632331E+05  0.626890442244E+05  0.664191756730E+05
  0.703570943199E+05  0.745130021132E+05  0.788974669029E+05  0.835214214570E+05  0.883961605907E+05
  0.935333361820E+05  0.989449498318E+05  0.104643342911E+06  0.110641183715E+06  0.116951451445E+06
  0.123587416688E+06  0.130562618094E+06  0.137890834889E+06  0.145586054885E+06  0.153662437602E+06
  0.162134272133E+06  0.171015929360E+06  0.180321808103E+06  0.190066274823E+06  0.200263596455E+06
  0.210927865968E+06  0.222072920258E+06  0.233712249987E+06  0.245858901002E+06  0.258525366987E+06
  0.271723473049E+06  0.285464249955E+06  0.299757798826E+06  0.314613146121E+06  0.330038088832E+06
  0.346039029913E+06  0.362620804029E+06  0.379786493874E+06  0.397537237395E+06  0.415872026428E+06
  0.434787497414E+06  0.454277715047E+06  0.474333949883E+06  0.494944451190E+06  0.516094216524E+06
  0.537764759783E+06  0.559933879757E+06  0.582575431449E+06  0.605659102780E+06  0.629150199542E+06
  0.653009441808E+06  0.677192775294E+06  0.701651201484E+06  0.726330630619E+06  0.751171761938E+06
  0.776109995795E+06  0.801075382530E+06  0.825992613123E+06  0.850781056805E+06  0.875354850858E+06
  0.899623047839E+06  0.923489825346E+06  0.946854763268E+06  0.969613193128E+06  0.991656623737E+06
  0.101287324675E+07  0.103314852506E+07  0.105236586605E+07  0.107040738071E+07  0.108715472846E+07
  0.110249004604E+07  0.111629695757E+07  0.112846166071E+07  0.113887408271E+07  0.114742909747E+07
  0.115402779321E+07  0.115857877801E+07  0.116099950832E+07  0.116121762351E+07  0.115917226732E+07
  0.115481537542E+07  0.114811290618E+07  0.113904599067E+07  0.112761197657E+07  0.111382534013E+07
  0.109771844024E+07  0.107934208893E+07  0.105876591408E+07  0.103607849161E+07  0.101138722749E+07
  0.984817972995E+06  0.956514360659E+06  0.926636853523E+06  0.895361504854E+06  0.862878431295E+06
  0.829390007656E+06  0.795108796981E+06  0.760255236850E+06  0.725055097137E+06  0.689736756770E+06
  0.654528331614E+06  0.619654687270E+06  0.585334414942E+06  0.551776824147E+06  0.519179024070E+06
  0.487723162802E+06  0.457573888514E+06  0.428876088239E+06  0.401752950510E+06  0.376304389398E+06
  0.352605860079E+06  0.330707589488E+06  0.310634239486E+06  0.292385013630E+06  0.275934211918E+06
  0.261232230132E+06  0.248206991590E+06  0.236765789353E+06  0.226797506746E+06  0.218175174195E+06
  0.210758811421E+06  0.204398496482E+06  0.198937597096E+06  0.194216095398E+06  0.190073934526E+06
  0.186354314283E+06  0.182906863439E+06  0.179590617884E+06  0.176276736893E+06  0.172850894008E+06
  0.169215284722E+06  0.165290200193E+06  0.161015124902E+06  0.156349326604E+06  0.151271919325E+06
  0.145781394415E+06  0.139894630509E+06  0.133645409748E+06  0.127082483480E+06  0.120267244534E+06
  0.113271074249E+06  0.106172441992E+06  0.990538457643E+05  0.919986975150E+05  0.850882729184E+05
  0.783988612263E+05  0.719992441521E+05  0.659486168034E+05  0.602950151956E+05  0.550742719551E+05
  0.503094782241E+05  0.460109218579E+05  0.421764799308E+05  0.387924453748E+05  0.358347527756E+05
  0.332705453745E+05  0.310600046868E+05  0.291583499367E+05  0.275179071688E+05  0.260901475032E+05
  0.248276005835E+05  0.236855620545E+05  0.226235312629E+05  0.216063352912E+05  0.206049159570E+05
  0.195967758768E+05  0.185660968229E+05  0.175035575059E+05  0.164058881846E+05  0.152752061973E+05
  0.141181802265E+05  0.129450729490E+05  0.117687131281E+05  0.106034504322E+05  0.946414976840E+04
  0.836528360357E+04  0.732017822429E+04  0.634044599278E+04  0.543559493554E+04  0.461274978437E+04
  0.387641452877E+04  0.322828992218E+04  0.266728181102E+04  0.218983587866E+04  0.179052200121E+04
  0.146261123959E+04  0.119851406320E+04  0.990132083597E+03  0.829186671148E+03  0.707530551510E+03
  0.617424271066E+03  0.551761860644E+03  0.504237428824E+03  0.469450165558E+03  0.442949605655E+03
  0.421226744272E+03  0.401659671998E+03  0.382424449966E+03  0.362382774705E+03  0.340957650706E+03
  0.318007038569E+03  0.293703611255E+03  0.268426537672E+03  0.242669264040E+03  0.216964971808E+03
  0.191830052233E+03  0.167724539772E+03  0.145027387722E+03  0.124024588481E+03  0.104906975408E+03
  0.877755017485E+02  0.726514681951E+02  0.594896628576E+02  0.481927236080E+02  0.386254165985E+02
  0.306278915065E+02  0.240273036221E+02  0.186474731206E+02  0.143164769847E+02  0.108722383502E+02
  0.816629484627E+01  0.606599801433E+01  0.445542826830E+01  0.323531298260E+01  0.232221778914E+01
  0.164725058951E+01  0.115448027232E+01  0.799232194368E+00  0.546383670182E+00  0.368746924228E+00
  0.245596158434E+00  0.161369878706E+00  0.104559890500E+00  0.667839805465E-01  0.420296498999E-01
  0.260505329944E-01  0.158944607671E-01  0.954168337648E-02  0.563284204343E-02  0.326828270431E-02
  0.186277739656E-02  0.104233156984E-02  0.572273281705E-03  0.308103989704E-03  0.162564200766E-03
  0.840071657901E-04  0.424905852332E-04  0.210215348539E-04  0.101655107932E-04  0.480142817245E-05
  0.221337830570E-05  0.995028471158E-06  0.435856287350E-06  0.185863928436E-06  0.770886295906E-07
 mkinetic energy-density pseudized
  0.378760765206E-05  0.403793972490E-05  0.430481684458E-05  0.458933251290E-05  0.489265250378E-05
  0.521601963997E-05  0.556075888531E-05  0.592828277368E-05  0.632009719672E-05  0.673780757403E-05
  0.718312543122E-05  0.765787541275E-05  0.816400275816E-05  0.870358127254E-05  0.927882182370E-05
  0.989208140098E-05  0.105458727728E-04  0.112428747823E-04  0.119859433241E-04  0.127781230452E-04
  0.136226598210E-04  0.145230140543E-04  0.154828748543E-04  0.165061751522E-04  0.175971078157E-04
  0.187601428296E-04  0.200000456101E-04  0.213218965314E-04  0.227311117415E-04  0.242334653546E-04
  0.258351131097E-04  0.275426175933E-04  0.293629751284E-04  0.313036444419E-04  0.333725772254E-04
  0.355782507166E-04  0.379297024336E-04  0.404365672057E-04  0.431091166502E-04  0.459583012602E-04
  0.489957952722E-04  0.522340445003E-04  0.556863173316E-04  0.593667590918E-04  0.632904500039E-04
  0.674734669781E-04  0.719329494846E-04  0.766871697809E-04  0.817556077799E-04  0.871590308668E-04
  0.929195789910E-04  0.990608553814E-04  0.105608023258E-03  0.112587908936E-03  0.120029111740E-03
  0.127962121192E-03  0.136419441931E-03  0.145435726902E-03  0.155047919341E-03  0.165295404140E-03
  0.176220169230E-03  0.187866977612E-03  0.200283550773E-03  0.213520764214E-03  0.227632855907E-03
  0.242677648526E-03  0.258716786369E-03  0.275815987929E-03  0.294045315174E-03  0.313479460608E-03
  0.334198053311E-03  0.356285985209E-03  0.379833758901E-03  0.404937858476E-03  0.431701144841E-03
  0.460233277170E-03  0.490651162213E-03  0.523079433296E-03  0.557650960979E-03  0.594507397463E-03
  0.633799756980E-03  0.675689034534E-03  0.720346865540E-03  0.767956229056E-03  0.818712197489E-03
  0.872822735849E-03  0.930509553831E-03  0.992009014193E-03  0.105757310119E-02  0.112747045298E-02
  0.120198746228E-02  0.128142944979E-02  0.136612191506E-02  0.145641187016E-02  0.155266926138E-02
  0.165528848494E-02  0.176469000282E-02  0.188132206544E-02  0.200566254811E-02  0.213822090885E-02
  0.227954027567E-02  0.243019967163E-02  0.259081638707E-02  0.276204850856E-02  0.294459761490E-02
  0.313921165136E-02  0.334668799377E-02  0.356787671514E-02  0.380368406803E-02  0.405507619716E-02
  0.432308309715E-02  0.460880283192E-02  0.491340603275E-02  0.523814069360E-02  0.558433728320E-02
  0.595341419488E-02  0.634688355650E-02  0.676635742410E-02  0.721355438481E-02  0.769030659585E-02
  0.819856728858E-02  0.874041876812E-02  0.931808094153E-02  0.993392040903E-02  0.105904601559E-01
  0.112903898842E-01  0.120365770272E-01  0.128320784906E-01  0.136801531694E-01  0.145842752915E-01
  0.155481486415E-01  0.165757217246E-01  0.176712039303E-01  0.188390827643E-01  0.200841422170E-01
  0.214114823445E-01  0.228265401419E-01  0.243351117938E-01  0.259433763925E-01  0.276579212221E-01
  0.294857687090E-01  0.314344051504E-01  0.335118113382E-01  0.357264952004E-01  0.380875265957E-01
  0.406045744015E-01  0.432879460449E-01  0.461486296400E-01  0.491983388998E-01  0.524495610066E-01
  0.559156076343E-01  0.596106693300E-01  0.635498734735E-01  0.677493460518E-01  0.722262774950E-01
  0.769989928426E-01  0.820870265209E-01  0.875112020347E-01  0.932937168921E-01  0.994582331057E-01
  0.106029973633E+00  0.113035825143E+00  0.120504447517E+00  0.128466390531E+00  0.136954218173E+00
  0.146002641099E+00  0.155648657752E+00  0.165931704706E+00  0.176893816826E+00  0.188579797878E+00
  0.201037402272E+00  0.214317528633E+00  0.228474425974E+00  0.243565913274E+00  0.259653613313E+00
  0.276803201674E+00  0.295084671873E+00  0.314572617644E+00  0.335346533454E+00  0.357491134403E+00
  0.381096696720E+00  0.406259420140E+00  0.433081813535E+00  0.461673105224E+00  0.492149679496E+00
  0.524635540951E+00  0.559262808355E+00  0.596172239805E+00  0.635513791088E+00  0.677447209219E+00
  0.722142663264E+00  0.769781414623E+00  0.820556529104E+00  0.874673633190E+00  0.932351717040E+00
  0.993823986875E+00  0.105933876949E+01  0.112916047183E+01  0.120357059849E+01  0.128286883044E+01
  0.136737416801E+01  0.145742614149E+01  0.155338609280E+01  0.165563853169E+01  0.176459256995E+01
  0.188068343731E+01  0.200437408266E+01  0.213615686413E+01  0.227655533179E+01  0.242612610632E+01
  0.258546085724E+01  0.275518838393E+01  0.293597680240E+01  0.312853584066E+01  0.333361924509E+01
  0.355202729960E+01  0.378460945897E+01  0.403226709697E+01  0.429595636893E+01  0.457669118757E+01
  0.487554630933E+01  0.519366052742E+01  0.553223996570E+01  0.589256146559E+01  0.627597605610E+01
  0.668391249389E+01  0.711788085751E+01  0.757947617606E+01  0.807038206847E+01  0.859237436468E+01
  0.914732467450E+01  0.973720386373E+01  0.103640853899E+02  0.110301484419E+02  0.117376808182E+02
  0.124890814694E+02  0.132868626168E+02  0.141336513473E+02  0.150321905708E+02  0.159853392073E+02
  0.169960714556E+02  0.180674749721E+02  0.192027477696E+02  0.204051936176E+02  0.216782156999E+02
  0.230253082572E+02  0.244500459072E+02  0.259560703027E+02  0.275470737494E+02  0.292267793653E+02
  0.309989173235E+02  0.328671966742E+02  0.348352721986E+02  0.369067057009E+02  0.390849211010E+02
  0.413731526451E+02  0.437743855144E+02  0.462912880768E+02  0.489261350008E+02  0.516807204365E+02
  0.545562604736E+02  0.575532841037E+02  0.606715119698E+02  0.639097222643E+02  0.672656032654E+02
  0.707355921791E+02  0.743147001950E+02  0.779963239815E+02  0.817720442555E+02  0.856314125768E+02
  0.895617281575E+02  0.935478072625E+02  0.975717487214E+02  0.101612700205E+03  0.105646631245E+03
  0.109646120526E+03  0.113580166746E+03  0.117414034340E+03  0.121109147584E+03  0.124623049003E+03
  0.127909440564E+03  0.130918328754E+03  0.133596297230E+03  0.135886933061E+03  0.137731434540E+03
  0.139069429705E+03  0.139840034771E+03  0.139983180173E+03  0.139441228130E+03  0.138160899057E+03
  0.136095513730E+03  0.133207543073E+03  0.129471436703E+03  0.124876673908E+03  0.119430945591E+03
  0.113163332102E+03  0.106127289407E+03  0.984031949891E+02  0.901001364139E+02  0.813565523604E+02
  0.723392626202E+02  0.632403572753E+02  0.542713662572E+02  0.456541128849E+02  0.376076871896E+02
  0.303310797920E+02  0.239812219167E+02  0.186465119057E+02  0.143164769847E+02  0.108722383502E+02
  0.816629484627E+01  0.606599801433E+01  0.445542826830E+01  0.323531298260E+01  0.232221778914E+01
  0.164725058951E+01  0.115448027232E+01  0.799232194368E+00  0.546383670182E+00  0.368746924228E+00
  0.245596158434E+00  0.161369878706E+00  0.104559890500E+00  0.667839805465E-01  0.420296498999E-01
  0.260505329944E-01  0.158944607671E-01  0.954168337648E-02  0.563284204343E-02  0.326828270431E-02
  0.186277739656E-02  0.104233156984E-02  0.572273281705E-03  0.308103989704E-03  0.162564200766E-03
  0.840071657901E-04  0.424905852332E-04  0.210215348539E-04  0.101655107932E-04  0.480142817245E-05
  0.221337830570E-05  0.995028471158E-06  0.435856287350E-06  0.185863928436E-06  0.770886295906E-07
 local pseudopotential core
 -0.323105563605E+03 -0.323106518790E+03 -0.323107443885E+03 -0.323108339840E+03 -0.323109207572E+03
 -0.323110047968E+03 -0.323110861888E+03 -0.323111650168E+03 -0.323112413613E+03 -0.323113153005E+03
 -0.323113869100E+03 -0.323114562633E+03 -0.323115234311E+03 -0.323115884824E+03 -0.323116514837E+03
 -0.323117124994E+03 -0.323117715921E+03 -0.323118288221E+03 -0.323118842480E+03 -0.323119379266E+03
 -0.323119899126E+03 -0.323120402594E+03 -0.323120890184E+03 -0.323121362395E+03 -0.323121819708E+03
 -0.323122262593E+03 -0.323122691501E+03 -0.323123106871E+03 -0.323123509127E+03 -0.323123898680E+03
 -0.323124275928E+03 -0.323124641255E+03 -0.323124995035E+03 -0.323125337628E+03 -0.323125669385E+03
 -0.323125990643E+03 -0.323126301729E+03 -0.323126602960E+03 -0.323126894642E+03 -0.323127177073E+03
 -0.323127450539E+03 -0.323127715318E+03 -0.323127971679E+03 -0.323128219881E+03 -0.323128460176E+03
 -0.323128692807E+03 -0.323128918009E+03 -0.323129136009E+03 -0.323129347027E+03 -0.323129551274E+03
 -0.323129748956E+03 -0.323129940271E+03 -0.323130125410E+03 -0.323130304558E+03 -0.323130477892E+03
 -0.323130645584E+03 -0.323130807800E+03 -0.323130964700E+03 -0.323131116437E+03 -0.323131263159E+03
 -0.323131405008E+03 -0.323131542122E+03 -0.323131674631E+03 -0.323131802663E+03 -0.323131926337E+03
 -0.323132045769E+03 -0.323132161070E+03 -0.323132272347E+03 -0.323132379698E+03 -0.323132483221E+03
 -0.323132583006E+03 -0.323132679140E+03 -0.323132771703E+03 -0.323132860773E+03 -0.323132946421E+03
 -0.323133028714E+03 -0.323133107714E+03 -0.323133183479E+03 -0.323133256061E+03 -0.323133325509E+03
 -0.323133391863E+03 -0.323133455163E+03 -0.323133515440E+03 -0.323133572721E+03 -0.323133627029E+03
 -0.323133678380E+03 -0.323133726784E+03 -0.323133772246E+03 -0.323133814766E+03 -0.323133854336E+03
 -0.323133890942E+03 -0.323133924565E+03 -0.323133955178E+03 -0.323133982746E+03 -0.323134007227E+03
 -0.323134028573E+03 -0.323134046725E+03 -0.323134061618E+03 -0.323134073177E+03 -0.323134081317E+03
 -0.323134085943E+03 -0.323134086953E+03 -0.323134084229E+03 -0.323134077645E+03 -0.323134067062E+03
 -0.323134052328E+03 -0.323134033276E+03 -0.323134009727E+03 -0.323133981486E+03 -0.323133948341E+03
 -0.323133910064E+03 -0.323133866409E+03 -0.323133817108E+03 -0.323133761877E+03 -0.323133700408E+03
 -0.323133632369E+03 -0.323133557406E+03 -0.323133475137E+03 -0.323133385154E+03 -0.323133287018E+03
 -0.323133180261E+03 -0.323133064378E+03 -0.323132938834E+03 -0.323132803051E+03 -0.323132656415E+03
 -0.323132498267E+03 -0.323132327905E+03 -0.323132144576E+03 -0.323131947476E+03 -0.323131735749E+03
 -0.323131508477E+03 -0.323131264683E+03 -0.323131003322E+03 -0.323130723278E+03 -0.323130423360E+03
 -0.323130102300E+03 -0.323129758741E+03 -0.323129391236E+03 -0.323128998242E+03 -0.323128578113E+03
 -0.323128129091E+03 -0.323127649303E+03 -0.323127136750E+03 -0.323126589300E+03 -0.323126004679E+03
 -0.323125380461E+03 -0.323124714061E+03 -0.323124002720E+03 -0.323123243497E+03 -0.323122433254E+03
 -0.323121568648E+03 -0.323120646111E+03 -0.323119661840E+03 -0.323118611781E+03 -0.323117491609E+03
 -0.323116296714E+03 -0.323115022182E+03 -0.323113662771E+03 -0.323112212893E+03 -0.323110666592E+03
 -0.323109017515E+03 -0.323107258892E+03 -0.323105383502E+03 -0.323103383649E+03 -0.323101251128E+03
 -0.323098977190E+03 -0.323096552510E+03 -0.323093967144E+03 -0.323091210495E+03 -0.323088271261E+03
 -0.323085137398E+03 -0.323081796064E+03 -0.323078233569E+03 -0.323074435320E+03 -0.323070385762E+03
 -0.323066068309E+03 -0.323061465284E+03 -0.323056557844E+03 -0.323051325899E+03 -0.323045748036E+03
 -0.323039801432E+03 -0.323033461754E+03 -0.323026703069E+03 -0.323019497732E+03 -0.323011816276E+03
 -0.323003627295E+03 -0.322994897310E+03 -0.322985590641E+03 -0.322975669255E+03 -0.322965092617E+03
 -0.322953817525E+03 -0.322941797934E+03 -0.322928984770E+03 -0.322915325734E+03 -0.322900765087E+03
 -0.322885243430E+03 -0.322868697464E+03 -0.322851059731E+03 -0.322832258350E+03 -0.322812216726E+03
 -0.322790853240E+03 -0.322768080928E+03 -0.322743807132E+03 -0.322717933132E+03 -0.322690353749E+03
 -0.322660956936E+03 -0.322629623326E+03 -0.322596225767E+03 -0.322560628817E+03 -0.322522688215E+03
 -0.322482250312E+03 -0.322439151476E+03 -0.322393217449E+03 -0.322344262677E+03 -0.322292089587E+03
 -0.322236487830E+03 -0.322177233473E+03 -0.322114088146E+03 -0.322046798133E+03 -0.321975093417E+03
 -0.321898686662E+03 -0.321817272143E+03 -0.321730524607E+03 -0.321638098077E+03 -0.321539624585E+03
 -0.321434712834E+03 -0.321322946789E+03 -0.321203884195E+03 -0.321077055011E+03 -0.320941959765E+03
 -0.320798067829E+03 -0.320644815605E+03 -0.320481604620E+03 -0.320307799539E+03 -0.320122726083E+03
 -0.319925668851E+03 -0.319715869060E+03 -0.319492522182E+03 -0.319254775498E+03 -0.319001725557E+03
 -0.318732415556E+03 -0.318445832631E+03 -0.318140905077E+03 -0.317816499496E+03 -0.317471417881E+03
 -0.317104394663E+03 -0.316714093706E+03 -0.316299105288E+03 -0.315857943084E+03 -0.315389041158E+03
 -0.314890751010E+03 -0.314361338680E+03 -0.313798981978E+03 -0.313201767836E+03 -0.312567689859E+03
 -0.311894646105E+03 -0.311180437146E+03 -0.310422764477E+03 -0.309619229341E+03 -0.308767332032E+03
 -0.307864471760E+03 -0.306907947174E+03 -0.305894957631E+03 -0.304822605311E+03 -0.303687898307E+03
 -0.302487754790E+03 -0.301219008404E+03 -0.299878415013E+03 -0.298462660967E+03 -0.296968373038E+03
 -0.295392130212E+03 -0.293730477518E+03 -0.291979942105E+03 -0.290137051780E+03 -0.288198356261E+03
 -0.286160451399E+03 -0.284020006679E+03 -0.281773796340E+03 -0.279418734508E+03 -0.276951914797E+03
 -0.274370654946E+03 -0.271672547153E+03 -0.268855514924E+03 -0.265917877438E+03 -0.262858422627E+03
 -0.259676490388E+03 -0.256372067517E+03 -0.252945895969E+03 -0.249399595801E+03 -0.245735803213E+03
 -0.241958322178E+03 -0.238072284264E+03 -0.234084304482E+03 -0.230002609442E+03 -0.225837095492E+03
 -0.221599245636E+03 -0.217301792455E+03 -0.212957962577E+03 -0.208580098026E+03 -0.204177489129E+03
 -0.199753518743E+03 -0.195302891905E+03 -0.190810735112E+03 -0.186255703994E+03 -0.181616574306E+03
 -0.176873933188E+03 -0.171990278852E+03 -0.166869114890E+03 -0.161407762951E+03 -0.156379063430E+03
 -0.151512094451E+03 -0.146776838855E+03 -0.142148096942E+03 -0.137657350530E+03 -0.133317643813E+03
 -0.129115954419E+03 -0.125047541784E+03 -0.121107932378E+03 -0.117292864880E+03 -0.113598271289E+03
 -0.110020253863E+03 -0.106555068756E+03 -0.103199112469E+03 -0.999489109572E+02 -0.968011107840E+02
 -0.937524718640E+02 -0.907998614219E+02 -0.879402489306E+02 -0.851707013920E+02 -0.824883800741E+02
 -0.798905363464E+02 -0.773745088145E+02 -0.749377202735E+02 -0.725776749096E+02 -0.702919556441E+02
 -0.680782215984E+02 -0.659342056599E+02 -0.638577121399E+02 -0.618466145126E+02 -0.598988532305E+02
 -0.580124336125E+02 -0.561854237984E+02 -0.544159527703E+02 -0.527022084360E+02 -0.510424357725E+02
 pspotential valence only
 -0.268157169361E+03 -0.268158124553E+03 -0.268159049658E+03 -0.268159945621E+03 -0.268160813362E+03
 -0.268161653767E+03 -0.268162467699E+03 -0.268163255990E+03 -0.268164019447E+03 -0.268164758851E+03
 -0.268165474961E+03 -0.268166168507E+03 -0.268166840202E+03 -0.268167490731E+03 -0.268168120762E+03
 -0.268168730938E+03 -0.268169321884E+03 -0.268169894206E+03 -0.268170448488E+03 -0.268170985297E+03
 -0.268171505184E+03 -0.268172008680E+03 -0.268172496299E+03 -0.268172968541E+03 -0.268173425888E+03
 -0.268173868809E+03 -0.268174297755E+03 -0.268174713165E+03 -0.268175115464E+03 -0.268175505063E+03
 -0.268175882360E+03 -0.268176247740E+03 -0.268176601575E+03 -0.268176944229E+03 -0.268177276049E+03
 -0.268177597374E+03 -0.268177908532E+03 -0.268178209840E+03 -0.268178501604E+03 -0.268178784122E+03
 -0.268179057682E+03 -0.268179322560E+03 -0.268179579027E+03 -0.268179827342E+03 -0.268180067757E+03
 -0.268180300516E+03 -0.268180525855E+03 -0.268180744001E+03 -0.268180955174E+03 -0.268181159587E+03
 -0.268181357446E+03 -0.268181548949E+03 -0.268181734289E+03 -0.268181913651E+03 -0.268182087213E+03
 -0.268182255149E+03 -0.268182417624E+03 -0.268182574800E+03 -0.268182726832E+03 -0.268182873868E+03
 -0.268183016053E+03 -0.268183153524E+03 -0.268183286414E+03 -0.268183414851E+03 -0.268183538958E+03
 -0.268183658852E+03 -0.268183774645E+03 -0.268183886446E+03 -0.268183994356E+03 -0.268184098475E+03
 -0.268184198896E+03 -0.268184295707E+03 -0.268184388992E+03 -0.268184478832E+03 -0.268184565301E+03
 -0.268184648469E+03 -0.268184728402E+03 -0.268184805162E+03 -0.268184878804E+03 -0.268184949382E+03
 -0.268185016942E+03 -0.268185081526E+03 -0.268185143172E+03 -0.268185201914E+03 -0.268185257779E+03
 -0.268185310789E+03 -0.268185360962E+03 -0.268185408311E+03 -0.268185452841E+03 -0.268185494555E+03
 -0.268185533447E+03 -0.268185569507E+03 -0.268185602717E+03 -0.268185633054E+03 -0.268185660487E+03
 -0.268185684980E+03 -0.268185706488E+03 -0.268185724958E+03 -0.268185740330E+03 -0.268185752535E+03
 -0.268185761497E+03 -0.268185767127E+03 -0.268185769329E+03 -0.268185767997E+03 -0.268185763013E+03
 -0.268185754247E+03 -0.268185741559E+03 -0.268185724794E+03 -0.268185703785E+03 -0.268185678350E+03
 -0.268185648293E+03 -0.268185613400E+03 -0.268185573442E+03 -0.268185528171E+03 -0.268185477320E+03
 -0.268185420601E+03 -0.268185357706E+03 -0.268185288303E+03 -0.268185212035E+03 -0.268185128522E+03
 -0.268185037353E+03 -0.268184938089E+03 -0.268184830262E+03 -0.268184713368E+03 -0.268184586869E+03
 -0.268184450189E+03 -0.268184302713E+03 -0.268184143783E+03 -0.268183972695E+03 -0.268183788699E+03
 -0.268183590991E+03 -0.268183378714E+03 -0.268183150953E+03 -0.268182906731E+03 -0.268182645003E+03
 -0.268182364655E+03 -0.268182064500E+03 -0.268181743267E+03 -0.268181399604E+03 -0.268181032066E+03
 -0.268180639111E+03 -0.268180219095E+03 -0.268179770265E+03 -0.268179290749E+03 -0.268178778552E+03
 -0.268178231545E+03 -0.268177647459E+03 -0.268177023872E+03 -0.268176358202E+03 -0.268175647696E+03
 -0.268174889418E+03 -0.268174080237E+03 -0.268173216814E+03 -0.268172295590E+03 -0.268171312767E+03
 -0.268170264300E+03 -0.268169145872E+03 -0.268167952882E+03 -0.268166680425E+03 -0.268165323270E+03
 -0.268163875840E+03 -0.268162332191E+03 -0.268160685982E+03 -0.268158930457E+03 -0.268157058411E+03
 -0.268155062163E+03 -0.268152933525E+03 -0.268150663767E+03 -0.268148243582E+03 -0.268145663051E+03
 -0.268142911595E+03 -0.268139977941E+03 -0.268136850069E+03 -0.268133515166E+03 -0.268129959574E+03
 -0.268126168732E+03 -0.268122127121E+03 -0.268117818194E+03 -0.268113224316E+03 -0.268108326688E+03
 -0.268103105269E+03 -0.268097538701E+03 -0.268091604215E+03 -0.268085277541E+03 -0.268078532814E+03
 -0.268071342460E+03 -0.268063677092E+03 -0.268055505390E+03 -0.268046793968E+03 -0.268037507246E+03
 -0.268027607303E+03 -0.268017053726E+03 -0.268005803442E+03 -0.267993810550E+03 -0.267981026135E+03
 -0.267967398067E+03 -0.267952870797E+03 -0.267937385134E+03 -0.267920878002E+03 -0.267903282195E+03
 -0.267884526104E+03 -0.267864533436E+03 -0.267843222903E+03 -0.267820507909E+03 -0.267796296200E+03
 -0.267770489500E+03 -0.267742983129E+03 -0.267713665583E+03 -0.267682418104E+03 -0.267649114211E+03
 -0.267613619211E+03 -0.267575789671E+03 -0.267535472867E+03 -0.267492506193E+03 -0.267446716537E+03
 -0.267397919621E+03 -0.267345919295E+03 -0.267290506801E+03 -0.267231459983E+03 -0.267168542456E+03
 -0.267101502726E+03 -0.267030073263E+03 -0.266953969518E+03 -0.266872888888E+03 -0.266786509620E+03
 -0.266694489667E+03 -0.266596465466E+03 -0.266492050669E+03 -0.266380834802E+03 -0.266262381853E+03
 -0.266136228801E+03 -0.266001884067E+03 -0.265858825897E+03 -0.265706500673E+03 -0.265544321155E+03
 -0.265371664644E+03 -0.265187871076E+03 -0.264992241057E+03 -0.264784033810E+03 -0.264562465078E+03
 -0.264326704955E+03 -0.264075875665E+03 -0.263809049297E+03 -0.263525245497E+03 -0.263223429134E+03
 -0.262902507949E+03 -0.262561330200E+03 -0.262198682332E+03 -0.261813286667E+03 -0.261403799169E+03
 -0.260968807285E+03 -0.260506827901E+03 -0.260016305455E+03 -0.259495610231E+03 -0.258943036891E+03
 -0.258356803285E+03 -0.257735049597E+03 -0.257075837888E+03 -0.256377152099E+03 -0.255636898591E+03
 -0.254852907302E+03 -0.254022933597E+03 -0.253144660928E+03 -0.252215704386E+03 -0.251233615259E+03
 -0.250195886730E+03 -0.249099960819E+03 -0.247943236723E+03 -0.246723080692E+03 -0.245436837592E+03
 -0.244081844330E+03 -0.242655445305E+03 -0.241155010088E+03 -0.239577953515E+03 -0.237921758436E+03
 -0.236184001349E+03 -0.234362381193E+03 -0.232454751615E+03 -0.230459157056E+03 -0.228373873085E+03
 -0.226197451482E+03 -0.223928770679E+03 -0.221567092319E+03 -0.219112124855E+03 -0.216564095302E+03
 -0.213923830475E+03 -0.211192849194E+03 -0.208373466948E+03 -0.205468914233E+03 -0.202483468869E+03
 -0.199422600583E+03 -0.196293122337E+03 -0.193103336018E+03 -0.189863148581E+03 -0.186584116089E+03
 -0.183279344243E+03 -0.179963132338E+03 -0.176650195969E+03 -0.173354263523E+03 -0.170085880884E+03
 -0.166849523824E+03 -0.163640791922E+03 -0.160445467978E+03 -0.157242581451E+03 -0.154010950662E+03
 -0.150730820606E+03 -0.147363904465E+03 -0.143812415087E+03 -0.139971810376E+03 -0.136587470013E+03
 -0.133242436161E+03 -0.129894329164E+03 -0.126530239895E+03 -0.123193147552E+03 -0.119906851065E+03
 -0.116668359147E+03 -0.113482242582E+03 -0.110352598082E+03 -0.107283000697E+03 -0.104276479412E+03
 -0.101335510534E+03 -0.984620176516E+02 -0.956573714459E+02 -0.929223826743E+02 -0.902572862782E+02
 -0.876617227779E+02 -0.851347305557E+02 -0.826747677986E+02 -0.802797823726E+02 -0.779473384214E+02
 -0.756747964357E+02 -0.734595249023E+02 -0.712991136887E+02 -0.691915563780E+02 -0.671353762954E+02
 -0.651296828882E+02 -0.631741570981E+02 -0.612689731101E+02 -0.594146687773E+02 -0.576119795133E+02
 -0.558616524305E+02 -0.541642599897E+02 -0.525200346992E+02 -0.509287463768E+02 -0.493896389810E+02
 core charge-density (pseudized)
  0.389129815348E-07  0.414848338023E-07  0.442266659519E-07  0.471497123614E-07  0.502659499154E-07
  0.535881470794E-07  0.571299162174E-07  0.609057693671E-07  0.649311777014E-07  0.692226349201E-07
  0.737977248310E-07  0.786751933978E-07  0.838750255498E-07  0.894185270678E-07  0.953284118827E-07
  0.101628895143E-06  0.108345792435E-06  0.115506625558E-06  0.123140735293E-06  0.131279401622E-06
  0.139955971897E-06  0.149205997476E-06  0.159067379389E-06  0.169580523637E-06  0.180788506750E-06
  0.192737252287E-06  0.205475719005E-06  0.219056101461E-06  0.233534043873E-06  0.248968868120E-06
  0.265423816802E-06  0.282966312374E-06  0.301668233398E-06  0.321606209063E-06  0.342861933160E-06
  0.365522498815E-06  0.389680755345E-06  0.415435688697E-06  0.442892827029E-06  0.472164673106E-06
  0.503371165261E-06  0.536640168835E-06  0.572108000085E-06  0.609919984728E-06  0.650231053396E-06
  0.693206376447E-06  0.739022040727E-06  0.787865771070E-06  0.839937699479E-06  0.895451185138E-06
  0.954633688628E-06  0.101772770392E-05  0.108499175197E-05  0.115670143995E-05  0.123315059056E-05
  0.131465244588E-05  0.140154095088E-05  0.149417212168E-05  0.159292550431E-05  0.169820572982E-05
  0.181044417222E-05  0.193010071598E-05  0.205766564032E-05  0.219366162806E-05  0.233864590725E-05
  0.249321253433E-05  0.265799482817E-05  0.283366796499E-05  0.302095174481E-05  0.322061354068E-05
  0.343347144290E-05  0.366039761096E-05  0.390232184710E-05  0.416023540594E-05  0.443519505605E-05
  0.472832740976E-05  0.504083353931E-05  0.537399389790E-05  0.572917356618E-05  0.610782784526E-05
  0.651150821955E-05  0.694186871355E-05  0.740067266883E-05  0.788979996884E-05  0.841125474128E-05
  0.896717356937E-05  0.955983424597E-05  0.101916651061E-04  0.108652549762E-04  0.115833637812E-04
  0.123489338521E-04  0.131651019813E-04  0.140352122742E-04  0.149628298508E-04  0.159517554517E-04
  0.170060410102E-04  0.181300062536E-04  0.193282564004E-04  0.206057010288E-04  0.219675741902E-04
  0.234194558532E-04  0.249672947643E-04  0.266174328187E-04  0.283766310425E-04  0.302520972909E-04
  0.322515157773E-04  0.343830785532E-04  0.366555190685E-04  0.390781479488E-04  0.416608911377E-04
  0.444143305579E-04  0.473497474603E-04  0.504791686359E-04  0.538154156820E-04  0.573721575225E-04
  0.611639663986E-04  0.652063775583E-04  0.695159528887E-04  0.741103487530E-04  0.790083883074E-04
  0.842301385960E-04  0.897969927378E-04  0.957317575423E-04  0.102058746912E-03  0.108803881413E-03
  0.115994794424E-03  0.123660945292E-03  0.131833739962E-03  0.140546659576E-03  0.149835397552E-03
  0.159738005728E-03  0.170295050145E-03  0.181549777114E-03  0.193548290252E-03  0.206339739195E-03
  0.219976520770E-03  0.234514493444E-03  0.250013205921E-03  0.266536140823E-03  0.284150974443E-03
  0.302929853641E-03  0.322949690994E-03  0.344292479411E-03  0.367045627500E-03  0.391302317034E-03
  0.417161883985E-03  0.444730224668E-03  0.474120228646E-03  0.505452240156E-03  0.538854549916E-03
  0.574463919329E-03  0.612426139188E-03  0.652896625153E-03  0.696041052407E-03  0.742036032056E-03
  0.791069832013E-03  0.843343145251E-03  0.899069908553E-03  0.958478175032E-03  0.102181104393E-02
  0.108932765146E-02  0.116130422660E-02  0.123803521615E-02  0.131983448350E-02  0.140703658588E-02
  0.149999813522E-02  0.159909924804E-02  0.170474509008E-02  0.181736752182E-02  0.193742685135E-02
  0.206541370164E-02  0.220185099932E-02  0.234729609297E-02  0.250234300912E-02  0.266762485476E-02
  0.284381637564E-02  0.303163668038E-02  0.323185214075E-02  0.344527947933E-02  0.367278905631E-02
  0.391530836799E-02  0.417382577008E-02  0.444939443987E-02  0.474313659217E-02  0.505624796449E-02
  0.539000258806E-02  0.574575786226E-02  0.612495995070E-02  0.652914951844E-02  0.695996783082E-02
  0.741916323530E-02  0.790859804906E-02  0.843025587593E-02  0.898624937758E-02  0.957882852512E-02
  0.102103893582E-01  0.108834832798E-01  0.116008269175E-01  0.123653125796E-01  0.131800193409E-01
  0.140482247891E-01  0.149734174665E-01  0.159593100422E-01  0.170098532505E-01  0.181292506317E-01
  0.193219741133E-01  0.205927804680E-01  0.219467286862E-01  0.233891983006E-01  0.249259086994E-01
  0.265629394622E-01  0.283067517549E-01  0.301642108127E-01  0.321426095409E-01  0.342496932586E-01
  0.364936856039E-01  0.388833156161E-01  0.414278459996E-01  0.441371025691E-01  0.470215048613E-01
  0.500920978892E-01  0.533605849970E-01  0.568393617583E-01  0.605415508382E-01  0.644810377166E-01
  0.686725071418E-01  0.731314801508E-01  0.778743514559E-01  0.829184269538E-01  0.882819610645E-01
  0.939841935501E-01  0.100045385400E+00  0.106486853295E+00  0.113331002084E+00  0.120601354599E+00
  0.128322578054E+00  0.136520506121E+00  0.145222155669E+00  0.154455736987E+00  0.164250656151E+00
  0.174637507997E+00  0.185648057965E+00  0.197315210852E+00  0.209672964241E+00  0.222756344101E+00
  0.236601319778E+00  0.251244695213E+00  0.266723972914E+00  0.283077186801E+00  0.300342699645E+00
  0.318558960386E+00  0.337764216181E+00  0.357996173540E+00  0.379291602485E+00  0.401685877158E+00
  0.425212445895E+00  0.449902223355E+00  0.475782896943E+00  0.502878139501E+00  0.531206720088E+00
  0.560781504695E+00  0.591608338944E+00  0.623684805343E+00  0.656998848478E+00  0.691527262841E+00
  0.727234039750E+00  0.764068572324E+00  0.801963720647E+00  0.840833743490E+00  0.880572108155E+00
  0.921049196578E+00  0.962109933821E+00  0.100357137475E+01  0.104522029627E+01  0.108681085600E+01
  0.112806239419E+01  0.116865747377E+01  0.120824027383E+01  0.124641547457E+01  0.128274779676E+01
  0.131676238441E+01  0.134794624702E+01  0.137575100374E+01  0.139959719645E+01  0.141888045874E+01
  0.143297984025E+01  0.144126858706E+01  0.144312766379E+01  0.143796226553E+01  0.142522150086E+01
  0.140442132174E+01  0.137517062370E+01  0.133720022830E+01  0.129039418072E+01  0.123482243672E+01
  0.117077356790E+01  0.109878557824E+01  0.101967229967E+01  0.934542133021E+00  0.844805149415E+00
  0.752163812234E+00  0.658581893701E+00  0.566225647059E+00  0.477371099258E+00  0.394271637540E+00
  0.318981110508E+00  0.253129727761E+00  0.197653430654E+00  0.152483011673E+00  0.116426548834E+00
  0.879727401462E-01  0.657691498340E-01  0.486384415121E-01  0.355728138489E-01  0.257233788163E-01
  0.183861623910E-01  0.129861753784E-01  0.906074483131E-02  0.624303526545E-02  0.424644048115E-02
  0.285030319520E-02  0.188722879863E-02  0.123210480069E-02  0.792819018354E-03  0.502584827232E-03
  0.313726656387E-03  0.192748368472E-03  0.116495966610E-03  0.692291751769E-04  0.404293313785E-04
  0.231898566831E-04  0.130572699920E-04  0.721292608999E-05  0.390678757251E-05  0.207354384219E-05
  0.107774968356E-05  0.548212549995E-06  0.272715170984E-06  0.132583160056E-06  0.629450227934E-07
  0.291600825548E-07  0.131709076997E-07  0.579525553703E-08  0.248184826011E-08  0.103353602731E-08
 pseudo wavefunction
  0.113761660199E-11  0.125224178543E-11  0.137841649497E-11  0.151730445003E-11  0.167018662531E-11
  0.183847306532E-11  0.202371588932E-11  0.222762360666E-11  0.245207687449E-11  0.269914584320E-11
  0.297110924959E-11  0.327047543385E-11  0.360000547414E-11  0.396273865229E-11  0.436202048529E-11
  0.480153358128E-11  0.528533160453E-11  0.581787666270E-11  0.640408046121E-11  0.704934960431E-11
  0.775963546056E-11  0.854148905284E-11  0.940212147889E-11  0.103494704198E-10  0.113922733501E-10
  0.125401481237E-10  0.138036816806E-10  0.151945276907E-10  0.167255140368E-10  0.184107611269E-10
  0.202658121278E-10  0.223077763212E-10  0.245554869037E-10  0.270296746868E-10  0.297531592990E-10
  0.327510596525E-10  0.360510256173E-10  0.396834930378E-10  0.436819644450E-10  0.480833180525E-10
  0.529281478876E-10  0.582611381926E-10  0.641314755508E-10  0.705933025384E-10  0.777062170848E-10
  0.855358221492E-10  0.941543307811E-10  0.103641232146E-09  0.114084024661E-09  0.125579022998E-09
  0.138232246398E-09  0.152160396499E-09  0.167491933679E-09  0.184368261857E-09  0.202945032669E-09
  0.223393581055E-09  0.245902505491E-09  0.270679407442E-09  0.297952806091E-09  0.327974245977E-09
  0.361020617010E-09  0.397396708241E-09  0.437438018950E-09  0.481513852973E-09  0.530030724812E-09
  0.583436108940E-09  0.642222566879E-09  0.706932290122E-09  0.778162100784E-09  0.856568956124E-09
  0.942876007689E-09  0.103787927096E-08  0.114245496706E-08  0.125756760412E-08  0.138427887301E-08
  0.152375743933E-08  0.167728972204E-08  0.184629175813E-08  0.203232226273E-08  0.223709700520E-08
  0.246250463363E-08  0.271062409390E-08  0.298374380375E-08  0.328438275886E-08  0.361531376548E-08
  0.397958901403E-08  0.438056822928E-08  0.482194965706E-08  0.530780417296E-08  0.584261282787E-08
  0.643130817639E-08  0.707931976950E-08  0.779262423085E-08  0.857780037865E-08  0.944208990147E-08
  0.103934641475E-07  0.114406976433E-07  0.125934490202E-07  0.138623500942E-07  0.152591039214E-07
  0.167965927334E-07  0.184889967474E-07  0.203519249473E-07  0.224025590413E-07  0.246598119249E-07
  0.271445021088E-07  0.298795457217E-07  0.328901678583E-07  0.362041352212E-07  0.398520122024E-07
  0.438674427659E-07  0.482874607309E-07  0.531528313165E-07  0.585084270980E-07  0.644036418416E-07
  0.708928460327E-07  0.780358882996E-07  0.858986473555E-07  0.945536395485E-07  0.104080687621E-06
  0.114567656846E-06  0.126111265326E-06  0.138817975929E-06  0.152804978083E-06  0.168201268477E-06
  0.185148840643E-06  0.203803994374E-06  0.224338777059E-06  0.246942570221E-06  0.271823835872E-06
  0.299212038811E-06  0.329359762547E-06  0.362545038390E-06  0.399073909146E-06  0.439283251070E-06
  0.483543880063E-06  0.532263970770E-06  0.585892820051E-06  0.644924989545E-06  0.709904865469E-06
  0.781431677681E-06  0.860165024258E-06  0.946830952465E-06  0.104222865216E-05  0.114723782325E-05
  0.126282678516E-05  0.139006140284E-05  0.153011491165E-05  0.168427873155E-05  0.185397437018E-05
  0.204076652432E-05  0.224637750045E-05  0.247270308713E-05  0.272183002516E-05  0.299605523635E-05
  0.329790698781E-05  0.363016818640E-05  0.399590201761E-05  0.439848016455E-05  0.484161386656E-05
  0.532938810283E-05  0.586629921519E-05  0.645729631566E-05  0.710782685915E-05  0.782388679957E-05
  0.861207578994E-05  0.947965793293E-05  0.104346286390E-04  0.114857882056E-04  0.126428227910E-04
  0.139163935258E-04  0.153182345777E-04  0.168612610667E-04  0.185596878187E-04  0.204291600445E-04
  0.224868971352E-04  0.247518508921E-04  0.272448796310E-04  0.299889397522E-04  0.330092965206E-04
  0.363337559759E-04  0.399929200849E-04  0.440204674525E-04  0.484534621454E-04  0.533326934262E-04
  0.587030494818E-04  0.646139285258E-04  0.711196909953E-04  0.782801569228E-04  0.861611529711E-04
  0.948351140540E-04  0.104381744952E-03  0.114888747863E-03  0.126452622394E-03  0.139179545164E-03
  0.153186336842E-03  0.168601525249E-03  0.185566513941E-03  0.204236866640E-03  0.224783718843E-03
  0.247395329048E-03  0.272278783198E-03  0.299661867266E-03  0.329795124287E-03  0.362954113704E-03
  0.399441892542E-03  0.439591739784E-03  0.483770147250E-03  0.532380102479E-03  0.585864691408E-03
  0.644711051194E-03  0.709454706231E-03  0.780684323394E-03  0.859046925705E-03  0.945253607060E-03
  0.104008579433E-02  0.114440210715E-02  0.125914586983E-02  0.138535333454E-02  0.152416267950E-02
  0.167682385124E-02  0.184470932513E-02  0.202932586442E-02  0.223232736354E-02  0.245552886804E-02
  0.270092186964E-02  0.297069098153E-02  0.326723210593E-02  0.359317221225E-02  0.395139085125E-02
  0.434504353672E-02  0.477758713244E-02  0.525280738765E-02  0.577484876908E-02  0.634824674112E-02
  0.697796264795E-02  0.766942135203E-02  0.842855178102E-02  0.926183053067E-02  0.101763286623E-01
  0.111797618210E-01  0.122805437811E-01  0.134878435026E-01  0.148116457468E-01  0.162628152589E-01
  0.178531644716E-01  0.195955246179E-01  0.215038200575E-01  0.235931455242E-01  0.258798458800E-01
  0.283815978165E-01  0.311174927736E-01  0.341081201401E-01  0.373756495631E-01  0.409439109112E-01
  0.448384701127E-01  0.490866987119E-01  0.537178345572E-01  0.587630305380E-01  0.642553877336E-01
  0.702299687015E-01  0.767237859358E-01  0.837757597437E-01  0.914266389368E-01  0.997188768069E-01
  0.108696453867E+00  0.118404637794E+00  0.128889669938E+00  0.140198366685E+00  0.152377622893E+00
  0.165473803706E+00  0.179532010193E+00  0.194595203734E+00  0.210703173826E+00  0.227891334304E+00
  0.246189333827E+00  0.265619468327E+00  0.286194885928E+00  0.307917579065E+00  0.330776164433E+00
  0.354743459225E+00  0.379773872351E+00  0.405800642306E+00  0.432732969314E+00  0.460453108819E+00
  0.488813516360E+00  0.517634160484E+00  0.546700150440E+00  0.575759858394E+00  0.604523750803E+00
  0.632664178808E+00  0.659816410546E+00  0.685581215800E+00  0.709529330751E+00  0.731208131875E+00
  0.750150825851E+00  0.765888407812E+00  0.777964543380E+00  0.785953379528E+00  0.789480074568E+00
  0.788243548721E+00  0.782040587331E+00  0.770789978592E+00  0.754554846057E+00  0.733560766813E+00
  0.708206692558E+00  0.679065181459E+00  0.646868103007E+00  0.612473929731E+00  0.576813146329E+00
  0.540809384455E+00  0.505275837681E+00  0.470789516384E+00  0.437573059488E+00  0.405664069758E+00
  0.375105589532E+00  0.345929682456E+00  0.318157874516E+00  0.291802064954E+00  0.266865402639E+00
  0.243343113247E+00  0.221223268013E+00  0.200487489123E+00  0.181111589833E+00  0.163066149396E+00
  0.146317024700E+00  0.130825803169E+00  0.116550205518E+00  0.103444452115E+00  0.914596121461E-01
  0.805439579802E-01  0.706433473325E-01  0.617016506953E-01  0.536612327842E-01  0.464634855927E-01
  0.400493998972E-01  0.343601538990E-01  0.293376934520E-01  0.249252781936E-01  0.210679712420E-01
  0.177130558569E-01  0.148103694300E-01  0.123125523138E-01  0.101752153985E-01  0.835703528861E-02
 ae wavefunction
 -0.119485832188E-42 -0.282638154345E-09 -0.576229402065E-09 -0.882960424802E-09 -0.120517071609E-08
 -0.154537210985E-08 -0.190627001379E-08 -0.229078653415E-08 -0.270208569675E-08 -0.314360098859E-08
 -0.361906546625E-08 -0.413254470084E-08 -0.468847285567E-08 -0.529169222182E-08 -0.594749656851E-08
 -0.666167870043E-08 -0.744058265265E-08 -0.829116099660E-08 -0.922103777703E-08 -0.102385776518E-07
 -0.113529618629E-07 -0.125742717289E-07 -0.139135804196E-07 -0.153830538459E-07 -0.169960615848E-07
 -0.187672988475E-07 -0.207129206009E-07 -0.228506890627E-07 -0.252001359123E-07 -0.277827406920E-07
 -0.306221270219E-07 -0.337442784102E-07 -0.371777756232E-07 -0.409540577689E-07 -0.451077094653E-07
 -0.496767767027E-07 -0.547031142624E-07 -0.602327678458E-07 -0.663163943757E-07 -0.730097242794E-07
 -0.803740699389E-07 -0.884768849098E-07 -0.973923789675E-07 -0.107202194540E-06 -0.117996150639E-06
 -0.129873061001E-06 -0.142941633829E-06 -0.157321461230E-06 -0.173144107283E-06 -0.190554304507E-06
 -0.209711269513E-06 -0.230790149651E-06 -0.253983613637E-06 -0.279503600452E-06 -0.307583242162E-06
 -0.338478977895E-06 -0.372472877882E-06 -0.409875198327E-06 -0.451027189928E-06 -0.496304185080E-06
 -0.546118991269E-06 -0.600925620858E-06 -0.661223390398E-06 -0.727561425863E-06 -0.800543613744E-06
 -0.880834041831E-06 -0.969162977799E-06 -0.106633343837E-05 -0.117322840697E-05 -0.129081876341E-05
 -0.142017199532E-05 -0.156246176767E-05 -0.171897843440E-05 -0.189114058386E-05 -0.208050771901E-05
 -0.228879418279E-05 -0.251788444983E-05 -0.276984991705E-05 -0.304696733885E-05 -0.335173906602E-05
 -0.368691526293E-05 -0.405551829431E-05 -0.446086949084E-05 -0.490661852275E-05 -0.539677563243E-05
 -0.593574700054E-05 -0.652837354628E-05 -0.717997349026E-05 -0.789638903992E-05 -0.868403759039E-05
 -0.954996787088E-05 -0.105019215064E-04 -0.115484005084E-04 -0.126987412552E-04 -0.139631955750E-04
 -0.153530196007E-04 -0.168805711263E-04 -0.185594162627E-04 -0.204044462615E-04 -0.224320054559E-04
 -0.246600313520E-04 -0.271082079968E-04 -0.297981338520E-04 -0.327535055091E-04 -0.360003187012E-04
 -0.395670881961E-04 -0.434850882939E-04 -0.477886158003E-04 -0.525152775136E-04 -0.577063044355E-04
 -0.634068951080E-04 -0.696665906797E-04 -0.765396845312E-04 -0.840856695193E-04 -0.923697261623E-04
 -0.101463255356E-03 -0.111444459516E-03 -0.122398976335E-03 -0.134420569724E-03 -0.147611882811E-03
 -0.162085258317E-03 -0.177963631999E-03 -0.195381505308E-03 -0.214486003883E-03 -0.235438028983E-03
 -0.258413509498E-03 -0.283604762736E-03 -0.311221972770E-03 -0.341494795750E-03 -0.374674102222E-03
 -0.411033867218E-03 -0.450873219542E-03 -0.494518662451E-03 -0.542326478706E-03 -0.594685333725E-03
 -0.652019091436E-03 -0.714789858223E-03 -0.783501271233E-03 -0.858702048155E-03 -0.940989816463E-03
 -0.103101524093E-02 -0.112948646908E-02 -0.123717391511E-02 -0.135491540337E-02 -0.148362169354E-02
 -0.162428240990E-02 -0.177797239793E-02 -0.194585853168E-02 -0.212920699571E-02 -0.232939106559E-02
 -0.254789941053E-02 -0.278634494177E-02 -0.304647422923E-02 -0.333017750844E-02 -0.363949929783E-02
 -0.397664964519E-02 -0.434401601934E-02 -0.474417586035E-02 -0.517990979809E-02 -0.565421554458E-02
 -0.617032246038E-02 -0.673170678957E-02 -0.734210755050E-02 -0.800554306170E-02 -0.872632807271E-02
 -0.950909145935E-02 -0.103587944303E-01 -0.112807491791E-01 -0.122806378990E-01 -0.133645320627E-01
 -0.145389118486E-01 -0.158106855752E-01 -0.171872089807E-01 -0.186763041628E-01 -0.202862779613E-01
 -0.220259395422E-01 -0.239046169050E-01 -0.259321720044E-01 -0.281190141399E-01 -0.304761112283E-01
 -0.330149985341E-01 -0.357477843896E-01 -0.386871523902E-01 -0.418463594991E-01 -0.452392294420E-01
 -0.488801407064E-01 -0.527840083923E-01 -0.569662590803E-01 -0.614427978023E-01 -0.662299661181E-01
 -0.713444902423E-01 -0.768034181287E-01 -0.826240444305E-01 -0.888238223088E-01 -0.954202611536E-01
 -0.102430809394E+00 -0.109872721686E+00 -0.117762909860E+00 -0.126117777079E+00 -0.134953034694E+00
 -0.144283501289E+00 -0.154122883392E+00 -0.164483537360E+00 -0.175376212040E+00 -0.186809771980E+00
 -0.198790901277E+00 -0.211323788439E+00 -0.224409793034E+00 -0.238047095255E+00 -0.252230329949E+00
 -0.266950207130E+00 -0.282193121477E+00 -0.297940753924E+00 -0.314169668994E+00 -0.330850912218E+00
 -0.347949612565E+00 -0.365424595534E+00 -0.383228013123E+00 -0.401304997558E+00 -0.419593346205E+00
 -0.438023245581E+00 -0.456517042804E+00 -0.474989073162E+00 -0.493345552651E+00 -0.511484544387E+00
 -0.529296007541E+00 -0.546661936639E+00 -0.563456597450E+00 -0.579546862776E+00 -0.594792647121E+00
 -0.609047434067E+00 -0.622158885964E+00 -0.633969525730E+00 -0.644317488651E+00 -0.653037359776E+00
 -0.659961136542E+00 -0.664919376416E+00 -0.667742589075E+00 -0.668262897002E+00 -0.666315923659E+00
 -0.661742813614E+00 -0.654392285900E+00 -0.644122666666E+00 -0.630803895365E+00 -0.614319516282E+00
 -0.594568656025E+00 -0.571467968239E+00 -0.544953514816E+00 -0.514982551849E+00 -0.481535194005E+00
 -0.444615937122E+00 -0.404255021976E+00 -0.360509621448E+00 -0.313464829681E+00 -0.263234426309E+00
 -0.209961383029E+00 -0.153818074744E+00 -0.950061548087E-01 -0.337560548012E-01  0.296739249856E-01
  0.949989578236E-01  0.161909476783E+00  0.230073408381E+00  0.299138863331E+00  0.368737319816E+00
  0.438487363771E+00  0.507999014446E+00  0.576878425277E+00  0.644732191335E+00  0.711169833500E+00
  0.775803171210E+00  0.838243396977E+00  0.898100137907E+00  0.954987458663E+00  0.100853614908E+01
  0.105840575306E+01  0.110429177333E+01  0.114592890893E+01  0.118309287581E+01  0.121560217612E+01
  0.124331997990E+01  0.126615575548E+01  0.128406619749E+01  0.129705513690E+01  0.130517232724E+01
  0.130851117826E+01  0.130720561176E+01  0.130142625111E+01  0.129137615353E+01  0.127728627241E+01
  0.125941080988E+01  0.123802259199E+01  0.121340857211E+01  0.118586554374E+01  0.115569612229E+01
  0.112320503565E+01  0.108869574860E+01  0.105246743376E+01  0.101481229149E+01  0.976013219147E+00
  0.936341820516E+00  0.896056748109E+00  0.855402365268E+00  0.814607712637E+00  0.773885759402E+00
  0.733432915730E+00  0.693428779632E+00  0.654036090040E+00  0.615400858793E+00  0.577652657408E+00
  0.540905039063E+00  0.505256080588E+00  0.470789031825E+00  0.437573059488E+00  0.405664069758E+00
  0.375105589532E+00  0.345929682456E+00  0.318157874516E+00  0.291802064954E+00  0.266865402639E+00
  0.243343113247E+00  0.221223268013E+00  0.200487489123E+00  0.181111589833E+00  0.163066149396E+00
  0.146317024700E+00  0.130825803169E+00  0.116550205518E+00  0.103444452115E+00  0.914596121461E-01
  0.805439579802E-01  0.706433473325E-01  0.617016506953E-01  0.536612327842E-01  0.464634855927E-01
  0.400493998972E-01  0.343601538990E-01  0.293376934520E-01  0.249252781936E-01  0.210679712420E-01
  0.177130558569E-01  0.148103694300E-01  0.123125523138E-01  0.101752153985E-01  0.835703528861E-02
 pseudo wavefunction
  0.107811459889E-11  0.118674441624E-11  0.130631967223E-11  0.143794321898E-11  0.158282903098E-11
  0.174231340164E-11  0.191786726804E-11  0.211110977750E-11  0.232382322111E-11  0.255796947193E-11
  0.281570807950E-11  0.309941618755E-11  0.341171045857E-11  0.375547120753E-11  0.413386896718E-11
  0.455039373021E-11  0.500888713766E-11  0.551357791073E-11  0.606912085255E-11  0.668063977985E-11
  0.735377478031E-11  0.809473423152E-11  0.891035206132E-11  0.980815077769E-11  0.107964108494E-10
  0.118842470774E-10  0.130816926614E-10  0.143997917368E-10  0.158507012357E-10  0.174478030110E-10
  0.192058272584E-10  0.211409883744E-10  0.232711345024E-10  0.256159121478E-10  0.281969473792E-10
  0.310380452874E-10  0.341654095412E-10  0.376078840661E-10  0.413972190739E-10  0.455683638974E-10
  0.501597893306E-10  0.552138424474E-10  0.607771371726E-10  0.669009842047E-10  0.736418642587E-10
  0.810619489915E-10  0.892296744159E-10  0.982203720909E-10  0.108116963910E-09  0.119010726894E-09
  0.131002135048E-09  0.144201786041E-09  0.158731421249E-09  0.174725048591E-09  0.192330178493E-09
  0.211709184380E-09  0.233040800261E-09  0.256521769207E-09  0.282368657919E-09  0.310819854137E-09
  0.342137765310E-09  0.376611238788E-09  0.414558225883E-09  0.456328714350E-09  0.502307956342E-09
  0.552920021614E-09  0.608631708739E-09  0.669956850410E-09  0.737461052552E-09  0.811766910923E-09
  0.893559753345E-09  0.983593960510E-09  0.108269992366E-08  0.119179170332E-08  0.131187545970E-08
  0.144405873253E-08  0.158956065597E-08  0.174972320266E-08  0.192602356078E-08  0.212008775819E-08
  0.233370565926E-08  0.256884747284E-08  0.282768192350E-08  0.311259625361E-08  0.342621824091E-08
  0.377144043442E-08  0.415144683239E-08  0.456974224817E-08  0.503018463500E-08  0.553702066776E-08
  0.609492490979E-08  0.670904292608E-08  0.738503874051E-08  0.812914707462E-08  0.894823084989E-08
  0.984984448375E-08  0.108423035631E-07  0.119347615379E-07  0.131372941421E-07  0.144609923205E-07
  0.159180645188E-07  0.175219492795E-07  0.192874391831E-07  0.212308172763E-07  0.233700072470E-07
  0.257247387292E-07  0.283167292639E-07  0.311698845930E-07  0.343105191339E-07  0.377675986675E-07
  0.415730074777E-07  0.457618424072E-07  0.503727365381E-07  0.554482154867E-07  0.610350895930E-07
  0.671848856263E-07  0.739543219836E-07  0.814058317655E-07  0.896081385516E-07  0.986368901846E-07
  0.108575356408E-06  0.119515196787E-06  0.131557306001E-06  0.144812744285E-06  0.159403761624E-06
  0.175464925114E-06  0.193144359910E-06  0.212605115182E-06  0.234026667683E-06  0.257606576787E-06
  0.283562306252E-06  0.312133229504E-06  0.343582836932E-06  0.378201165519E-06  0.416307473239E-06
  0.458253182830E-06  0.504425122106E-06  0.555249090653E-06  0.611193785783E-06  0.672775123925E-06
  0.740560997270E-06  0.815176509502E-06  0.897309738848E-06  0.987718081543E-06  0.108723523415E-05
  0.119677887903E-05  0.131735914381E-05  0.145008791264E-05  0.159618907516E-05  0.175700980733E-05
  0.193403298820E-05  0.212889086678E-05  0.234338010484E-05  0.257947833415E-05  0.283936238044E-05
  0.312542832174E-05  0.344031356578E-05  0.378692114929E-05  0.416844648279E-05  0.458840678678E-05
  0.505067348982E-05  0.555950788633E-05  0.611960038168E-05  0.673611368514E-05  0.741473034723E-05
  0.816170507800E-05  0.898392232636E-05  0.988895964869E-05  0.108851574481E-04  0.119816957234E-04
  0.131886785316E-04  0.145172269374E-04  0.159795813004E-04  0.175892138373E-04  0.193609524872E-04
  0.213111172143E-04  0.234576699912E-04  0.258203798347E-04  0.284210043981E-04  0.312834897774E-04
  0.344341903508E-04  0.379021106543E-04  0.417191714930E-04  0.459205027059E-04  0.505447652442E-04
  0.556345054824E-04  0.612365449735E-04  0.674024091743E-04  0.741887990157E-04  0.816581095741E-04
  0.898790005169E-04  0.989270234569E-04  0.108885311848E-03  0.119845339613E-03  0.131907755283E-03
  0.145183299113E-03  0.159793811337E-03  0.175873340521E-03  0.193569361866E-03  0.213044116207E-03
  0.234476081547E-03  0.258061590041E-03  0.284016604621E-03  0.312578670758E-03  0.344009060362E-03
  0.378595126379E-03  0.416652888413E-03  0.458529871565E-03  0.504608222760E-03  0.555308131028E-03
  0.611091580655E-03  0.672466468706E-03  0.739991121276E-03  0.814279245854E-03  0.896005360501E-03
  0.985910744077E-03  0.108480995554E-02  0.119359797449E-02  0.131325801933E-02  0.144487010436E-02
  0.158962040169E-02  0.174881147941E-02  0.192387349285E-02  0.211637641154E-02  0.232804337061E-02
  0.256076524172E-02  0.281661652487E-02  0.309787266952E-02  0.340702893961E-02  0.374682094433E-02
  0.412024696267E-02  0.453059219634E-02  0.498145509142E-02  0.547677587442E-02  0.602086745268E-02
  0.661844883233E-02  0.727468120823E-02  0.799520688029E-02  0.878619114686E-02  0.965436732009E-02
  0.106070849976E-01  0.116523617096E-01  0.127989380400E-01  0.140563362914E-01  0.154349227281E-01
  0.169459733836E-01  0.186017433619E-01  0.204155394895E-01  0.224017960837E-01  0.245761535001E-01
  0.269555389868E-01  0.295582492221E-01  0.324040337258E-01  0.355141781183E-01  0.389115859451E-01
  0.426208574898E-01  0.466683636516E-01  0.510823125691E-01  0.558928062167E-01  0.611318836853E-01
  0.668335472743E-01  0.730337668703E-01  0.797704573608E-01  0.870834230312E-01  0.950142620241E-01
  0.103606223000E+00  0.112904005148E+00  0.122953491665E+00  0.133801405761E+00  0.145494877245E+00
  0.158080906742E+00  0.171605713788E+00  0.186113954384E+00  0.201647793262E+00  0.218245816206E+00
  0.235941768435E+00  0.254763106467E+00  0.274729353328E+00  0.295850250556E+00  0.318123705657E+00
  0.341533540669E+00  0.366047056693E+00  0.391612441065E+00  0.418156058552E+00  0.445579685983E+00
  0.473757771244E+00  0.502534822871E+00  0.531723065266E+00  0.561100526763E+00  0.590409762387E+00
  0.619357448968E+00  0.647615125189E+00  0.674821380189E+00  0.700585817384E+00  0.724495129725E+00
  0.746121611845E+00  0.765034394791E+00  0.780813610359E+00  0.793067562979E+00  0.801452795727E+00
  0.805696671481E+00  0.805621740939E+00  0.801170730602E+00  0.792430458260E+00  0.779652385164E+00
  0.763266874305E+00  0.743887597785E+00  0.722302007374E+00  0.699443470674E+00  0.676340739038E+00
  0.654041048629E+00  0.633504587739E+00  0.615470525769E+00  0.600327506373E+00  0.588321791928E+00
  0.579759334451E+00  0.574980512890E+00  0.000000000000E+00  0.000000000000E+00  0.000000000000E+00
  0.000000000000E+00  0.000000000000E+00  0.000000000000E+00  0.000000000000E+00  0.000000000000E+00
  0.000000000000E+00  0.000000000000E+00  0.000000000000E+00  0.000000000000E+00  0.000000000000E+00
  0.000000000000E+00  0.000000000000E+00  0.000000000000E+00  0.000000000000E+00  0.000000000000E+00
  0.000000000000E+00  0.000000000000E+00  0.000000000000E+00  0.000000000000E+00  0.000000000000E+00
  0.000000000000E+00  0.000000000000E+00  0.000000000000E+00  0.000000000000E+00  0.000000000000E+00
 ae wavefunction
 -0.114444980936E-42 -0.270714256190E-09 -0.551919518213E-09 -0.845710216299E-09 -0.115432714576E-08
 -0.148017617164E-08 -0.182584856627E-08 -0.219414315851E-08 -0.258809049069E-08 -0.301097919837E-08
 -0.346638484848E-08 -0.395820149437E-08 -0.449067623152E-08 -0.506844706512E-08 -0.569658443163E-08
 -0.638063674970E-08 -0.712668041317E-08 -0.794137467937E-08 -0.883202195097E-08 -0.980663399886E-08
 -0.108740047280E-07 -0.120437901479E-07 -0.133265962749E-07 -0.147340757664E-07 -0.162790341655E-07
 -0.179755467238E-07 -0.198390868650E-07 -0.218866674568E-07 -0.241369961790E-07 -0.266106463982E-07
 -0.293302451043E-07 -0.323206796173E-07 -0.356093249422E-07 -0.392262938383E-07 -0.432047118730E-07
 -0.475810199578E-07 -0.523953071105E-07 -0.576916764633E-07 -0.635186478321E-07 -0.699296004971E-07
 -0.769832602025E-07 -0.847442347832E-07 -0.932836032635E-07 -0.102679563753E-06 -0.113018145991E-06
 -0.124393994977E-06 -0.136911232746E-06 -0.150684406073E-06 -0.165839528629E-06 -0.182515226982E-06
 -0.200864000736E-06 -0.221053608148E-06 -0.243268589659E-06 -0.267711942999E-06 -0.294606964895E-06
 -0.324199275858E-06 -0.356759046186E-06 -0.392583443041E-06 -0.431999320491E-06 -0.475366176465E-06
 -0.523079402993E-06 -0.575573858636E-06 -0.633327794860E-06 -0.696867171198E-06 -0.766770397476E-06
 -0.843673545058E-06 -0.928276073207E-06 -0.102134712111E-05 -0.112373242103E-05 -0.123636189348E-05
 -0.136025799108E-05 -0.149654486445E-05 -0.164645843029E-05 -0.181135742980E-05 -0.199273557392E-05
 -0.219223488119E-05 -0.241166032437E-05 -0.265299591269E-05 -0.291842234927E-05 -0.321033641619E-05
 -0.353137225445E-05 -0.388442472186E-05 -0.427267502949E-05 -0.469961887603E-05 -0.516909732062E-05
 -0.568533065697E-05 -0.625295557662E-05 -0.687706593633E-05 -0.756325747387E-05 -0.831767684886E-05
 -0.914707542045E-05 -0.100588682120E-04 -0.110611985542E-04 -0.121630089449E-04 -0.133741187110E-04
 -0.147053091150E-04 -0.161684166038E-04 -0.177764349654E-04 -0.195436272243E-04 -0.214856481842E-04
 -0.236196786098E-04 -0.259645721247E-04 -0.285410160029E-04 -0.313717071331E-04 -0.344815445508E-04
 -0.378978400552E-04 -0.416505485599E-04 -0.457725199727E-04 -0.502997745546E-04 -0.552718038748E-04
 -0.607318996630E-04 -0.667275130538E-04 -0.733106469302E-04 -0.805382843012E-04 -0.884728558916E-04
 -0.971827503857E-04 -0.106742871050E-03 -0.117235242762E-03 -0.128749673794E-03 -0.141384477053E-03
 -0.155247255847E-03 -0.170455759635E-03 -0.187138815655E-03 -0.205437342768E-03 -0.225505454310E-03
 -0.247511657292E-03 -0.271640155785E-03 -0.298092266899E-03 -0.327087958375E-03 -0.358867517416E-03
 -0.393693361035E-03 -0.431851998904E-03 -0.473656160356E-03 -0.519447097986E-03 -0.569597080999E-03
 -0.624512092286E-03 -0.684634743971E-03 -0.750447427018E-03 -0.822475711280E-03 -0.901292013225E-03
 -0.987519549357E-03 -0.108183659418E-02 -0.118498106232E-02 -0.129775543511E-02 -0.142103205269E-02
 -0.155575879330E-02 -0.170296516168E-02 -0.186376880947E-02 -0.203938251002E-02 -0.223112161077E-02
 -0.244041198585E-02 -0.266879851127E-02 -0.291795408464E-02 -0.318968921009E-02 -0.348596216802E-02
 -0.380888978740E-02 -0.416075883619E-02 -0.454403804253E-02 -0.496139075623E-02 -0.541568825555E-02
 -0.591002369992E-02 -0.644772672291E-02 -0.703237865362E-02 -0.766782834643E-02 -0.835820859046E-02
 -0.910795305972E-02 -0.992181375333E-02 -0.108048788624E-01 -0.117625909853E-01 -0.128007655959E-01
 -0.139256096541E-01 -0.151437402225E-01 -0.164622029379E-01 -0.178884901548E-01 -0.194305585591E-01
 -0.210968460147E-01 -0.228962873816E-01 -0.248383290073E-01 -0.269329415591E-01 -0.291906308312E-01
 -0.316224461177E-01 -0.342399857034E-01 -0.370553989808E-01 -0.400813846505E-01 -0.433311844124E-01
 -0.468185714914E-01 -0.505578332771E-01 -0.545637472775E-01 -0.588515495117E-01 -0.634368943883E-01
 -0.683358050566E-01 -0.735646131860E-01 -0.791398871377E-01 -0.850783475439E-01 -0.913967694007E-01
 -0.981118698844E-01 -0.105240181212E+00 -0.112797907953E+00 -0.120800768269E+00 -0.129263818592E+00
 -0.138201261243E+00 -0.147626234510E+00 -0.157550584705E+00 -0.167984619807E+00 -0.178936844499E+00
 -0.190413676668E+00 -0.202419145727E+00 -0.214954573510E+00 -0.228018238815E+00 -0.241605027075E+00
 -0.255706067100E+00 -0.270308357277E+00 -0.285394384205E+00 -0.300941737266E+00 -0.316922723275E+00
 -0.333303985951E+00 -0.350046135581E+00 -0.367103394862E+00 -0.384423267488E+00 -0.401946236595E+00
 -0.419605500631E+00 -0.437326754655E+00 -0.455028025335E+00 -0.472619568144E+00 -0.490003835264E+00
 -0.507075522457E+00 -0.523721702418E+00 -0.539822050555E+00 -0.555249166332E+00 -0.569868989214E+00
 -0.583541303234E+00 -0.596120320237E+00 -0.607455331972E+00 -0.617391428987E+00 -0.625770301229E+00
 -0.632431158293E+00 -0.637211826569E+00 -0.639950080319E+00 -0.640485229550E+00 -0.638659925552E+00
 -0.634322092484E+00 -0.627326890359E+00 -0.617538657730E+00 -0.604832828522E+00 -0.589097834319E+00
 -0.570236992695E+00 -0.548170363640E+00 -0.522836544637E+00 -0.494194373960E+00 -0.462224516998E+00
 -0.426930916258E+00 -0.388342088749E+00 -0.346512253810E+00 -0.301522270907E+00 -0.253480361746E+00
 -0.202522585434E+00 -0.148813030637E+00 -0.925436860745E-01 -0.339339515509E-01  0.267702427649E-01
  0.892977312409E-01  0.153353832499E+00  0.218622497167E+00  0.284768892780E+00  0.351442459578E+00
  0.418280498809E+00  0.484912320850E+00  0.550963753026E+00  0.616061272775E+00  0.679834398383E+00
  0.741915102278E+00  0.801935019330E+00  0.859524546242E+00  0.914318576937E+00  0.965968256661E+00
  0.101415249931E+01  0.105858489499E+01  0.109901682242E+01  0.113523920620E+01  0.116708422798E+01
  0.119442715090E+01  0.121718791087E+01  0.123533204372E+01  0.124887064630E+01  0.125785926996E+01
  0.126239581484E+01  0.126261759252E+01  0.125869776055E+01  0.125084133002E+01  0.123928092716E+01
  0.122427246434E+01  0.120609084942E+01  0.118502583759E+01  0.116137810631E+01  0.113545561457E+01
  0.110757028888E+01  0.107803506478E+01  0.104716130245E+01  0.101525658511E+01  0.982622909015E+00
  0.949555265832E+00  0.916340621869E+00  0.883257295592E+00  0.850574735291E+00  0.818553698151E+00
  0.787446832162E+00  0.757499663974E+00  0.728952000218E+00  0.702039757894E+00  0.676997251763E+00
  0.654059982933E+00  0.633467992616E+00  0.615469867290E+00  0.600327506373E+00  0.588321791928E+00
  0.579759334451E+00  0.574980512890E+00  0.000000000000E+00  0.000000000000E+00  0.000000000000E+00
  0.000000000000E+00  0.000000000000E+00  0.000000000000E+00  0.000000000000E+00  0.000000000000E+00
  0.000000000000E+00  0.000000000000E+00  0.000000000000E+00  0.000000000000E+00  0.000000000000E+00
  0.000000000000E+00  0.000000000000E+00  0.000000000000E+00  0.000000000000E+00  0.000000000000E+00
  0.000000000000E+00  0.000000000000E+00  0.000000000000E+00  0.000000000000E+00  0.000000000000E+00
  0.000000000000E+00  0.000000000000E+00  0.000000000000E+00  0.000000000000E+00  0.000000000000E+00
 pseudo wavefunction
  0.340031091853E-04  0.351088054754E-04  0.362504562511E-04  0.374292306627E-04  0.386463358783E-04
  0.399030183202E-04  0.412005649410E-04  0.425403045420E-04  0.439236091339E-04  0.453518953414E-04
  0.468266258548E-04  0.483493109271E-04  0.499215099210E-04  0.515448329061E-04  0.532209423070E-04
  0.549515546067E-04  0.567384421036E-04  0.585834347270E-04  0.604884219110E-04  0.624553545294E-04
  0.644862468934E-04  0.665831788149E-04  0.687482977359E-04  0.709838209279E-04  0.732920377629E-04
  0.756753120572E-04  0.781360844928E-04  0.806768751166E-04  0.833002859213E-04  0.860090035098E-04
  0.888058018468E-04  0.916935450997E-04  0.946751905711E-04  0.977537917283E-04  0.100932501330E-03
  0.104214574653E-03  0.107603372832E-03  0.111102366292E-03  0.114715138313E-03  0.118445388690E-03
  0.122296937531E-03  0.126273729159E-03  0.130379836162E-03  0.134619463557E-03  0.138996953095E-03
  0.143516787716E-03  0.148183596129E-03  0.153002157560E-03  0.157977406644E-03  0.163114438479E-03
  0.168418513842E-03  0.173895064579E-03  0.179549699166E-03  0.185388208454E-03  0.191416571599E-03
  0.197640962184E-03  0.204067754544E-03  0.210703530293E-03  0.217555085062E-03  0.224629435460E-03
  0.231933826264E-03  0.239475737829E-03  0.247262893760E-03  0.255303268813E-03  0.263605097065E-03
  0.272176880349E-03  0.281027396958E-03  0.290165710636E-03  0.299601179861E-03  0.309343467429E-03
  0.319402550350E-03  0.329788730064E-03  0.340512642995E-03  0.351585271442E-03  0.363017954826E-03
  0.374822401303E-03  0.387010699757E-03  0.399595332182E-03  0.412589186460E-03  0.426005569566E-03
  0.439858221194E-03  0.454161327832E-03  0.468929537286E-03  0.484177973688E-03  0.499922252984E-03
  0.516178498927E-03  0.532963359592E-03  0.550294024431E-03  0.568188241871E-03  0.586664337502E-03
  0.605741232841E-03  0.625438464714E-03  0.645776205270E-03  0.666775282641E-03  0.688457202276E-03
  0.710844168970E-03  0.733959109612E-03  0.757825696666E-03  0.782468372424E-03  0.807912374043E-03
  0.834183759399E-03  0.861309433780E-03  0.889317177454E-03  0.918235674124E-03  0.948094540318E-03
  0.978924355731E-03  0.101075669456E-02  0.104362415784E-02  0.107756040689E-02  0.111260019773E-02
  0.114877941678E-02  0.118613511758E-02  0.122470555878E-02  0.126453024334E-02  0.130564995904E-02
  0.134810682025E-02  0.139194431114E-02  0.143720733022E-02  0.148394223636E-02  0.153219689636E-02
  0.158202073399E-02  0.163346478069E-02  0.168658172787E-02  0.174142598099E-02  0.179805371530E-02
  0.185652293352E-02  0.191689352531E-02  0.197922732872E-02  0.204358819363E-02  0.211004204729E-02
  0.217865696196E-02  0.224950322483E-02  0.232265341013E-02  0.239818245367E-02  0.247616772980E-02
  0.255668913090E-02  0.263982914944E-02  0.272567296276E-02  0.281430852061E-02  0.290582663560E-02
  0.300032107654E-02  0.309788866493E-02  0.319862937458E-02  0.330264643450E-02  0.341004643518E-02
  0.352093943839E-02  0.363543909056E-02  0.375366273996E-02  0.387573155766E-02  0.400177066258E-02
  0.413190925064E-02  0.426628072812E-02  0.440502284958E-02  0.454827786025E-02  0.469619264318E-02
  0.484891887131E-02  0.500661316459E-02  0.516943725236E-02  0.533755814115E-02  0.551114828811E-02
  0.569038578027E-02  0.587545451981E-02  0.606654441562E-02  0.626385158128E-02  0.646757853978E-02
  0.667793443521E-02  0.689513525160E-02  0.711940403933E-02  0.735097114921E-02  0.759007447464E-02
  0.783695970214E-02  0.809188057055E-02  0.835509913923E-02  0.862688606559E-02  0.890752089244E-02
  0.919729234536E-02  0.949649864062E-02  0.980544780414E-02  0.101244580017E-01  0.104538578811E-01
  0.107939869267E-01  0.111451958271E-01  0.115078468556E-01  0.118823142654E-01  0.122689846994E-01
  0.126682576148E-01  0.130805457245E-01  0.135062754544E-01  0.139458874192E-01  0.143998369159E-01
  0.148685944370E-01  0.153526462035E-01  0.158524947200E-01  0.163686593511E-01  0.169016769223E-01
  0.174521023446E-01  0.180205092662E-01  0.186074907514E-01  0.192136599876E-01  0.198396510244E-01
  0.204861195438E-01  0.211537436659E-01  0.218432247894E-01  0.225552884721E-01  0.232906853514E-01
  0.240501921077E-01  0.248346124755E-01  0.256447783015E-01  0.264815506566E-01  0.273458210027E-01
  0.282385124186E-01  0.291605808904E-01  0.301130166685E-01  0.310968456972E-01  0.321131311228E-01
  0.331629748832E-01  0.342475193876E-01  0.353679492914E-01  0.365254933729E-01  0.377214265211E-01
  0.389570718412E-01  0.402338028864E-01  0.415530460281E-01  0.429162829721E-01  0.443250534332E-01
  0.457809579816E-01  0.472856610713E-01  0.488408942686E-01  0.504484596925E-01  0.521102336865E-01
  0.538281707370E-01  0.556043076611E-01  0.574407680800E-01  0.593397672054E-01  0.613036169584E-01
  0.633347314492E-01  0.654356328445E-01  0.676089576514E-01  0.698574634487E-01  0.721840361002E-01
  0.745916974831E-01  0.770836137691E-01  0.796631042980E-01  0.823336510821E-01  0.850989089853E-01
  0.879627166194E-01  0.909291080019E-01  0.940023250210E-01  0.971868307524E-01  0.100487323672E+00
  0.103908752808E+00  0.107456333875E+00  0.111135566420E+00  0.114952252018E+00  0.118912513544E+00
  0.123022815520E+00  0.127289985553E+00  0.131721236848E+00  0.136324191750E+00  0.141106906268E+00
  0.146077895480E+00  0.151246159703E+00  0.156621211248E+00  0.162213101535E+00  0.168032448282E+00
  0.174090462406E+00  0.180398974170E+00  0.186970458031E+00  0.193818055495E+00  0.200955595157E+00
  0.208397608942E+00  0.216159343346E+00  0.224256764298E+00  0.232706553972E+00  0.241526097621E+00
  0.250733458175E+00  0.260347335984E+00  0.270387010689E+00  0.280872261760E+00  0.291823263761E+00
  0.303260451870E+00  0.315204352633E+00  0.327675374322E+00  0.340693550695E+00  0.354278231297E+00
  0.368447710895E+00  0.383218790048E+00  0.398606258384E+00  0.414622291788E+00  0.431275754587E+00
  0.448571397929E+00  0.466508946015E+00  0.485082062832E+00  0.504277193541E+00  0.524072277012E+00
  0.544435329207E+00  0.565322901501E+00  0.586678423712E+00  0.608430448904E+00  0.630490826097E+00
  0.652752838093E+00  0.675089354912E+00  0.697351068886E+00  0.719364895316E+00  0.740932642587E+00
  0.761830077332E+00  0.781806532974E+00  0.800585232575E+00  0.817864517811E+00  0.833320192709E+00
  0.846609200633E+00  0.857374851836E+00  0.865253802188E+00  0.869913980240E+00  0.871288188787E+00
  0.869456362682E+00  0.864516195243E+00  0.856581229567E+00  0.845780119947E+00  0.832255963284E+00
  0.816165650589E+00  0.797679198388E+00  0.776979009368E+00  0.754259006123E+00  0.729723576628E+00
  0.703586263434E+00  0.676068129679E+00  0.647395748589E+00  0.617798795049E+00  0.587507265868E+00
  0.556748422310E+00  0.525743603677E+00  0.494705108736E+00  0.463833354748E+00  0.433314503495E+00
  0.403318693006E+00  0.373998943815E+00  0.345490733121E+00  0.317912161028E+00  0.291364578856E+00
  0.265933515759E+00  0.241689729614E+00  0.218690222384E+00  0.196979097324E+00  0.176588190095E+00
 ae wavefunction
  0.154920798184E-02  0.159931966505E-02  0.165104336402E-02  0.170443034493E-02  0.175953346523E-02
  0.181640722033E-02  0.187510779162E-02  0.193569309561E-02  0.199822283437E-02  0.206275854714E-02
  0.212936366327E-02  0.219810355642E-02  0.226904560000E-02  0.234225922397E-02  0.241781597292E-02
  0.249578956547E-02  0.257625595500E-02  0.265929339166E-02  0.274498248579E-02  0.283340627260E-02
  0.292465027818E-02  0.301880258686E-02  0.311595390983E-02  0.321619765507E-02  0.331962999853E-02
  0.342634995661E-02  0.353645945979E-02  0.365006342748E-02  0.376726984403E-02  0.388818983581E-02
  0.401293774937E-02  0.414163123057E-02  0.427439130463E-02  0.441134245708E-02  0.455261271544E-02
  0.469833373152E-02  0.484864086444E-02  0.500367326394E-02  0.516357395416E-02  0.532848991751E-02
  0.549857217861E-02  0.567397588815E-02  0.585486040639E-02  0.604138938613E-02  0.623373085498E-02
  0.643205729672E-02  0.663654573130E-02  0.684737779345E-02  0.706473980948E-02  0.728882287186E-02
  0.751982291140E-02  0.775794076651E-02  0.800338224922E-02  0.825635820744E-02  0.851708458300E-02
  0.878578246502E-02  0.906267813796E-02  0.934800312384E-02  0.964199421795E-02  0.994489351731E-02
  0.102569484413E-01  0.105784117437E-01  0.109095415147E-01  0.112506011732E-01  0.116018594471E-01
  0.119635903416E-01  0.123360730938E-01  0.127195921127E-01  0.131144369030E-01  0.135209019729E-01
  0.139392867213E-01  0.143698953068E-01  0.148130364943E-01  0.152690234778E-01  0.157381736791E-01
  0.162208085188E-01  0.167172531584E-01  0.172278362121E-01  0.177528894239E-01  0.182927473106E-01
  0.188477467657E-01  0.194182266229E-01  0.200045271759E-01  0.206069896522E-01  0.212259556374E-01
  0.218617664462E-01  0.225147624383E-01  0.231852822744E-01  0.238736621088E-01  0.245802347149E-01
  0.253053285397E-01  0.260492666834E-01  0.268123657980E-01  0.275949349027E-01  0.283972741095E-01
  0.292196732554E-01  0.300624104345E-01  0.309257504265E-01  0.318099430147E-01  0.327152211889E-01
  0.336417992262E-01  0.345898706454E-01  0.355596060275E-01  0.365511506966E-01  0.375646222557E-01
  0.386001079695E-01  0.396576619887E-01  0.407373024105E-01  0.418390081659E-01  0.429627157305E-01
  0.441083156510E-01  0.452756488810E-01  0.464645029219E-01  0.476746077602E-01  0.489056315997E-01
  0.501571763803E-01  0.514287730808E-01  0.527198768017E-01  0.540298616241E-01  0.553580152430E-01
  0.567035333738E-01  0.580655139312E-01  0.594429509812E-01  0.608347284701E-01  0.622396137319E-01
  0.636562507824E-01  0.650831534057E-01  0.665186980447E-01  0.679611165059E-01  0.694084884961E-01
  0.708587340070E-01  0.723096055702E-01  0.737586804073E-01  0.752033525047E-01  0.766408246450E-01
  0.780681004348E-01  0.794819763703E-01  0.808790339907E-01  0.822556321730E-01  0.836078996283E-01
  0.849317276696E-01  0.862227633223E-01  0.874764028636E-01  0.886877858779E-01  0.898517899302E-01
  0.909630259637E-01  0.920158345399E-01  0.930042830490E-01  0.939221640273E-01  0.947629947303E-01
  0.955200181203E-01  0.961862054380E-01  0.967542605391E-01  0.972166261879E-01  0.975654925107E-01
  0.977928078216E-01  0.978902920463E-01  0.978494529753E-01  0.976616055901E-01  0.973178947120E-01
  0.968093212294E-01  0.961267721670E-01  0.952610548585E-01  0.942029354901E-01  0.929431822772E-01
  0.914726135312E-01  0.897821508671E-01  0.878628777870E-01  0.857061038594E-01  0.833034346909E-01
  0.806468478580E-01  0.777287749348E-01  0.745421897078E-01  0.710807026238E-01  0.673386614578E-01
  0.633112581224E-01  0.589946414670E-01  0.543860358279E-01  0.494838649958E-01  0.442878811601E-01
  0.387992982702E-01  0.330209291248E-01  0.269573253569E-01  0.206149193367E-01  0.140021668520E-01
  0.712968927249E-02  0.104137451455E-04 -0.734029018101E-02 -0.149044792440E-01 -0.226615123561E-01
 -0.305879357207E-01 -0.386573793894E-01 -0.468404676888E-01 -0.551047462211E-01 -0.634146284541E-01
 -0.717313652410E-01 -0.800130408948E-01 -0.882145996583E-01 -0.962879065110E-01 -0.104181846233E+00
 -0.111842464491E+00 -0.119213154453E+00 -0.126234892097E+00 -0.132846523042E+00 -0.138985103345E+00
 -0.144586296368E+00 -0.149584827339E+00 -0.153914996710E+00 -0.157511252771E+00 -0.160308823204E+00
 -0.162244404400E+00 -0.163256906409E+00 -0.163288250315E+00 -0.162284213640E+00 -0.160195318144E+00
 -0.156977752952E+00 -0.152594324533E+00 -0.147015423498E+00 -0.140219996629E+00 -0.132196510993E+00
 -0.122943895435E+00 -0.112472443318E+00 -0.100804659034E+00 -0.879760296484E-01 -0.740357021569E-01
 -0.590470461286E-01 -0.430880812419E-01 -0.262517493374E-01 -0.864601141139E-02  0.960624831745E-02
  0.283675262215E-01  0.474862218013E-01  0.667973851145E-01  0.861236915327E-01  0.105276645517E+00
  0.124058018718E+00  0.142261534686E+00  0.159674817888E+00  0.176081620438E+00  0.191264320963E+00
  0.205006663085E+00  0.217096682488E+00  0.227329770269E+00  0.235511828789E+00  0.241462481370E+00
  0.245018293958E+00  0.246035958986E+00  0.244395384999E+00  0.240002633117E+00  0.232792642733E+00
  0.222731692081E+00  0.209819542616E+00  0.194091218602E+00  0.175618374958E+00  0.154510207581E+00
  0.130913861767E+00  0.105014296634E+00  0.770335676165E-01  0.472294959858E-01  0.158937047492E-01
 -0.166509857165E-01 -0.500537927266E-01 -0.839398124227E-01 -0.117914433534E+00 -0.151568291015E+00
 -0.184482729871E+00 -0.216235723430E+00 -0.246408073985E+00 -0.274589470433E+00 -0.300383701061E+00
 -0.323412433686E+00 -0.343317950394E+00 -0.359766686212E+00 -0.372455503980E+00 -0.381120078695E+00
 -0.385542415444E+00 -0.385555629657E+00 -0.381046442079E+00 -0.371956442728E+00 -0.358282623217E+00
 -0.340077193002E+00 -0.317446529773E+00 -0.290549138694E+00 -0.259592598078E+00 -0.224829578363E+00
 -0.186553096512E+00 -0.145091201110E+00 -0.100801285300E+00 -0.540642094479E-01 -0.527839291819E-02
  0.451459901420E-01  0.967926002394E-01  0.149244219080E+00  0.202087665633E+00  0.254918292180E+00
  0.307344026211E+00  0.358988936933E+00  0.409496316187E+00  0.458531272346E+00  0.505782845455E+00
  0.550965658183E+00  0.593821126090E+00  0.634118256631E+00  0.671654071915E+00  0.706253693466E+00
  0.737770128187E+00  0.766083793535E+00  0.791101817776E+00  0.812757149758E+00  0.831007512676E+00
  0.845834240358E+00  0.857241039239E+00  0.865252724503E+00  0.869913980240E+00  0.871288188787E+00
  0.869456362682E+00  0.864516195243E+00  0.856581229567E+00  0.845780119947E+00  0.832255963284E+00
  0.816165650589E+00  0.797679198388E+00  0.776979009368E+00  0.754259006123E+00  0.729723576628E+00
  0.703586263434E+00  0.676068129679E+00  0.647395748589E+00  0.617798795049E+00  0.587507265868E+00
  0.556748422310E+00  0.525743603677E+00  0.494705108736E+00  0.463833354748E+00  0.433314503495E+00
  0.403318693006E+00  0.373998943815E+00  0.345490733121E+00  0.317912161028E+00  0.291364578856E+00
  0.265933515759E+00  0.241689729614E+00  0.218690222384E+00  0.196979097324E+00  0.176588190095E+00
 pseudo wavefunction
  0.587265743819E-04  0.606362160884E-04  0.626079545805E-04  0.646438090909E-04  0.667458645126E-04
  0.689162735343E-04  0.711572588447E-04  0.734711154089E-04  0.758602128184E-04  0.783269977181E-04
  0.808739963116E-04  0.835038169483E-04  0.862191527948E-04  0.890227845927E-04  0.919175835065E-04
  0.949065140637E-04  0.979926371910E-04  0.101179113349E-03  0.104469205768E-03  0.107866283791E-03
  0.111373826323E-03  0.114995425397E-03  0.118734789846E-03  0.122595749108E-03  0.126582257144E-03
  0.130698396487E-03  0.134948382426E-03  0.139336567319E-03  0.143867445052E-03  0.148545655644E-03
  0.153375989991E-03  0.158363394782E-03  0.163512977557E-03  0.168830011941E-03  0.174319943047E-03
  0.179988393046E-03  0.185841166932E-03  0.191884258459E-03  0.198123856287E-03  0.204566350314E-03
  0.211218338224E-03  0.218086632238E-03  0.225178266099E-03  0.232500502265E-03  0.240060839356E-03
  0.247867019826E-03  0.255927037897E-03  0.264249147743E-03  0.272841871944E-03  0.281714010215E-03
  0.290874648415E-03  0.300333167855E-03  0.310099254904E-03  0.320182910909E-03  0.330594462437E-03
  0.341344571851E-03  0.352444248229E-03  0.363904858640E-03  0.375738139782E-03  0.387956210006E-03
  0.400571581723E-03  0.413597174220E-03  0.427046326888E-03  0.440932812890E-03  0.455270853258E-03
  0.470075131462E-03  0.485360808447E-03  0.501143538159E-03  0.517439483580E-03  0.534265333273E-03
  0.551638318484E-03  0.569576230782E-03  0.588097440280E-03  0.607220914454E-03  0.626966237565E-03
  0.647353630715E-03  0.668403972561E-03  0.690138820696E-03  0.712580433724E-03  0.735751794066E-03
  0.759676631488E-03  0.784379447412E-03  0.809885540007E-03  0.836221030101E-03  0.863412887934E-03
  0.891488960781E-03  0.920478001474E-03  0.950409697852E-03  0.981314703172E-03  0.101322466750E-02
  0.104617227013E-02  0.108019125307E-02  0.111531645557E-02  0.115158384987E-02  0.118903057797E-02
  0.122769498973E-02  0.126761668216E-02  0.130883653992E-02  0.135139677728E-02  0.139534098131E-02
  0.144071415657E-02  0.148756277116E-02  0.153593480440E-02  0.158587979594E-02  0.163744889652E-02
  0.169069492037E-02  0.174567239936E-02  0.180243763884E-02  0.186104877533E-02  0.192156583615E-02
  0.198405080085E-02  0.204856766479E-02  0.211518250472E-02  0.218396354646E-02  0.225498123488E-02
  0.232830830606E-02  0.240401986190E-02  0.248219344706E-02  0.256290912849E-02  0.264624957752E-02
  0.273230015462E-02  0.282114899692E-02  0.291288710863E-02  0.300760845435E-02  0.310541005546E-02
  0.320639208964E-02  0.331065799367E-02  0.341831456956E-02  0.352947209412E-02  0.364424443218E-02
  0.376274915346E-02  0.388510765326E-02  0.401144527713E-02  0.414189144961E-02  0.427657980715E-02
  0.441564833541E-02  0.455923951110E-02  0.470750044836E-02  0.486058305009E-02  0.501864416408E-02
  0.518184574441E-02  0.535035501809E-02  0.552434465717E-02  0.570399295652E-02  0.588948401751E-02
  0.608100793765E-02  0.627876100660E-02  0.648294590858E-02  0.669377193143E-02  0.691145518273E-02
  0.713621881290E-02  0.736829324586E-02  0.760791641724E-02  0.785533402053E-02  0.811079976148E-02
  0.837457562092E-02  0.864693212642E-02  0.892814863292E-02  0.921851361296E-02  0.951832495646E-02
  0.982789028072E-02  0.101475272508E-01  0.104775639109E-01  0.108183390265E-01  0.111702024388E-01
  0.115335154309E-01  0.119086511060E-01  0.122959947798E-01  0.126959443851E-01  0.131089108909E-01
  0.135353187363E-01  0.139756062793E-01  0.144302262607E-01  0.148996462851E-01  0.153843493186E-01
  0.158848342035E-01  0.164016161925E-01  0.169352275008E-01  0.174862178789E-01  0.180551552057E-01
  0.186426261031E-01  0.192492365740E-01  0.198756126625E-01  0.205224011395E-01  0.211902702142E-01
  0.218799102718E-01  0.225920346392E-01  0.233273803813E-01  0.240867091266E-01  0.248708079260E-01
  0.256804901457E-01  0.265165963948E-01  0.273799954913E-01  0.282715854667E-01  0.291922946129E-01
  0.301430825715E-01  0.311249414708E-01  0.321388971096E-01  0.331860101937E-01  0.342673776260E-01
  0.353841338540E-01  0.365374522783E-01  0.377285467256E-01  0.389586729896E-01  0.402291304450E-01
  0.415412637384E-01  0.428964645615E-01  0.442961735115E-01  0.457418820444E-01  0.472351345286E-01
  0.487775304032E-01  0.503707264509E-01  0.520164391910E-01  0.537164474026E-01  0.554725947866E-01
  0.572867927760E-01  0.591610235059E-01  0.610973429550E-01  0.630978842698E-01  0.651648612872E-01
  0.673005722681E-01  0.695074038597E-01  0.717878353030E-01  0.741444429031E-01  0.765799047848E-01
  0.790970059528E-01  0.816986436813E-01  0.843878332580E-01  0.871677141096E-01  0.900415563375E-01
  0.930127676961E-01  0.960849010472E-01  0.992616623256E-01  0.102546919056E+00  0.105944709459E+00
  0.109459252200E+00  0.113094956809E+00  0.116856434842E+00  0.120748511816E+00  0.124776239993E+00
  0.128944912050E+00  0.133260075700E+00  0.137727549343E+00  0.142353438776E+00  0.147144155058E+00
  0.152106433570E+00  0.157247354352E+00  0.162574363762E+00  0.168095297521E+00  0.173818405198E+00
  0.179752376178E+00  0.185906367141E+00  0.192290031085E+00  0.198913547875E+00  0.205787656324E+00
  0.212923687730E+00  0.220333600809E+00  0.228030017875E+00  0.236026262109E+00  0.244336395649E+00
  0.252975258212E+00  0.261958505800E+00  0.271302648996E+00  0.281025090194E+00  0.291144158947E+00
  0.301679144465E+00  0.312650324069E+00  0.324078986160E+00  0.335987445986E+00  0.348399052176E+00
  0.361338181599E+00  0.374830219731E+00  0.388901523166E+00  0.403579360413E+00  0.418891826461E+00
  0.434867725908E+00  0.451536418713E+00  0.468927621725E+00  0.487071158287E+00  0.505996647167E+00
  0.525733121040E+00  0.546308563634E+00  0.567749353511E+00  0.590079601351E+00  0.613320366492E+00
  0.637488737540E+00  0.662596761047E+00  0.688650201739E+00  0.715647117656E+00  0.743576234006E+00
  0.772415100656E+00  0.802128020347E+00  0.832663737998E+00  0.863952886357E+00  0.895905189946E+00
  0.928406438297E+00  0.961315251116E+00  0.994459672913E+00  0.102763365310E+01  0.106059349006E+01
  0.109305434470E+01  0.112468696048E+01  0.115511476338E+01  0.118391155574E+01  0.121060006233E+01
  0.123465163373E+01  0.125548745871E+01  0.127248168124E+01  0.128496685425E+01  0.129224218510E+01
  0.129358503058E+01  0.128826607080E+01  0.127556852298E+01  0.125485367926E+01  0.122590121733E+01
  0.118872002206E+01  0.114335642811E+01  0.000000000000E+00  0.000000000000E+00  0.000000000000E+00
  0.000000000000E+00  0.000000000000E+00  0.000000000000E+00  0.000000000000E+00  0.000000000000E+00
  0.000000000000E+00  0.000000000000E+00  0.000000000000E+00  0.000000000000E+00  0.000000000000E+00
  0.000000000000E+00  0.000000000000E+00  0.000000000000E+00  0.000000000000E+00  0.000000000000E+00
  0.000000000000E+00  0.000000000000E+00  0.000000000000E+00  0.000000000000E+00  0.000000000000E+00
  0.000000000000E+00  0.000000000000E+00  0.000000000000E+00  0.000000000000E+00  0.000000000000E+00
 ae wavefunction
  0.257249833764E-02  0.265571003243E-02  0.274159851941E-02  0.283024892737E-02  0.292174902738E-02
  0.301618931046E-02  0.311366306719E-02  0.321426646936E-02  0.331809865374E-02  0.342526180776E-02
  0.353586125745E-02  0.365000555737E-02  0.376780658273E-02  0.388937962373E-02  0.401484348192E-02
  0.414432056890E-02  0.427793700711E-02  0.441582273289E-02  0.455811160170E-02  0.470494149555E-02
  0.485645443265E-02  0.501279667920E-02  0.517411886336E-02  0.534057609139E-02  0.551232806585E-02
  0.568953920591E-02  0.587237876964E-02  0.606102097832E-02  0.625564514263E-02  0.645643579064E-02
  0.666358279761E-02  0.687728151739E-02  0.709773291535E-02  0.732514370277E-02  0.755972647247E-02
  0.780169983554E-02  0.805128855912E-02  0.830872370476E-02  0.857424276755E-02  0.884808981536E-02
  0.913051562830E-02  0.942177783787E-02  0.972214106564E-02  0.100318770611E-01  0.103512648382E-01
  0.106805908104E-01  0.110201489236E-01  0.113702407867E-01  0.117311757991E-01  0.121032712744E-01
  0.124868525604E-01  0.128822531541E-01  0.132898148114E-01  0.137098876502E-01  0.141428302470E-01
  0.145890097256E-01  0.150488018368E-01  0.155225910282E-01  0.160107705039E-01  0.165137422718E-01
  0.170319171776E-01  0.175657149245E-01  0.181155640775E-01  0.186819020494E-01  0.192651750693E-01
  0.198658381288E-01  0.204843549074E-01  0.211211976724E-01  0.217768471531E-01  0.224517923863E-01
  0.231465305305E-01  0.238615666477E-01  0.245974134481E-01  0.253545909970E-01  0.261336263797E-01
  0.269350533213E-01  0.277594117590E-01  0.286072473626E-01  0.294791109994E-01  0.303755581405E-01
  0.312971482032E-01  0.322444438265E-01  0.332180100734E-01  0.342184135574E-01  0.352462214859E-01
  0.363020006165E-01  0.373863161205E-01  0.384997303474E-01  0.396428014843E-01  0.408160821039E-01
  0.420201175943E-01  0.432554444639E-01  0.445225885138E-01  0.458220628692E-01  0.471543658647E-01
  0.485199787711E-01  0.499193633598E-01  0.513529592917E-01  0.528211813248E-01  0.543244163297E-01
  0.558630201030E-01  0.574373139698E-01  0.590475811650E-01  0.606940629821E-01  0.623769546807E-01
  0.640964011410E-01  0.658524922546E-01  0.676452580423E-01  0.694746634859E-01  0.713406030661E-01
  0.732428949943E-01  0.751812751278E-01  0.771553905611E-01  0.791647928800E-01  0.812089310740E-01
  0.832871440948E-01  0.853986530562E-01  0.875425530683E-01  0.897178047005E-01  0.919232250692E-01
  0.941574785490E-01  0.964190671063E-01  0.987063202558E-01  0.101017384646E+00  0.103350213279E+00
  0.105702554372E+00  0.108071939880E+00  0.110455673684E+00  0.112850819483E+00  0.115254188394E+00
  0.117662326309E+00  0.120071501033E+00  0.122477689246E+00  0.124876563344E+00  0.127263478202E+00
  0.129633457942E+00  0.131981182749E+00  0.134300975843E+00  0.136586790684E+00  0.138832198509E+00
  0.141030376323E+00  0.143174095457E+00  0.145255710835E+00  0.147267151109E+00  0.149199909805E+00
  0.151045037685E+00  0.152793136500E+00  0.154434354357E+00  0.155958382925E+00  0.157354456725E+00
  0.158611354771E+00  0.159717404838E+00  0.160660490666E+00  0.161428062410E+00  0.162007150679E+00
  0.162384384517E+00  0.162546013692E+00  0.162477935692E+00  0.162165727822E+00  0.161594684815E+00
  0.160749862395E+00  0.159616127212E+00  0.158178213602E+00  0.156420787595E+00  0.154328518632E+00
  0.151886159391E+00  0.149078634165E+00  0.145891136156E+00  0.142309234078E+00  0.138318988368E+00
  0.133907077310E+00  0.129060933274E+00  0.123768889243E+00  0.118020335687E+00  0.111805887775E+00
  0.105117562788E+00  0.979489674825E-01  0.902954950117E-01  0.821545308473E-01  0.735256669692E-01
  0.644109233984E-01  0.548149759235E-01  0.447453886441E-01  0.342128497018E-01  0.232314083089E-01
  0.118187109237E-01 -0.376583909775E-05 -0.122104882254E-01 -0.247716471802E-01 -0.376529521392E-01
 -0.508154401491E-01 -0.642153039880E-01 -0.778037433249E-01 -0.915268434104E-01 -0.105325486312E+00
 -0.119135300239E+00 -0.132886652995E+00 -0.146504695923E+00 -0.159909464907E+00 -0.173016044949E+00
 -0.185734804565E+00 -0.197971705847E+00 -0.209628695454E+00 -0.220604181217E+00 -0.230793598470E+00
 -0.240090069555E+00 -0.248385159252E+00 -0.255569727965E+00 -0.261534883420E+00 -0.266173030384E+00
 -0.269379016448E+00 -0.271051370349E+00 -0.271093627498E+00 -0.269415735459E+00 -0.265935529968E+00
 -0.260580269814E+00 -0.253288216462E+00 -0.244010241763E+00 -0.232711444512E+00 -0.219372753967E+00
 -0.203992495922E+00 -0.186587894482E+00 -0.167196480489E+00 -0.145877375609E+00 -0.122712419570E+00
 -0.978071069318E-01 -0.712912992368E-01 -0.433196786415E-01 -0.140719103963E-01  0.162475155981E-01
  0.474097891155E-01  0.791626479460E-01  0.111231620639E+00  0.143321647852E+00  0.175119085293E+00
  0.206294097247E+00  0.236503461331E+00  0.265393814012E+00  0.292605359359E+00  0.317776031807E+00
  0.340546059063E+00  0.360562840381E+00  0.377486053442E+00  0.390992917147E+00  0.400783546111E+00
  0.406586327223E+00  0.408163235478E+00  0.405314995136E+00  0.397885988043E+00  0.385768813078E+00
  0.368908405991E+00  0.347305634218E+00  0.321020285281E+00  0.290173369957E+00  0.254948663243E+00
  0.215593408332E+00  0.172418112533E+00  0.125795370900E+00  0.761576647040E-01  0.239940992101E-01
 -0.301539315942E-01 -0.856981386443E-01 -0.142009750181E+00 -0.198426888572E+00 -0.254262858385E+00
 -0.308815297355E+00 -0.361376097819E+00 -0.411241811619E+00 -0.457723829726E+00 -0.500157170030E+00
 -0.537906902186E+00 -0.570372864898E+00 -0.596995756271E+00 -0.617267796339E+00 -0.630746894975E+00
 -0.637069369211E+00 -0.635958111041E+00 -0.627226967646E+00 -0.610783084716E+00 -0.586628035972E+00
 -0.554857758678E+00 -0.515661043154E+00 -0.469316367729E+00 -0.416187043341E+00 -0.356714813988E+00
 -0.291412183769E+00 -0.220853795558E+00 -0.145667188628E+00 -0.665232366147E-01  0.158734707437E-01
  0.100794079719E+00  0.187494576693E+00  0.275224400336E+00  0.363234452355E+00  0.450784427635E+00
  0.537149410386E+00  0.621625704755E+00  0.703535887065E+00  0.782233081923E+00  0.857104481277E+00
  0.927574136609E+00  0.993105070212E+00  0.105320076211E+01  0.110740607913E+01  0.115530771884E+01
  0.119653424297E+01  0.123075577383E+01  0.125768342420E+01  0.127706852923E+01  0.128870174996E+01
  0.129241212334E+01  0.128806614006E+01  0.127556693605E+01  0.125485367926E+01  0.122590121733E+01
  0.118872002206E+01  0.114335642811E+01  0.000000000000E+00  0.000000000000E+00  0.000000000000E+00
  0.000000000000E+00  0.000000000000E+00  0.000000000000E+00  0.000000000000E+00  0.000000000000E+00
  0.000000000000E+00  0.000000000000E+00  0.000000000000E+00  0.000000000000E+00  0.000000000000E+00
  0.000000000000E+00  0.000000000000E+00  0.000000000000E+00  0.000000000000E+00  0.000000000000E+00
  0.000000000000E+00  0.000000000000E+00  0.000000000000E+00  0.000000000000E+00  0.000000000000E+00
  0.000000000000E+00  0.000000000000E+00  0.000000000000E+00  0.000000000000E+00  0.000000000000E+00
 pseudo wavefunction
  0.268414563040E-08  0.286154725429E-08  0.305067377713E-08  0.325230012561E-08  0.346725244323E-08
  0.369641147524E-08  0.394071617750E-08  0.420116756371E-08  0.447883280696E-08  0.477484961237E-08
  0.509043087873E-08  0.542686966824E-08  0.578554450465E-08  0.616792502169E-08  0.657557798469E-08
  0.701017371028E-08  0.747349291032E-08  0.796743398820E-08  0.849402081735E-08  0.905541103387E-08
  0.965390487720E-08  0.102919546151E-07  0.109721745918E-07  0.116973519395E-07  0.124704579989E-07
  0.132946604937E-07  0.141733365101E-07  0.151100863340E-07  0.161087482029E-07  0.171734140327E-07
  0.183084461838E-07  0.195184953356E-07  0.208085195419E-07  0.221838045465E-07  0.236499854407E-07
  0.252130697523E-07  0.268794620614E-07  0.286559902422E-07  0.305499334396E-07  0.325690518947E-07
  0.347216187417E-07  0.370164539062E-07  0.394629602443E-07  0.420711620693E-07  0.448517462257E-07
  0.478161058777E-07  0.509763871911E-07  0.543455391013E-07  0.579373663704E-07  0.617665861509E-07
  0.658488882874E-07  0.702009996047E-07  0.748407524445E-07  0.797871577309E-07  0.850604828671E-07
  0.906823347780E-07  0.966757484435E-07  0.103065281282E-06  0.109877113770E-06  0.117139156720E-06
  0.124881165636E-06  0.133134862637E-06  0.141934066435E-06  0.151314830907E-06  0.161315592817E-06
  0.171977329312E-06  0.183343725822E-06  0.195461355054E-06  0.208379867824E-06  0.222152196493E-06
  0.236834771859E-06  0.252487754370E-06  0.269175280635E-06  0.286965726212E-06  0.305931985776E-06
  0.326151771798E-06  0.347707932966E-06  0.370688793656E-06  0.395188515829E-06  0.421307484857E-06
  0.449152720848E-06  0.478838317150E-06  0.510485907847E-06  0.544225166144E-06  0.580194335701E-06
  0.618540797078E-06  0.659421671619E-06  0.703004465254E-06  0.749467754848E-06  0.799001919915E-06
  0.851809922692E-06  0.908108139775E-06  0.968127248718E-06  0.103211317324E-05  0.110032809087E-05
  0.117305150727E-05  0.125058140146E-05  0.133323544684E-05  0.142135231284E-05  0.151529305261E-05
  0.161544258250E-05  0.172221125927E-05  0.183603656149E-05  0.195738488224E-05  0.208675344013E-05
  0.222467231671E-05  0.237170662858E-05  0.252845884297E-05  0.269557124652E-05  0.287372857706E-05
  0.306366082951E-05  0.326614624717E-05  0.348201451072E-05  0.371215013806E-05  0.395749610883E-05
  0.421905772858E-05  0.449790674826E-05  0.479518575616E-05  0.511211286001E-05  0.544998667874E-05
  0.581019166405E-05  0.619420377394E-05  0.660359652112E-05  0.704004742137E-05  0.750534486815E-05
  0.800139546167E-05  0.853023182251E-05  0.909402092174E-05  0.969507296181E-05  0.103358508446E-04
  0.110189802653E-04  0.117472604741E-04  0.125236757484E-04  0.133514076250E-04  0.142338479398E-04
  0.151746127304E-04  0.161775570579E-04  0.172467908085E-04  0.183866955407E-04  0.196019424458E-04
  0.208975114966E-04  0.222787118631E-04  0.237512036770E-04  0.253210212377E-04  0.269945977514E-04
  0.287787917080E-04  0.306809150020E-04  0.327087629149E-04  0.348706460801E-04  0.371754245632E-04
  0.396325441980E-04  0.422520753261E-04  0.450447541011E-04  0.480220265263E-04  0.511960954071E-04
  0.545799704125E-04  0.581875214502E-04  0.620335355764E-04  0.661337776739E-04  0.705050551498E-04
  0.751652869177E-04  0.801335769509E-04  0.854302927094E-04  0.910771487630E-04  0.970972959592E-04
  0.103515416501E-03  0.110357825332E-03  0.117652578238E-03  0.125429587133E-03  0.133720742985E-03
  0.142560046899E-03  0.151983749915E-03  0.162030502075E-03  0.172741511407E-03  0.184160713461E-03
  0.196334952125E-03  0.209314172461E-03  0.223151626371E-03  0.237904091955E-03  0.253632107471E-03
  0.270400220883E-03  0.288277256044E-03  0.307336596632E-03  0.327656489033E-03  0.349320365444E-03
  0.372417188570E-03  0.397041819369E-03  0.423295409402E-03  0.451285819455E-03  0.481128066228E-03
  0.512944798977E-03  0.546866808175E-03  0.583033568351E-03  0.621593817465E-03  0.662706175310E-03
  0.706539803619E-03  0.753275110755E-03  0.803104504057E-03  0.856233193135E-03  0.912880047647E-03
  0.973278513354E-03  0.103767759051E-02  0.110634287896E-02  0.117955769461E-02  0.125762426235E-02
  0.134086499074E-02  0.142962383437E-02  0.152426775012E-02  0.162518825392E-02  0.173280308550E-02
  0.184755798860E-02  0.196992861531E-02  0.210042256346E-02  0.223958155679E-02  0.238798377852E-02
  0.254624636966E-02  0.271502810431E-02  0.289503225524E-02  0.308700966424E-02  0.329176203257E-02
  0.351014544857E-02  0.374307417054E-02  0.399152468474E-02  0.425654006000E-02  0.453923462226E-02
  0.484079897432E-02  0.516250538842E-02  0.550571360156E-02  0.587187704623E-02  0.626254955196E-02
  0.667939255649E-02  0.712418286872E-02  0.759882102938E-02  0.810534031967E-02  0.864591647274E-02
  0.922287814767E-02  0.983871823145E-02  0.104961060403E-01  0.111979004984E-01  0.119471643789E-01
  0.127471797012E-01  0.136014643847E-01  0.145137902724E-01  0.154882026427E-01  0.165290413450E-01
  0.176409637001E-01  0.188289693253E-01  0.200984270543E-01  0.214551041367E-01  0.229051979210E-01
  0.244553702377E-01  0.261127847206E-01  0.278851473190E-01  0.297807502763E-01  0.318085198670E-01
  0.339780682059E-01  0.362997494608E-01  0.387847208194E-01  0.414450085777E-01  0.442935797309E-01
  0.473444194604E-01  0.506126149122E-01  0.541144456672E-01  0.578674812879E-01  0.618906863081E-01
  0.662045329964E-01  0.708311221688E-01  0.757943122480E-01  0.811198566651E-01  0.868355495544E-01
  0.929713795147E-01  0.995596909740E-01  0.106635352405E+00  0.114235930270E+00  0.122401867127E+00
  0.131176661775E+00  0.140607048660E+00  0.150743172954E+00  0.161638756787E+00  0.173351250977E+00
  0.185941965307E+00  0.199476168879E+00  0.214023150344E+00  0.229656225816E+00  0.246452680082E+00
  0.264493624273E+00  0.283863750456E+00  0.304650960829E+00  0.326945846147E+00  0.350840985095E+00
  0.376430033385E+00  0.403806568785E+00  0.433062656252E+00  0.464287096114E+00  0.497563318369E+00
  0.532966887931E+00  0.570562589892E+00  0.610401071038E+00  0.652515024938E+00  0.696914923677E+00
  0.743584320622E+00  0.792474776453E+00  0.843500495637E+00  0.896532803246E+00  0.951394642354E+00
  0.100785532969E+01  0.106562586995E+01  0.112435519436E+01  0.118362775164E+01  0.124296293306E+01
  0.130181684735E+01  0.135958696445E+01  0.141562010405E+01  0.146927246449E+01  0.152030376291E+01
  0.156870212927E+01  0.161447582479E+01  0.000000000000E+00  0.000000000000E+00  0.000000000000E+00
  0.000000000000E+00  0.000000000000E+00  0.000000000000E+00  0.000000000000E+00  0.000000000000E+00
  0.000000000000E+00  0.000000000000E+00  0.000000000000E+00  0.000000000000E+00  0.000000000000E+00
  0.000000000000E+00  0.000000000000E+00  0.000000000000E+00  0.000000000000E+00  0.000000000000E+00
  0.000000000000E+00  0.000000000000E+00  0.000000000000E+00  0.000000000000E+00  0.000000000000E+00
  0.000000000000E+00  0.000000000000E+00  0.000000000000E+00  0.000000000000E+00  0.000000000000E+00
 ae wavefunction
 -0.320716839260E-39 -0.337222668996E-06 -0.686109190098E-06 -0.104776097969E-05 -0.142334143121E-05
 -0.181408031077E-05 -0.222127842988E-05 -0.264631261347E-05 -0.309064098264E-05 -0.355580857294E-05
 -0.404345331013E-05 -0.455531236701E-05 -0.509322892616E-05 -0.565915937517E-05 -0.625518096261E-05
 -0.688349994474E-05 -0.754646025489E-05 -0.824655272948E-05 -0.898642492689E-05 -0.976889157737E-05
 -0.105969457051E-04 -0.114737704654E-04 -0.124027517444E-04 -0.133874915678E-04 -0.144318223743E-04
 -0.155398222061E-04 -0.167158308772E-04 -0.179644671815E-04 -0.192906472071E-04 -0.206996038283E-04
 -0.221969074493E-04 -0.237884880806E-04 -0.254806588320E-04 -0.272801409124E-04 -0.291940902325E-04
 -0.312301257112E-04 -0.333963593941E-04 -0.357014284981E-04 -0.381545295035E-04 -0.407654544224E-04
 -0.435446293805E-04 -0.465031556572E-04 -0.496528533362E-04 -0.530063077328E-04 -0.565769187674E-04
 -0.603789534710E-04 -0.644276018149E-04 -0.687390360722E-04 -0.733304739277E-04 -0.782202455669E-04
 -0.834278649905E-04 -0.889741058097E-04 -0.948810818001E-04 -0.101172332500E-03 -0.107872914161E-03
 -0.115009496378E-03 -0.122610464734E-03 -0.130706029828E-03 -0.139328343066E-03 -0.148511619612E-03
 -0.158292268945E-03 -0.168709033439E-03 -0.179803135478E-03 -0.191618433569E-03 -0.204201588010E-03
 -0.217602236648E-03 -0.231873181320E-03 -0.247070585587E-03 -0.263254184416E-03 -0.280487506470E-03
 -0.298838109748E-03 -0.318377831297E-03 -0.339183051794E-03 -0.361334975828E-03 -0.384919928732E-03
 -0.410029670871E-03 -0.436761730344E-03 -0.465219755068E-03 -0.495513885285E-03 -0.527761147572E-03
 -0.562085871457E-03 -0.598620129826E-03 -0.637504204313E-03 -0.678887076951E-03 -0.722926949364E-03
 -0.769791790871E-03 -0.819659916875E-03 -0.872720598992E-03 -0.929174708387E-03 -0.989235393851E-03
 -0.105312879615E-02 -0.112109480030E-02 -0.119338782728E-02 -0.127027766698E-02 -0.135205035393E-02
 -0.143900908760E-02 -0.153147519884E-02 -0.162978916431E-02 -0.173431167048E-02 -0.184542472884E-02
 -0.196353284412E-02 -0.208906423684E-02 -0.222247212199E-02 -0.236423604501E-02 -0.251486327660E-02
 -0.267489026751E-02 -0.284488416424E-02 -0.302544438681E-02 -0.321720426885E-02 -0.342083276091E-02
 -0.363703619664E-02 -0.386656012205E-02 -0.411019118701E-02 -0.436875909808E-02 -0.464313863127E-02
 -0.493425170253E-02 -0.524306949353E-02 -0.557061462927E-02 -0.591796340347E-02 -0.628624804689E-02
 -0.667665903255E-02 -0.709044741113E-02 -0.752892716822E-02 -0.799347759438E-02 -0.848554565701E-02
 -0.900664836195E-02 -0.955837509074E-02 -0.101423898979E-01 -0.107604337504E-01 -0.114143266895E-01
 -0.121059698928E-01 -0.128373476111E-01 -0.136105289544E-01 -0.144276694936E-01 -0.152910126477E-01
 -0.162028908177E-01 -0.171657262260E-01 -0.181820314199E-01 -0.192544093875E-01 -0.203855532355E-01
 -0.215782453711E-01 -0.228353561262E-01 -0.241598417571E-01 -0.255547417467E-01 -0.270231753338E-01
 -0.285683371847E-01 -0.301934921194E-01 -0.319019687977E-01 -0.336971522649E-01 -0.355824752520E-01
 -0.375614081162E-01 -0.396374473065E-01 -0.418141022301E-01 -0.440948803909E-01 -0.464832706673E-01
 -0.489827245925E-01 -0.515966354949E-01 -0.543283153547E-01 -0.571809692328E-01 -0.601576671228E-01
 -0.632613130823E-01 -0.664946114998E-01 -0.698600303582E-01 -0.733597613616E-01 -0.769956768033E-01
 -0.807692830616E-01 -0.846816706277E-01 -0.887334605854E-01 -0.929247474884E-01 -0.972550386023E-01
 -0.101723189516E+00 -0.106327336157E+00 -0.111064823293E+00 -0.115932129646E+00 -0.120924789801E+00
 -0.126037313156E+00 -0.131263100226E+00 -0.136594356688E+00 -0.142022005643E+00 -0.147535598666E+00
 -0.153123226297E+00 -0.158771428740E+00 -0.164465107645E+00 -0.170187439923E+00 -0.175919794667E+00
 -0.181641654317E+00 -0.187330541286E+00 -0.192961951342E+00 -0.198509295119E+00 -0.203943849267E+00
 -0.209234718913E+00 -0.214348813399E+00 -0.219250837569E+00 -0.223903301300E+00 -0.228266550285E+00
 -0.232298821383E+00 -0.235956325933E+00 -0.239193364420E+00 -0.241962475671E+00 -0.244214623409E+00
 -0.245899422620E+00 -0.246965407720E+00 -0.247360344105E+00 -0.247031584386E+00 -0.245926470385E+00
 -0.243992781706E+00 -0.241179231431E+00 -0.237436008994E+00 -0.232715369722E+00 -0.226972269860E+00
 -0.220165045078E+00 -0.212256129630E+00 -0.203212812334E+00 -0.193008024519E+00 -0.181621153907E+00
 -0.169038877181E+00 -0.155256002690E+00 -0.140276313368E+00 -0.124113398607E+00 -0.106791462451E+00
 -0.883460941871E-01 -0.688249861983E-01 -0.482885828786E-01 -0.268106435365E-01 -0.447870153970E-02
  0.186055984068E-01  0.423263029536E-01  0.665531103052E-01  0.911415040547E-01  0.115933074221E+00
  0.140756035148E+00  0.165425945062E+00  0.189746627632E+00  0.213511294202E+00  0.236503869040E+00
  0.258500529656E+00  0.279271486892E+00  0.298583036335E+00  0.316199902041E+00  0.331887861571E+00
  0.345416603056E+00  0.356562746071E+00  0.365112967105E+00  0.370867190503E+00  0.373641815937E+00
  0.373272949005E+00  0.369619590343E+00  0.362566729935E+00  0.352028290884E+00  0.337949869517E+00
  0.320311223114E+00  0.299128460082E+00  0.274455889135E+00  0.246387483952E+00  0.215057918698E+00
  0.180643128531E+00  0.143360348888E+00  0.103467589046E+00  0.612625004983E-01  0.170806100689E-01
 -0.287070984855E-01 -0.756972541465E-01 -0.123457804811E+00 -0.171532339492E+00 -0.219445013680E+00
 -0.266706075781E+00 -0.312817961691E+00 -0.357281763532E+00 -0.399603515409E+00 -0.439299327669E+00
 -0.475898533660E+00 -0.508945397078E+00 -0.538002087057E+00 -0.562655868408E+00 -0.582529791942E+00
 -0.597292625652E+00 -0.606665234732E+00 -0.610424017224E+00 -0.608402949949E+00 -0.600495010541E+00
 -0.586653013295E+00 -0.566889620274E+00 -0.541276292232E+00 -0.509941072725E+00 -0.473065250605E+00
 -0.430879058500E+00 -0.383656620636E+00 -0.331710374655E+00 -0.275385178178E+00 -0.215052285995E+00
 -0.151103355618E+00 -0.839446109928E-01 -0.139912678069E-01  0.583377000402E-01  0.132624394079E+00
  0.208456384048E+00  0.285430633270E+00  0.363156941985E+00  0.441260903406E+00  0.519386376654E+00
  0.597197487766E+00  0.674380178998E+00  0.750643333849E+00  0.825719512183E+00  0.899365334774E+00
  0.971361558939E+00  0.104151288670E+01  0.110964754530E+01  0.117561667885E+01  0.123929359234E+01
  0.130057289662E+01  0.135936961561E+01  0.141561833246E+01  0.146927246449E+01  0.152030376291E+01
  0.156870212927E+01  0.161447582479E+01  0.000000000000E+00  0.000000000000E+00  0.000000000000E+00
  0.000000000000E+00  0.000000000000E+00  0.000000000000E+00  0.000000000000E+00  0.000000000000E+00
  0.000000000000E+00  0.000000000000E+00  0.000000000000E+00  0.000000000000E+00  0.000000000000E+00
  0.000000000000E+00  0.000000000000E+00  0.000000000000E+00  0.000000000000E+00  0.000000000000E+00
  0.000000000000E+00  0.000000000000E+00  0.000000000000E+00  0.000000000000E+00  0.000000000000E+00
  0.000000000000E+00  0.000000000000E+00  0.000000000000E+00  0.000000000000E+00  0.000000000000E+00
 pseudo wavefunction
  0.410683696036E-08  0.437826766690E-08  0.466763787999E-08  0.497613326468E-08  0.530501784944E-08
  0.565563920541E-08  0.602943396798E-08  0.642793372318E-08  0.685277128325E-08  0.730568737693E-08
  0.778853778186E-08  0.830330092851E-08  0.885208600656E-08  0.943714160711E-08  0.100608649360E-07
  0.107258116363E-07  0.114347062594E-07  0.121904534291E-07  0.129961497426E-07  0.138550964588E-07
  0.147708130246E-07  0.157470514955E-07  0.167878119096E-07  0.178973586771E-07  0.190802380531E-07
  0.203412967658E-07  0.216857018753E-07  0.231189619450E-07  0.246469496127E-07  0.262759256528E-07
  0.280125646295E-07  0.298639822446E-07  0.318377644943E-07  0.339419987510E-07  0.361853069015E-07
  0.385768806735E-07  0.411265192982E-07  0.438446696617E-07  0.467424691097E-07  0.498317910822E-07
  0.531252937632E-07  0.566364719469E-07  0.603797123306E-07  0.643703524635E-07  0.686247435902E-07
  0.731603176485E-07  0.779956586953E-07  0.831505790524E-07  0.886462004860E-07  0.945050407509E-07
  0.100751105855E-06  0.107409988421E-06  0.114508972549E-06  0.122077145615E-06  0.130145517446E-06
  0.138747147386E-06  0.147917279750E-06  0.157693488238E-06  0.168115829884E-06  0.179227009192E-06
  0.191072553107E-06  0.203700997566E-06  0.217164086359E-06  0.231516983154E-06  0.246818497519E-06
  0.263131325890E-06  0.280522308467E-06  0.299062703080E-06  0.318828477167E-06  0.339900619040E-06
  0.362365469729E-06  0.386315076757E-06  0.411847571296E-06  0.439067570252E-06  0.468086604922E-06
  0.499023577986E-06  0.532005250701E-06  0.567166762291E-06  0.604652183676E-06  0.644615107786E-06
  0.687219278896E-06  0.732639263560E-06  0.781061165880E-06  0.832683390057E-06  0.887717453336E-06
  0.946388852688E-06  0.100893798876E-05  0.107562115092E-05  0.114671156735E-05  0.122250052463E-05
  0.130329856124E-05  0.138943673998E-05  0.148126800447E-05  0.157916862535E-05  0.168353974202E-05
  0.179480900628E-05  0.191343233463E-05  0.203989577639E-05  0.217471750524E-05  0.231844994245E-05
  0.247168202042E-05  0.263504159583E-05  0.280919802225E-05  0.299486489285E-05  0.319280296434E-05
  0.340382327422E-05  0.362879046396E-05  0.386862632198E-05  0.412431356063E-05  0.439689984301E-05
  0.468750207574E-05  0.499731098563E-05  0.532759599877E-05  0.567971044213E-05  0.605509708897E-05
  0.645529407076E-05  0.688194117997E-05  0.733678658928E-05  0.782169401511E-05  0.833865035450E-05
  0.888977382687E-05  0.947732265394E-05  0.101037043133E-04  0.107714854039E-04  0.114834021632E-04
  0.122423716800E-04  0.130515038483E-04  0.139141141112E-04  0.148337370473E-04  0.158141408555E-04
  0.168593427967E-04  0.179736256571E-04  0.191615552988E-04  0.204279993721E-04  0.217781472631E-04
  0.232175313616E-04  0.247520497339E-04  0.263879902954E-04  0.281320565808E-04  0.299913952183E-04
  0.319736252201E-04  0.340868692103E-04  0.363397867163E-04  0.387416096626E-04  0.413021802111E-04
  0.440319911039E-04  0.469422286735E-04  0.500448186974E-04  0.533524752857E-04  0.568787530012E-04
  0.606381024269E-04  0.646459294094E-04  0.689186582197E-04  0.734737988933E-04  0.783300190243E-04
  0.835072203090E-04  0.890266201540E-04  0.949108386835E-04  0.101183991505E-03  0.107871788610E-03
  0.115001639827E-03  0.122602767245E-03  0.130706325088E-03  0.139345527516E-03  0.148555784891E-03
  0.158374849071E-03  0.168842968313E-03  0.180003052450E-03  0.191900848993E-03  0.204585130914E-03
  0.218107896863E-03  0.232524584651E-03  0.247894298894E-03  0.264280053731E-03  0.281749031653E-03
  0.300372859486E-03  0.320227902683E-03  0.341395579148E-03  0.363962693880E-03  0.388021795836E-03
  0.413671558495E-03  0.441017185690E-03  0.470170844419E-03  0.501252126413E-03  0.534388540406E-03
  0.569716037139E-03  0.607379569314E-03  0.647533688818E-03  0.690343183731E-03  0.735983757787E-03
  0.784642755137E-03  0.836519933469E-03  0.891828288725E-03  0.950794934927E-03  0.101366204279E-02
  0.108068784116E-02  0.115214768540E-02  0.122833519751E-02  0.130956348250E-02  0.139616642659E-02
  0.148850008246E-02  0.158694414778E-02  0.169190354320E-02  0.180381009672E-02  0.192312434172E-02
  0.205033743644E-02  0.218597321340E-02  0.233059036758E-02  0.248478479317E-02  0.264919207902E-02
  0.282449017411E-02  0.301140223466E-02  0.321069966581E-02  0.342320537156E-02  0.364979722756E-02
  0.389141179269E-02  0.414904827625E-02  0.442377277926E-02  0.471672282922E-02  0.502911222966E-02
  0.536223624721E-02  0.571747716052E-02  0.609631019759E-02  0.650030988983E-02  0.693115687345E-02
  0.739064517136E-02  0.788068999096E-02  0.840333607648E-02  0.896076665723E-02  0.955531303654E-02
  0.101894648698E-01  0.108658811835E-01  0.115874021924E-01  0.123570619745E-01  0.131781020707E-01
  0.140539860796E-01  0.149884153241E-01  0.159853456725E-01  0.170490056036E-01  0.181839156118E-01
  0.193949090554E-01  0.206871545612E-01  0.220661801031E-01  0.235378988853E-01  0.251086371674E-01
  0.267851641790E-01  0.285747242816E-01  0.304850715443E-01  0.325245069131E-01  0.347019181594E-01
  0.370268228051E-01  0.395094142310E-01  0.421606111808E-01  0.449921108799E-01  0.480164459918E-01
  0.512470456335E-01  0.546983006684E-01  0.583856334853E-01  0.623255724531E-01  0.665358312179E-01
  0.710353929671E-01  0.758445997384E-01  0.809852467777E-01  0.864806818610E-01  0.923559093785E-01
  0.986376988290E-01  0.105354697185E+00  0.112537544357E+00  0.120218990690E+00  0.128434015087E+00
  0.137219941898E+00  0.146616554213E+00  0.156666200566E+00  0.167413891283E+00  0.178907379866E+00
  0.191197223686E+00  0.204336817089E+00  0.218382388536E+00  0.233392951762E+00  0.249430199006E+00
  0.266558322231E+00  0.284843745763E+00  0.304354751091E+00  0.325160971562E+00  0.347332731462E+00
  0.370940200543E+00  0.396052331500E+00  0.422735544333E+00  0.451052118145E+00  0.481058247917E+00
  0.512801721513E+00  0.546319170974E+00  0.581632852581E+00  0.618746912832E+00  0.657643103175E+00
  0.698275915949E+00  0.740567128640E+00  0.784399764356E+00  0.829611504857E+00  0.875987629636E+00
  0.923253602073E+00  0.971067482388E+00  0.101901241804E+01  0.106658954519E+01  0.111321172930E+01
  0.115819867601E+01  0.120077405163E+01  0.124006535816E+01  0.127510740140E+01  0.130485025864E+01
  0.132817267627E+01  0.134390178665E+01  0.135083990030E+01  0.134784364689E+01  0.133419959469E+01
  0.130943802387E+01  0.127314055468E+01  0.000000000000E+00  0.000000000000E+00  0.000000000000E+00
  0.000000000000E+00  0.000000000000E+00  0.000000000000E+00  0.000000000000E+00  0.000000000000E+00
  0.000000000000E+00  0.000000000000E+00  0.000000000000E+00  0.000000000000E+00  0.000000000000E+00
  0.000000000000E+00  0.000000000000E+00  0.000000000000E+00  0.000000000000E+00  0.000000000000E+00
  0.000000000000E+00  0.000000000000E+00  0.000000000000E+00  0.000000000000E+00  0.000000000000E+00
  0.000000000000E+00  0.000000000000E+00  0.000000000000E+00  0.000000000000E+00  0.000000000000E+00
 ae wavefunction
 -0.362496287740E-39 -0.381152314717E-06 -0.775487919396E-06 -0.118425171078E-05 -0.160875863636E-05
 -0.205039866258E-05 -0.251064205631E-05 -0.299104500001E-05 -0.349325556271E-05 -0.401902005008E-05
 -0.457018975877E-05 -0.514872816125E-05 -0.575671854956E-05 -0.639637216783E-05 -0.707003686562E-05
 -0.778020630584E-05 -0.852952976353E-05 -0.932082255377E-05 -0.101570771295E-04 -0.110414748930E-04
 -0.119773987664E-04 -0.129684465714E-04 -0.140184452697E-04 -0.151314661192E-04 -0.163118408062E-04
 -0.175641786152E-04 -0.188933847030E-04 -0.203046795487E-04 -0.218036196540E-04 -0.233961195740E-04
 -0.250884753634E-04 -0.268873895288E-04 -0.287999975817E-04 -0.308338962955E-04 -0.329971737736E-04
 -0.352984414429E-04 -0.377468680963E-04 -0.403522161112E-04 -0.431248799829E-04 -0.460759273180E-04
 -0.492171424418E-04 -0.525610727843E-04 -0.561210782183E-04 -0.599113835334E-04 -0.639471342420E-04
 -0.682444559244E-04 -0.728205173315E-04 -0.776935974792E-04 -0.828831569791E-04 -0.884099138679E-04
 -0.942959242109E-04 -0.100564667772E-03 -0.107241139061E-03 -0.114351944081E-03 -0.121925403130E-03
 -0.129991660016E-03 -0.138582798075E-03 -0.147732963400E-03 -0.157478495716E-03 -0.167858067351E-03
 -0.178912830793E-03 -0.190686575332E-03 -0.203225893331E-03 -0.216580356680E-03 -0.230802704043E-03
 -0.245949039513E-03 -0.262079043339E-03 -0.279256195418E-03 -0.297548012291E-03 -0.317026298394E-03
 -0.337767412388E-03 -0.359852549402E-03 -0.383368040086E-03 -0.408405667395E-03 -0.435063002093E-03
 -0.463443757986E-03 -0.493658167953E-03 -0.525823381902E-03 -0.560063887800E-03 -0.596511957004E-03
 -0.635308115152E-03 -0.676601639934E-03 -0.720551087112E-03 -0.767324846205E-03 -0.817101727318E-03
 -0.870071580639E-03 -0.926435950173E-03 -0.986408763344E-03 -0.105021705813E-02 -0.111810174947E-02
 -0.119031843665E-02 -0.126713825357E-02 -0.134884876361E-02 -0.143575490104E-02 -0.152817996082E-02
 -0.162646663877E-02 -0.173097812391E-02 -0.184209924500E-02 -0.196023767311E-02 -0.208582518216E-02
 -0.221931896916E-02 -0.236120303611E-02 -0.251198963514E-02 -0.267222077853E-02 -0.284246981515E-02
 -0.302334307469E-02 -0.321548158085E-02 -0.341956283440E-02 -0.363630266703E-02 -0.386645716632E-02
 -0.411082467198E-02 -0.437024784328E-02 -0.464561579680E-02 -0.493786631355E-02 -0.524798811372E-02
 -0.557702319679E-02 -0.592606924393E-02 -0.629628207914E-02 -0.668887818422E-02 -0.710513726234E-02
 -0.754640484320E-02 -0.801409492226E-02 -0.850969262474E-02 -0.903475688385E-02 -0.959092312119E-02
 -0.101799059153E-01 -0.108035016430E-01 -0.114635910747E-01 -0.121621419051E-01 -0.129012111958E-01
 -0.136829477046E-01 -0.145095940736E-01 -0.153834888465E-01 -0.163070682776E-01 -0.172828678979E-01
 -0.183135237944E-01 -0.194017735578E-01 -0.205504568480E-01 -0.217625155232E-01 -0.230409932726E-01
 -0.243890346884E-01 -0.258098837070E-01 -0.273068813436E-01 -0.288834626395E-01 -0.305431527329E-01
 -0.322895619617E-01 -0.341263798958E-01 -0.360573681941E-01 -0.380863521710E-01 -0.402172109545E-01
 -0.424538661067E-01 -0.448002685761E-01 -0.472603838412E-01 -0.498381750997E-01 -0.525375843540E-01
 -0.553625112361E-01 -0.583167894132E-01 -0.614041604110E-01 -0.646282446885E-01 -0.679925098011E-01
 -0.715002354845E-01 -0.751544754992E-01 -0.789580160776E-01 -0.829133308235E-01 -0.870225319243E-01
 -0.912873175502E-01 -0.957089153282E-01 -0.100288021805E+00 -0.105024737831E+00 -0.109918499835E+00
 -0.114968006992E+00 -0.120171144316E+00 -0.125524901786E+00 -0.131025289633E+00 -0.136667250002E+00
 -0.142444565269E+00 -0.148349763358E+00 -0.154374020503E+00 -0.160507061999E+00 -0.166737061571E+00
 -0.173050540111E+00 -0.179432264662E+00 -0.185865148607E+00 -0.192330154175E+00 -0.198806198452E+00
 -0.205270064200E+00 -0.211696316852E+00 -0.218057229162E+00 -0.224322715048E+00 -0.230460274361E+00
 -0.236434950450E+00 -0.242209302768E+00 -0.247743397091E+00 -0.252994816392E+00 -0.257918695787E+00
 -0.262467785306E+00 -0.266592544333E+00 -0.270241271563E+00 -0.273360274057E+00 -0.275894078638E+00
 -0.277785688375E+00 -0.278976886441E+00 -0.279408589135E+00 -0.279021249563E+00 -0.277755313189E+00
 -0.275551726221E+00 -0.272352497435E+00 -0.268101313533E+00 -0.262744207464E+00 -0.256230278376E+00
 -0.248512460959E+00 -0.239548340967E+00 -0.229301012615E+00 -0.217739972350E+00 -0.204842042170E+00
 -0.190592314305E+00 -0.174985107550E+00 -0.158024924028E+00 -0.139727393622E+00 -0.120120191728E+00
 -0.992439145552E-01 -0.771528947777E-01 -0.539159391568E-01 -0.296169687174E-01 -0.435554131378E-02
  0.217527640236E-01  0.485761215732E-01  0.759664122265E-01  0.103759374029E+00  0.131774965488E+00
  0.159817952781E+00  0.187678726516E+00  0.215134348687E+00  0.241949828620E+00  0.267879630897E+00
  0.292669429242E+00  0.316058134682E+00  0.337780233980E+00  0.357568462283E+00  0.375156797714E+00
  0.390283722278E+00  0.402695672065E+00  0.412150609994E+00  0.418421676947E+00  0.421300888627E+00
  0.420602840286E+00  0.416168368681E+00  0.407868110687E+00  0.395605895145E+00  0.379321907351E+00
  0.358995570375E+00  0.334648091229E+00  0.306344621619E+00  0.274195982672E+00  0.238359901564E+00
  0.199041706339E+00  0.156494424603E+00  0.111018233587E+00  0.629592146764E-01  0.127073760652E-01
 -0.393060771511E-01 -0.926122275421E-01 -0.146708670323E+00 -0.201064458258E+00 -0.255125754700E+00
 -0.308322194770E+00 -0.360073918008E+00 -0.409799050355E+00 -0.456920999619E+00 -0.500874466382E+00
 -0.541109237463E+00 -0.577092414531E+00 -0.608312169352E+00 -0.634286342976E+00 -0.654575018896E+00
 -0.668792215600E+00 -0.676613560734E+00 -0.677780663797E+00 -0.672103951843E+00 -0.659464824245E+00
 -0.639817158170E+00 -0.613187889879E+00 -0.579676407160E+00 -0.539452638670E+00 -0.492753899271E+00
 -0.439880676888E+00 -0.381191607807E+00 -0.317097898248E+00 -0.248057432767E+00 -0.174568780469E+00
 -0.971652768211E-01 -0.164093258748E-01  0.671129635745E-01  0.152796722939E+00  0.240022790310E+00
  0.328161660906E+00  0.416576902737E+00  0.504628035173E+00  0.591672882254E+00  0.677069428073E+00
  0.760177214474E+00  0.840358338201E+00  0.916978119701E+00  0.989405531427E+00  0.105701348757E+01
  0.111917910872E+01  0.117528408475E+01  0.122471526777E+01  0.126686563818E+01  0.130113579984E+01
  0.132693618244E+01  0.134369014711E+01  0.135083821508E+01  0.134784364689E+01  0.133419959469E+01
  0.130943802387E+01  0.127314055468E+01  0.000000000000E+00  0.000000000000E+00  0.000000000000E+00
  0.000000000000E+00  0.000000000000E+00  0.000000000000E+00  0.000000000000E+00  0.000000000000E+00
  0.000000000000E+00  0.000000000000E+00  0.000000000000E+00  0.000000000000E+00  0.000000000000E+00
  0.000000000000E+00  0.000000000000E+00  0.000000000000E+00  0.000000000000E+00  0.000000000000E+00
  0.000000000000E+00  0.000000000000E+00  0.000000000000E+00  0.000000000000E+00  0.000000000000E+00
  0.000000000000E+00  0.000000000000E+00  0.000000000000E+00  0.000000000000E+00  0.000000000000E+00
 End of Dataset
