# Supplementary material for: Exclusively Relativistic: Periodic Trends in the Melting and Boiling Points of Group 12
Source: Angew Chem Int Ed Engl. 2021 Feb 26;60(14):7703–9. doi: 10.1002/anie.202100486 (PMC8048430; doi:10.1002/anie.202100486)
Supplement: Supplementary file 3 — Supplementary [file ANIE-60-7703-s003.zip › POTCAR_NR-Cn_Mewes2018]

 ^PAW_GGA Cn Non-relativistic Smallcore V
   20.0000000000000     
 parameters from PSCTR are:
   VRHFIN =Cn : 10d 2s,  CA
   LEXCH  = PE
   EATOM  =  3577.0743 eV,  262.9075 Ry

   TITEL  =^PAW_GGA NR-Cn JMM 2018
   LULTRA =        F    use ultrasoft PP ?
   IUNSCR =        1    unscreen: 0-lin 1-nonlin 2-no
   RPACOR =    1.800    partial core radius
   POMASS =  285.000; ZVAL   =   20.000    mass and valenz
   RCORE  =    2.600    outmost cutoff radius
   RWIGS  =    3.000; RWIGS  =    1.588    wigner-seitz radius (au A)
   ENMAX  =  243.684; ENMIN  =  182.763 eV
   RCLOC  =    1.679    cutoff for local pot
   LCOR   =        T    correct aug charges
   LPAW   =        T    paw PP
   EAUG   =  360.145
   DEXC   =   -0.000
   RMAX   =    2.954    core radius for proj-oper
   RAUG   =    1.300    factor for augmentation sphere
   RDEP   =    2.757    radius for radial grids
   RDEPT  =    2.253    core radius for aug-charge
   QCUT   =   -4.232; QGAM   =    8.464    optimization parameters
 
   Atomic configuration
   19 entries
     n  l   j            E        occ.
     1  0  0.50   -151138.6811   2.0000
     2  0  0.50    -27285.8279   2.0000
     2  1  1.50    -26569.3106   6.0000
     3  0  0.50     -7349.0032   2.0000
     3  1  1.50     -6982.9350   6.0000
     3  2  2.50     -6298.4401  10.0000
     4  0  0.50     -2069.9521   2.0000
     4  1  1.50     -1889.3751   6.0000
     4  2  2.50     -1549.7389  10.0000
     4  3  3.50     -1070.8860  14.0000
     5  0  0.50      -503.3172   2.0000
     5  1  1.50      -424.1841   6.0000
     5  2  2.50      -280.2372  10.0000
     5  3  3.50       -95.8834  14.0000
     6  2  2.50       -12.3254  10.0000
     6  0  0.50       -78.6301   2.0000
     7  0  0.50        -4.8531   2.0000
     6  1  1.50       -52.5689   6.0000
     7  1  1.50        -1.3606   0.0000
   Description
     l       E           TYP  RCUT    TYP  RCUT
     2    -12.3254252     23  2.600
     2    -13.6860078     23  2.600
     0    -78.6301226     23  2.300
     0     -4.8530589     23  2.300
     1    -52.5689360     23  2.100
     1     -1.3605826     23  2.600
   Error from kinetic energy argument (eV)
   NDATA  =      100
   STEP   =   20.000   1.050
  532.      524.      520.      512.      507.      497.      487.      482.
  470.      458.      452.      439.      425.      411.      397.      382.
  367.      352.      336.      313.      298.      282.      259.      244.
  230.      208.      188.      175.      156.      138.      122.      107.
  93.0      80.4      69.0      58.8      46.9      39.3      30.6      25.1
  19.0      14.2      10.4      7.45      5.25      3.63      2.46      1.47
 0.965     0.570     0.351     0.254     0.189     0.158     0.138     0.125
 0.112     0.948E-01 0.771E-01 0.604E-01 0.460E-01 0.346E-01 0.260E-01 0.191E-01
 0.152E-01 0.123E-01 0.105E-01 0.939E-02 0.833E-02 0.738E-02 0.616E-02 0.487E-02
 0.367E-02 0.273E-02 0.208E-02 0.181E-02 0.171E-02 0.163E-02 0.143E-02 0.115E-02
 0.839E-03 0.619E-03 0.523E-03 0.503E-03 0.482E-03 0.416E-03 0.323E-03 0.239E-03
 0.199E-03 0.186E-03 0.172E-03 0.148E-03 0.117E-03 0.943E-04 0.807E-04 0.733E-04
 0.657E-04 0.559E-04 0.438E-04 0.368E-04
END of PSCTR-controll parameters
 local part
   71.8095875659991     
  0.22908217E+03  0.22905353E+03  0.22896763E+03  0.22882454E+03  0.22862437E+03
  0.22836729E+03  0.22805351E+03  0.22768328E+03  0.22725691E+03  0.22677472E+03
  0.22623713E+03  0.22564455E+03  0.22499747E+03  0.22429640E+03  0.22354191E+03
  0.22273461E+03  0.22187513E+03  0.22096416E+03  0.22000242E+03  0.21899068E+03
  0.21792972E+03  0.21682040E+03  0.21566356E+03  0.21446012E+03  0.21321101E+03
  0.21191720E+03  0.21057968E+03  0.20919947E+03  0.20777764E+03  0.20631525E+03
  0.20481341E+03  0.20327325E+03  0.20169592E+03  0.20008259E+03  0.19843445E+03
  0.19675270E+03  0.19503858E+03  0.19329332E+03  0.19151817E+03  0.18971441E+03
  0.18788331E+03  0.18602615E+03  0.18414424E+03  0.18223887E+03  0.18031135E+03
  0.17836300E+03  0.17639512E+03  0.17440904E+03  0.17240606E+03  0.17038750E+03
  0.16835466E+03  0.16630887E+03  0.16425141E+03  0.16218357E+03  0.16010666E+03
  0.15802193E+03  0.15593066E+03  0.15383410E+03  0.15173349E+03  0.14963007E+03
  0.14752503E+03  0.14541959E+03  0.14331492E+03  0.14121217E+03  0.13911250E+03
  0.13701703E+03  0.13492686E+03  0.13284306E+03  0.13076670E+03  0.12869881E+03
  0.12664040E+03  0.12459245E+03  0.12255593E+03  0.12053177E+03  0.11852088E+03
  0.11652412E+03  0.11454237E+03  0.11257643E+03  0.11062711E+03  0.10869517E+03
  0.10678134E+03  0.10488633E+03  0.10301082E+03  0.10115544E+03  0.99320824E+02
  0.97507540E+02  0.95716143E+02  0.93947154E+02  0.92201062E+02  0.90478325E+02
  0.88779369E+02  0.87104589E+02  0.85454349E+02  0.83828982E+02  0.82228789E+02
  0.80654042E+02  0.79104982E+02  0.77581818E+02  0.76084733E+02  0.74613877E+02
  0.73169372E+02  0.71751311E+02  0.70359761E+02  0.68994758E+02  0.67656313E+02
  0.66344409E+02  0.65059004E+02  0.63800031E+02  0.62567396E+02  0.61360984E+02
  0.60180653E+02  0.59026242E+02  0.57897565E+02  0.56794417E+02  0.55716572E+02
  0.54663784E+02  0.53635789E+02  0.52632305E+02  0.51653031E+02  0.50697654E+02
  0.49765843E+02  0.48857253E+02  0.47971526E+02  0.47108290E+02  0.46267165E+02
  0.45447756E+02  0.44649661E+02  0.43872468E+02  0.43115759E+02  0.42379105E+02
  0.41662075E+02  0.40964229E+02  0.40285126E+02  0.39624320E+02  0.38981361E+02
  0.38355798E+02  0.37747181E+02  0.37155056E+02  0.36578972E+02  0.36018478E+02
  0.35473127E+02  0.34942471E+02  0.34426068E+02  0.33923479E+02  0.33434271E+02
  0.32958013E+02  0.32494282E+02  0.32042661E+02  0.31602739E+02  0.31174112E+02
  0.30756384E+02  0.30349168E+02  0.29952082E+02  0.29564756E+02  0.29186827E+02
  0.28817943E+02  0.28457758E+02  0.28105939E+02  0.27762161E+02  0.27426110E+02
  0.27097481E+02  0.26775978E+02  0.26461319E+02  0.26153228E+02  0.25851441E+02
  0.25555703E+02  0.25265772E+02  0.24981412E+02  0.24702399E+02  0.24428519E+02
  0.24159567E+02  0.23895347E+02  0.23635673E+02  0.23380367E+02  0.23129261E+02
  0.22882195E+02  0.22639018E+02  0.22399588E+02  0.22163767E+02  0.21931429E+02
  0.21702454E+02  0.21476728E+02  0.21254146E+02  0.21034607E+02  0.20818018E+02
  0.20604291E+02  0.20393346E+02  0.20185106E+02  0.19979500E+02  0.19776461E+02
  0.19575930E+02  0.19377848E+02  0.19182162E+02  0.18988825E+02  0.18797791E+02
  0.18609018E+02  0.18422468E+02  0.18238104E+02  0.18055895E+02  0.17875809E+02
  0.17697820E+02  0.17521901E+02  0.17348029E+02  0.17176182E+02  0.17006340E+02
  0.16838484E+02  0.16672598E+02  0.16508666E+02  0.16346672E+02  0.16186604E+02
  0.16028447E+02  0.15872191E+02  0.15717824E+02  0.15565335E+02  0.15414714E+02
  0.15265952E+02  0.15119038E+02  0.14973964E+02  0.14830721E+02  0.14689300E+02
  0.14549692E+02  0.14411890E+02  0.14275884E+02  0.14141666E+02  0.14009227E+02
  0.13878558E+02  0.13749651E+02  0.13622495E+02  0.13497082E+02  0.13373401E+02
  0.13251443E+02  0.13131196E+02  0.13012650E+02  0.12895794E+02  0.12780616E+02
  0.12667102E+02  0.12555242E+02  0.12445020E+02  0.12336424E+02  0.12229438E+02
  0.12124047E+02  0.12020237E+02  0.11917990E+02  0.11817289E+02  0.11718116E+02
  0.11620454E+02  0.11524283E+02  0.11429583E+02  0.11336334E+02  0.11244514E+02
  0.11154102E+02  0.11065074E+02  0.10977409E+02  0.10891081E+02  0.10806067E+02
  0.10722341E+02  0.10639877E+02  0.10558649E+02  0.10478630E+02  0.10399792E+02
  0.10322109E+02  0.10245550E+02  0.10170089E+02  0.10095695E+02  0.10022340E+02
  0.99499937E+01  0.98786267E+01  0.98082092E+01  0.97387114E+01  0.96701034E+01
  0.96023555E+01  0.95354383E+01  0.94693222E+01  0.94039784E+01  0.93393780E+01
  0.92754929E+01  0.92122952E+01  0.91497578E+01  0.90878541E+01  0.90265583E+01
  0.89658452E+01  0.89056907E+01  0.88460713E+01  0.87869645E+01  0.87283489E+01
  0.86702042E+01  0.86125108E+01  0.85552507E+01  0.84984068E+01  0.84419632E+01
  0.83859052E+01  0.83302194E+01  0.82748936E+01  0.82199170E+01  0.81652798E+01
  0.81109737E+01  0.80569915E+01  0.80033274E+01  0.79499766E+01  0.78969357E+01
  0.78442024E+01  0.77917754E+01  0.77396548E+01  0.76878414E+01  0.76363373E+01
  0.75851453E+01  0.75342692E+01  0.74837137E+01  0.74334840E+01  0.73835863E+01
  0.73340272E+01  0.72848140E+01  0.72359543E+01  0.71874562E+01  0.71393281E+01
  0.70915786E+01  0.70442166E+01  0.69972508E+01  0.69506902E+01  0.69045436E+01
  0.68588196E+01  0.68135266E+01  0.67686727E+01  0.67242658E+01  0.66803132E+01
  0.66368218E+01  0.65937978E+01  0.65512470E+01  0.65091745E+01  0.64675847E+01
  0.64264812E+01  0.63858670E+01  0.63457442E+01  0.63061141E+01  0.62669772E+01
  0.62283331E+01  0.61901806E+01  0.61525176E+01  0.61153414E+01  0.60786480E+01
  0.60424330E+01  0.60066909E+01  0.59714157E+01  0.59366003E+01  0.59022371E+01
  0.58683179E+01  0.58348337E+01  0.58017748E+01  0.57691312E+01  0.57368922E+01
  0.57050467E+01  0.56735833E+01  0.56424901E+01  0.56117550E+01  0.55813657E+01
  0.55513096E+01  0.55215742E+01  0.54921468E+01  0.54630148E+01  0.54341655E+01
  0.54055865E+01  0.53772656E+01  0.53491906E+01  0.53213498E+01  0.52937317E+01
  0.52663253E+01  0.52391200E+01  0.52121055E+01  0.51852721E+01  0.51586106E+01
  0.51321124E+01  0.51057694E+01  0.50795743E+01  0.50535200E+01  0.50276003E+01
  0.50018098E+01  0.49761434E+01  0.49505967E+01  0.49251661E+01  0.48998485E+01
  0.48746415E+01  0.48495431E+01  0.48245522E+01  0.47996680E+01  0.47748902E+01
  0.47502193E+01  0.47256560E+01  0.47012016E+01  0.46768578E+01  0.46526265E+01
  0.46285102E+01  0.46045116E+01  0.45806337E+01  0.45568795E+01  0.45332526E+01
  0.45097564E+01  0.44863945E+01  0.44631707E+01  0.44400887E+01  0.44171523E+01
  0.43943651E+01  0.43717307E+01  0.43492527E+01  0.43269344E+01  0.43047791E+01
  0.42827897E+01  0.42609692E+01  0.42393199E+01  0.42178443E+01  0.41965444E+01
  0.41754219E+01  0.41544782E+01  0.41337145E+01  0.41131317E+01  0.40927301E+01
  0.40725101E+01  0.40524714E+01  0.40326137E+01  0.40129361E+01  0.39934376E+01
  0.39741169E+01  0.39549724E+01  0.39360022E+01  0.39172041E+01  0.38985759E+01
  0.38801150E+01  0.38618186E+01  0.38436838E+01  0.38257076E+01  0.38078868E+01
  0.37902180E+01  0.37726980E+01  0.37553233E+01  0.37380905E+01  0.37209960E+01
  0.37040365E+01  0.36872084E+01  0.36705084E+01  0.36539332E+01  0.36374795E+01
  0.36211442E+01  0.36049243E+01  0.35888168E+01  0.35728191E+01  0.35569284E+01
  0.35411424E+01  0.35254587E+01  0.35098753E+01  0.34943902E+01  0.34790016E+01
  0.34637079E+01  0.34485078E+01  0.34333999E+01  0.34183832E+01  0.34034568E+01
  0.33886200E+01  0.33738721E+01  0.33592126E+01  0.33446412E+01  0.33301577E+01
  0.33157620E+01  0.33014540E+01  0.32872338E+01  0.32731015E+01  0.32590572E+01
  0.32451012E+01  0.32312336E+01  0.32174548E+01  0.32037650E+01  0.31901642E+01
  0.31766529E+01  0.31632310E+01  0.31498987E+01  0.31366561E+01  0.31235030E+01
  0.31104393E+01  0.30974649E+01  0.30845795E+01  0.30717825E+01  0.30590736E+01
  0.30464521E+01  0.30339172E+01  0.30214682E+01  0.30091040E+01  0.29968236E+01
  0.29846260E+01  0.29725097E+01  0.29604734E+01  0.29485158E+01  0.29366351E+01
  0.29248300E+01  0.29130986E+01  0.29014393E+01  0.28898503E+01  0.28783298E+01
  0.28668759E+01  0.28554868E+01  0.28441607E+01  0.28328957E+01  0.28216901E+01
  0.28105420E+01  0.27994497E+01  0.27884115E+01  0.27774259E+01  0.27664913E+01
  0.27556062E+01  0.27447694E+01  0.27339796E+01  0.27232356E+01  0.27125364E+01
  0.27018813E+01  0.26912694E+01  0.26807001E+01  0.26701729E+01  0.26596875E+01
  0.26492438E+01  0.26388416E+01  0.26284811E+01  0.26181624E+01  0.26078860E+01
  0.25976522E+01  0.25874618E+01  0.25773153E+01  0.25672138E+01  0.25571580E+01
  0.25471490E+01  0.25371879E+01  0.25272760E+01  0.25174143E+01  0.25076042E+01
  0.24978470E+01  0.24881442E+01  0.24784969E+01  0.24689067E+01  0.24593748E+01
  0.24499027E+01  0.24404915E+01  0.24311426E+01  0.24218571E+01  0.24126363E+01
  0.24034810E+01  0.23943924E+01  0.23853712E+01  0.23764183E+01  0.23675343E+01
  0.23587196E+01  0.23499748E+01  0.23413000E+01  0.23326955E+01  0.23241611E+01
  0.23156968E+01  0.23073022E+01  0.22989770E+01  0.22907205E+01  0.22825321E+01
  0.22744109E+01  0.22663559E+01  0.22583659E+01  0.22504399E+01  0.22425763E+01
  0.22347738E+01  0.22270307E+01  0.22193454E+01  0.22117162E+01  0.22041413E+01
  0.21966187E+01  0.21891465E+01  0.21817227E+01  0.21743452E+01  0.21670122E+01
  0.21597214E+01  0.21524708E+01  0.21452585E+01  0.21380823E+01  0.21309403E+01
  0.21238305E+01  0.21167510E+01  0.21097001E+01  0.21026758E+01  0.20956767E+01
  0.20887011E+01  0.20817474E+01  0.20748144E+01  0.20679007E+01  0.20610051E+01
  0.20541267E+01  0.20472646E+01  0.20404178E+01  0.20335858E+01  0.20267679E+01
  0.20199639E+01  0.20131735E+01  0.20063964E+01  0.19996327E+01  0.19928824E+01
  0.19861459E+01  0.19794233E+01  0.19727152E+01  0.19660222E+01  0.19593448E+01
  0.19526838E+01  0.19460401E+01  0.19394146E+01  0.19328082E+01  0.19262219E+01
  0.19196569E+01  0.19131143E+01  0.19065953E+01  0.19001010E+01  0.18936327E+01
  0.18871917E+01  0.18807790E+01  0.18743960E+01  0.18680438E+01  0.18617236E+01
  0.18554365E+01  0.18491837E+01  0.18429662E+01  0.18367850E+01  0.18306410E+01
  0.18245350E+01  0.18184680E+01  0.18124405E+01  0.18064533E+01  0.18005068E+01
  0.17946016E+01  0.17887379E+01  0.17829162E+01  0.17771366E+01  0.17713991E+01
  0.17657038E+01  0.17600506E+01  0.17544393E+01  0.17488697E+01  0.17433413E+01
  0.17378538E+01  0.17324066E+01  0.17269992E+01  0.17216309E+01  0.17163009E+01
  0.17110084E+01  0.17057526E+01  0.17005326E+01  0.16953475E+01  0.16901961E+01
  0.16850776E+01  0.16799908E+01  0.16749347E+01  0.16699082E+01  0.16649102E+01
  0.16599395E+01  0.16549951E+01  0.16500758E+01  0.16451807E+01  0.16403085E+01
  0.16354584E+01  0.16306292E+01  0.16258201E+01  0.16210300E+01  0.16162581E+01
  0.16115035E+01  0.16067654E+01  0.16020432E+01  0.15973361E+01  0.15926434E+01
  0.15879646E+01  0.15832993E+01  0.15786468E+01  0.15740070E+01  0.15693793E+01
  0.15647636E+01  0.15601596E+01  0.15555672E+01  0.15509863E+01  0.15464169E+01
  0.15418590E+01  0.15373126E+01  0.15327780E+01  0.15282552E+01  0.15237444E+01
  0.15192460E+01  0.15147602E+01  0.15102873E+01  0.15058277E+01  0.15013817E+01
  0.14969497E+01  0.14925322E+01  0.14881296E+01  0.14837423E+01  0.14793707E+01
  0.14750153E+01  0.14706765E+01  0.14663548E+01  0.14620506E+01  0.14577642E+01
  0.14534962E+01  0.14492468E+01  0.14450164E+01  0.14408054E+01  0.14366140E+01
  0.14324426E+01  0.14282914E+01  0.14241605E+01  0.14200503E+01  0.14159608E+01
  0.14118921E+01  0.14078443E+01  0.14038176E+01  0.13998118E+01  0.13958270E+01
  0.13918631E+01  0.13879201E+01  0.13839977E+01  0.13800959E+01  0.13762144E+01
  0.13723531E+01  0.13685117E+01  0.13646900E+01  0.13608877E+01  0.13571044E+01
  0.13533399E+01  0.13495939E+01  0.13458660E+01  0.13421558E+01  0.13384630E+01
  0.13347872E+01  0.13311281E+01  0.13274853E+01  0.13238584E+01  0.13202471E+01
  0.13166510E+01  0.13130698E+01  0.13095032E+01  0.13059508E+01  0.13024124E+01
  0.12988876E+01  0.12953763E+01  0.12918782E+01  0.12883930E+01  0.12849206E+01
  0.12814607E+01  0.12780133E+01  0.12745782E+01  0.12711553E+01  0.12677445E+01
  0.12643458E+01  0.12609592E+01  0.12575845E+01  0.12542219E+01  0.12508713E+01
  0.12475328E+01  0.12442065E+01  0.12408925E+01  0.12375908E+01  0.12343015E+01
  0.12310249E+01  0.12277609E+01  0.12245098E+01  0.12212716E+01  0.12180466E+01
  0.12148349E+01  0.12116365E+01  0.12084517E+01  0.12052806E+01  0.12021233E+01
  0.11989799E+01  0.11958505E+01  0.11927352E+01  0.11896341E+01  0.11865473E+01
  0.11834748E+01  0.11804165E+01  0.11773726E+01  0.11743429E+01  0.11713276E+01
  0.11683264E+01  0.11653393E+01  0.11623661E+01  0.11594069E+01  0.11564613E+01
  0.11535293E+01  0.11506106E+01  0.11477050E+01  0.11448122E+01  0.11419321E+01
  0.11390642E+01  0.11362084E+01  0.11333642E+01  0.11305315E+01  0.11277098E+01
  0.11248989E+01  0.11220982E+01  0.11193076E+01  0.11165267E+01  0.11137550E+01
  0.11109923E+01  0.11082382E+01  0.11054923E+01  0.11027543E+01  0.11000239E+01
  0.10973008E+01  0.10945847E+01  0.10918754E+01  0.10891724E+01  0.10864758E+01
  0.10837851E+01  0.10811003E+01  0.10784211E+01  0.10757475E+01  0.10730794E+01
  0.10704166E+01  0.10677592E+01  0.10651072E+01  0.10624604E+01  0.10598191E+01
  0.10571833E+01  0.10545531E+01  0.10519286E+01  0.10493101E+01  0.10466976E+01
  0.10440915E+01  0.10414920E+01  0.10388994E+01  0.10363139E+01  0.10337358E+01
  0.10311656E+01  0.10286034E+01  0.10260497E+01  0.10235049E+01  0.10209693E+01
  0.10184433E+01  0.10159272E+01  0.10134214E+01  0.10109263E+01  0.10084423E+01
  0.10059697E+01  0.10035088E+01  0.10010599E+01  0.99862345E+00  0.99619958E+00
  0.99378860E+00  0.99139074E+00  0.98900620E+00  0.98663516E+00  0.98427776E+00
  0.98193411E+00  0.97960429E+00  0.97728835E+00  0.97498629E+00  0.97269808E+00
  0.97042367E+00  0.96816295E+00  0.96591579E+00  0.96368201E+00  0.96146142E+00
  0.95925377E+00  0.95705879E+00  0.95487617E+00  0.95270559E+00  0.95054669E+00
  0.94839907E+00  0.94626232E+00  0.94413602E+00  0.94201972E+00  0.93991295E+00
  0.93781524E+00  0.93572609E+00  0.93364501E+00  0.93157150E+00  0.92950506E+00
  0.92744519E+00  0.92539140E+00  0.92334321E+00  0.92130013E+00  0.91926172E+00
  0.91722753E+00  0.91519713E+00  0.91317013E+00  0.91114615E+00  0.90912484E+00
  0.90710587E+00  0.90508896E+00  0.90307385E+00  0.90106032E+00  0.89904817E+00
  0.89703726E+00  0.89502747E+00  0.89301871E+00  0.89101096E+00  0.88900419E+00
  0.88699846E+00  0.88499382E+00  0.88299039E+00  0.88098830E+00  0.87898773E+00
  0.87698888E+00  0.87499198E+00  0.87299732E+00  0.87100516E+00  0.86901583E+00
  0.86702967E+00  0.86504701E+00  0.86306825E+00  0.86109376E+00  0.85912393E+00
  0.85715917E+00  0.85519988E+00  0.85324648E+00  0.85129937E+00  0.84935895E+00
  0.84742563E+00  0.84549979E+00  0.84358180E+00  0.84167203E+00  0.83977081E+00
  0.83787847E+00  0.83599532E+00  0.83412161E+00  0.83225762E+00  0.83040354E+00
  0.82855959E+00  0.82672593E+00  0.82490268E+00  0.82308994E+00  0.82128778E+00
  0.81949624E+00  0.81771532E+00  0.81594499E+00  0.81418518E+00  0.81243580E+00
  0.81069672E+00  0.80896779E+00  0.80724883E+00  0.80553963E+00  0.80383994E+00
  0.80214951E+00  0.80046807E+00  0.79879530E+00  0.79713090E+00  0.79547452E+00
  0.79382583E+00  0.79218447E+00  0.79055008E+00  0.78892228E+00  0.78730071E+00
  0.78568499E+00  0.78407477E+00  0.78246966E+00  0.78086933E+00  0.77927342E+00
  0.77768160E+00  0.77609354E+00  0.77450895E+00  0.77292753E+00  0.77134901E+00
  0.76977315E+00  0.76819972E+00  0.76662853E+00  0.76505938E+00  0.76349212E+00
  0.76192663E+00  0.76036281E+00  0.75880056E+00  0.75723986E+00  0.75568065E+00
  0.75412296E+00  0.75256679E+00  0.75101221E+00  0.74945926E+00  0.74790806E+00
  0.74635871E+00  0.74481135E+00  0.74326612E+00  0.74172318E+00  0.74018272E+00
  0.73864493E+00  0.73711001E+00  0.73557817E+00  0.73404962E+00  0.73252459E+00
  0.73100331E+00  0.72948598E+00  0.72797285E+00  0.72646412E+00  0.72496001E+00
  0.72346074E+00  0.72196649E+00  0.72047746E+00  0.71899382E+00  0.71751575E+00
  0.71604339E+00  0.71457687E+00  0.71311632E+00  0.71166183E+00  0.71021350E+00
  0.70877138E+00  0.70733552E+00  0.70590595E+00  0.70448268E+00  0.70306571E+00
 gradient corrections used for XC
           5
 core charge-density (partial)
  0.15136194E+01  0.15132468E+01  0.15121293E+01  0.15102685E+01  0.15076670E+01
  0.15043283E+01  0.15002570E+01  0.14954586E+01  0.14899396E+01  0.14837076E+01
  0.14767710E+01  0.14691392E+01  0.14608225E+01  0.14518320E+01  0.14421798E+01
  0.14318788E+01  0.14209427E+01  0.14093860E+01  0.13972238E+01  0.13844722E+01
  0.13711477E+01  0.13572677E+01  0.13428501E+01  0.13279133E+01  0.13124763E+01
  0.12965588E+01  0.12801806E+01  0.12633623E+01  0.12461245E+01  0.12284884E+01
  0.12104755E+01  0.11921075E+01  0.11734062E+01  0.11543938E+01  0.11350924E+01
  0.11155245E+01  0.10957124E+01  0.10756785E+01  0.10554451E+01  0.10350346E+01
  0.10144692E+01  0.99377087E+00  0.97296158E+00  0.95206298E+00  0.93109650E+00
  0.91008330E+00  0.88904423E+00  0.86799977E+00  0.84697007E+00  0.82597485E+00
  0.80503341E+00  0.78416460E+00  0.76338680E+00  0.74271789E+00  0.72217522E+00
  0.70177561E+00  0.68153531E+00  0.66147001E+00  0.64159481E+00  0.62192421E+00
  0.60247208E+00  0.58325168E+00  0.56427564E+00  0.54555593E+00  0.52710391E+00
  0.50893025E+00  0.49104500E+00  0.47345754E+00  0.45617659E+00  0.43921023E+00
  0.42256589E+00  0.40625036E+00  0.39026976E+00  0.37462961E+00  0.35933479E+00
  0.34438956E+00  0.32979757E+00  0.31556188E+00  0.30168497E+00  0.28816873E+00
  0.27501449E+00  0.26222306E+00  0.24979468E+00  0.23772912E+00  0.22602560E+00
  0.21468290E+00  0.20369932E+00  0.19307269E+00  0.18280044E+00  0.17287958E+00
  0.16330672E+00  0.15407810E+00  0.14518960E+00  0.13663676E+00  0.12841481E+00
  0.12051869E+00  0.11294305E+00  0.10568227E+00  0.98730507E-01  0.92081687E-01
  0.85729534E-01  0.79667587E-01  0.73889219E-01  0.68387653E-01  0.63155981E-01
  0.58187182E-01  0.53474138E-01  0.49009647E-01  0.44786448E-01  0.40797226E-01
  0.37034636E-01  0.33491311E-01  0.30159882E-01  0.27032986E-01  0.24103284E-01
  0.21363470E-01  0.18806284E-01  0.16424525E-01  0.14211062E-01  0.12158839E-01
  0.10260893E-01  0.85103570E-02  0.69004710E-02  0.54245898E-02  0.40761902E-02
  0.28488780E-02  0.17363947E-02  0.73262270E-03 -0.16840899E-03 -0.97252020E-03
 -0.16853754E-02 -0.23124799E-02 -0.28591769E-02 -0.33306445E-02 -0.37318938E-02
 -0.40677668E-02 -0.43429354E-02 -0.45619004E-02 -0.47289909E-02 -0.48483645E-02
 -0.49240073E-02 -0.49597350E-02 -0.49591936E-02 -0.49258608E-02 -0.48630480E-02
 -0.47739018E-02 -0.46614068E-02 -0.45283876E-02 -0.43775121E-02 -0.42112939E-02
 -0.40320961E-02 -0.38421345E-02 -0.36434808E-02 -0.34380671E-02 -0.32276891E-02
 -0.30140105E-02 -0.27985669E-02 -0.25827703E-02 -0.23679132E-02 -0.21551729E-02
 -0.19456162E-02 -0.17402037E-02 -0.15397941E-02 -0.13451492E-02 -0.11569379E-02
 -0.97574108E-03 -0.80205579E-03 -0.63629985E-03 -0.47881622E-03 -0.32987736E-03
 -0.18968948E-03 -0.58396803E-04  0.63914306E-04  0.17721128E-03  0.28151138E-03
  0.37687781E-03  0.46341596E-03  0.54126974E-03  0.61061802E-03  0.67167119E-03
  0.72466786E-03  0.76987164E-03  0.80756812E-03  0.83806186E-03  0.86167363E-03
  0.87873771E-03  0.88959934E-03  0.89461230E-03  0.89413662E-03  0.88853643E-03
  0.87817790E-03  0.86342741E-03  0.84464970E-03  0.82220629E-03  0.79645393E-03
  0.76774318E-03  0.73641720E-03  0.70281051E-03  0.66724798E-03  0.63004391E-03
  0.59150116E-03  0.55191043E-03  0.51154968E-03  0.47068352E-03  0.42956284E-03
  0.38842442E-03  0.34749069E-03  0.30696953E-03  0.26705415E-03  0.22792310E-03
  0.18974023E-03  0.15265487E-03  0.11680189E-03  0.82301985E-04  0.49261915E-04
  0.17774795E-04 -0.12079538E-04 -0.40234139E-04 -0.66634524E-04 -0.91238221E-04
 -0.11401428E-03 -0.13494276E-03 -0.15401421E-03 -0.17122911E-03 -0.18659732E-03
 -0.20013750E-03 -0.21187654E-03 -0.22184895E-03 -0.23009631E-03 -0.23666666E-03
 -0.24161391E-03 -0.24499728E-03 -0.24688073E-03 -0.24733236E-03 -0.24642391E-03
 -0.24423018E-03 -0.24082856E-03 -0.23629844E-03 -0.23072081E-03 -0.22417772E-03
 -0.21675188E-03 -0.20852618E-03 -0.19958334E-03 -0.19000546E-03 -0.17987369E-03
 -0.16926790E-03 -0.15826632E-03 -0.14694529E-03 -0.13537896E-03 -0.12363905E-03
 -0.11179464E-03 -0.99911929E-04 -0.88054117E-04 -0.76281201E-04 -0.64649865E-04
 -0.53213360E-04 -0.42021423E-04 -0.31120199E-04 -0.20552199E-04 -0.10356265E-04
 -0.56756113E-06  0.87824241E-05  0.17665852E-04  0.26058496E-04  0.33939691E-04
  0.41292266E-04  0.48102461E-04  0.54359838E-04  0.60057180E-04  0.65190372E-04
  0.69758284E-04  0.73762639E-04  0.77207874E-04  0.80100999E-04  0.82451444E-04
  0.84270908E-04  0.85573204E-04  0.86374090E-04  0.86691119E-04  0.86543467E-04
  0.85951772E-04  0.84937974E-04  0.83525149E-04  0.81737354E-04  0.79599463E-04
  0.77137019E-04  0.74376077E-04  0.71343064E-04  0.68064631E-04  0.64567519E-04
  0.60878425E-04  0.57023879E-04  0.53030121E-04  0.48922989E-04  0.44727814E-04
  0.40469318E-04  0.36171518E-04  0.31857647E-04  0.27550070E-04  0.23270214E-04
  0.19038504E-04  0.14874306E-04  0.10795879E-04  0.68203294E-05  0.29635772E-05
 -0.75967180E-06 -0.43359488E-05 -0.77530365E-05 -0.10999978E-04 -0.14067079E-04
 -0.16945905E-04 -0.19629272E-04 -0.22111229E-04 -0.24387045E-04 -0.26453174E-04
 -0.28307238E-04 -0.29947983E-04 -0.31375247E-04 -0.32589917E-04 -0.33593887E-04
 -0.34390006E-04 -0.34982033E-04 -0.35374582E-04 -0.35573069E-04 -0.35583652E-04
 -0.35413182E-04 -0.35069134E-04 -0.34559558E-04 -0.33893012E-04 -0.33078506E-04
 -0.32125442E-04 -0.31043553E-04 -0.29842847E-04 -0.28533547E-04 -0.27126035E-04
 -0.25630799E-04 -0.24058376E-04 -0.22419300E-04 -0.20724057E-04 -0.18983030E-04
 -0.17206457E-04 -0.15404386E-04 -0.13586637E-04 -0.11762758E-04 -0.99419944E-05
 -0.81332519E-05 -0.63450680E-05 -0.45855836E-05 -0.28625182E-05 -0.11831479E-05
  0.44571381E-06  0.20177327E-05  0.35270671E-05  0.49683789E-05  0.63368418E-05
  0.76281463E-05  0.88385032E-05  0.99646435E-05  0.11003816E-04  0.11953784E-04
  0.12812818E-04  0.13579686E-04  0.14253643E-04  0.14834420E-04  0.15322208E-04
  0.15717640E-04  0.16021778E-04  0.16236089E-04  0.16362428E-04  0.16403014E-04
  0.16360409E-04  0.16237494E-04  0.16037447E-04  0.15763713E-04  0.15419986E-04
  0.15010178E-04  0.14538394E-04  0.14008911E-04  0.13426144E-04  0.12794630E-04
  0.12118994E-04  0.11403930E-04  0.10654175E-04  0.98744836E-05  0.90696063E-05
  0.82442668E-05  0.74031407E-05  0.65508342E-05  0.56918647E-05  0.48306424E-05
  0.39714521E-05  0.31184372E-05  0.22755843E-05  0.14467091E-05  0.63544349E-06
 -0.15477612E-06 -0.92071893E-06 -0.16593689E-05 -0.23679327E-05 -0.30438458E-05
 -0.36847781E-05 -0.42886379E-05 -0.48535744E-05 -0.53779793E-05 -0.58604875E-05
 -0.62999757E-05 -0.66955613E-05 -0.70465987E-05 -0.73526758E-05 -0.76136089E-05
 -0.78294367E-05 -0.80004141E-05 -0.81270037E-05 -0.82098687E-05 -0.82498628E-05
 -0.82480215E-05 -0.82055512E-05 -0.81238191E-05 -0.80043417E-05 -0.78487733E-05
 -0.76588947E-05 -0.74366003E-05 -0.71838866E-05 -0.69028395E-05 -0.65956220E-05
 -0.62644616E-05 -0.59116379E-05 -0.55394706E-05 -0.51503072E-05 -0.47465110E-05
 -0.43304496E-05 -0.39044837E-05 -0.34709557E-05 -0.30321795E-05 -0.25904303E-05
 -0.21479345E-05 -0.17068611E-05 -0.12693126E-05 -0.83731708E-06 -0.41282039E-06
  0.23204721E-08  0.40634395E-06  0.79758958E-06  0.11745031E-05  0.15356410E-05
  0.18796742E-05  0.22053914E-05  0.25117015E-05  0.27976356E-05  0.30623485E-05
  0.33051188E-05  0.35253498E-05  0.37225683E-05  0.38964239E-05  0.40466874E-05
  0.41732485E-05  0.42761134E-05  0.43554014E-05  0.44113418E-05  0.44442694E-05
  0.44546205E-05  0.44429282E-05  0.44098171E-05  0.43559982E-05  0.42822631E-05
  0.41894784E-05  0.40785795E-05  0.39505643E-05  0.38064871E-05  0.36474522E-05
  0.34746070E-05  0.32891358E-05  0.30922534E-05  0.28851981E-05  0.26692257E-05
  0.24456029E-05  0.22156009E-05  0.19804896E-05  0.17415316E-05  0.14999760E-05
  0.12570532E-05  0.10139698E-05  0.77190268E-06  0.53199497E-06  0.29535108E-06
  0.63032565E-07 -0.16394587E-06 -0.38461998E-06 -0.59807930E-06 -0.80347016E-06
 -0.99999825E-06 -0.11869310E-05 -0.13635994E-05 -0.15293999E-05 -0.16837952E-05
 -0.18263156E-05 -0.19565595E-05 -0.20741934E-05 -0.21789521E-05 -0.22706381E-05
 -0.23491212E-05 -0.24143371E-05 -0.24662865E-05 -0.25050333E-05 -0.25307027E-05
 -0.25434796E-05 -0.25436059E-05 -0.25313781E-05 -0.25071445E-05 -0.24713026E-05
 -0.24242960E-05 -0.23666110E-05 -0.22987734E-05 -0.22213453E-05 -0.21349212E-05
 -0.20401248E-05 -0.19376052E-05 -0.18280333E-05 -0.17120980E-05 -0.15905028E-05
 -0.14639618E-05 -0.13331964E-05 -0.11989314E-05 -0.10618918E-05 -0.92279928E-06
 -0.78236872E-06 -0.64130520E-06 -0.50030074E-06 -0.36003139E-06 -0.22115442E-06
 -0.84305599E-07  0.49903309E-07  0.18088687E-06  0.30808815E-06  0.43098075E-06
  0.54907053E-06  0.66189726E-06  0.76903606E-06  0.87009856E-06  0.96473394E-06
  0.10526298E-05  0.11335126E-05  0.12071484E-05  0.12733428E-05  0.13319411E-05
  0.13828282E-05  0.14259281E-05  0.14612037E-05  0.14886559E-05  0.15083226E-05
  0.15202781E-05  0.15246318E-05  0.15215267E-05  0.15111385E-05  0.14936734E-05
  0.14693670E-05  0.14384825E-05  0.14013083E-05  0.13581570E-05  0.13093627E-05
  0.12552791E-05  0.11962778E-05  0.11327455E-05  0.10650826E-05  0.99370033E-06
  0.91901907E-06  0.84146594E-06  0.76147268E-06  0.67947357E-06  0.59590326E-06
  0.51119474E-06  0.42577736E-06  0.34007484E-06  0.25450339E-06  0.16946993E-06
  0.85370378E-07  0.25879487E-08 -0.78508329E-07 -0.15756508E-06 -0.23424594E-06
 -0.30823275E-06 -0.37922672E-06 -0.44694941E-06 -0.51114366E-06 -0.57157430E-06
 -0.62802890E-06 -0.68031822E-06 -0.72827666E-06 -0.77176258E-06 -0.81065844E-06
 -0.84487091E-06 -0.87433077E-06 -0.89899276E-06 -0.91883535E-06 -0.93386030E-06
 -0.94409221E-06 -0.94957797E-06 -0.95038604E-06 -0.94660573E-06 -0.93834635E-06
 -0.92573628E-06 -0.90892201E-06 -0.88806709E-06 -0.86335097E-06 -0.83496790E-06
 -0.80312568E-06 -0.76804445E-06 -0.72995535E-06 -0.68909926E-06 -0.64572547E-06
 -0.60009032E-06 -0.55245585E-06 -0.50308849E-06 -0.45225768E-06 -0.40023454E-06
 -0.34729060E-06 -0.29369646E-06 -0.23972057E-06 -0.18562800E-06 -0.13167925E-06
 -0.78129088E-07 -0.25225514E-07  0.26791328E-07  0.77690104E-07  0.12724922E-06
  0.17525769E-06  0.22151588E-06  0.26583632E-06  0.30804424E-06  0.34797827E-06
  0.38549084E-06  0.42044870E-06  0.45273321E-06  0.48224066E-06  0.50888246E-06
  0.53258529E-06  0.55329113E-06  0.57095726E-06  0.58555618E-06  0.59707544E-06
  0.60551743E-06  0.61089909E-06  0.61325153E-06  0.61261966E-06  0.60906169E-06
  0.60264864E-06  0.59346374E-06  0.58160180E-06  0.56716860E-06  0.55028013E-06
  0.53106190E-06  0.50964815E-06  0.48618107E-06  0.46080996E-06  0.43369043E-06
  0.40498352E-06  0.37485487E-06  0.34347383E-06  0.31101260E-06  0.27764540E-06
  0.24354757E-06  0.20889472E-06  0.17386195E-06  0.13862299E-06  0.10334940E-06
  0.68209842E-07  0.33369304E-07 -0.10116006E-08 -0.34777309E-07 -0.67777955E-07
 -0.99869971E-07 -0.13091665E-06 -0.16078868E-06 -0.18936459E-06 -0.21653123E-06
 -0.24218410E-06 -0.26622774E-06 -0.28857599E-06 -0.30915224E-06 -0.32788962E-06
 -0.34473115E-06 -0.35962982E-06 -0.37254864E-06 -0.38346066E-06 -0.39234890E-06
 -0.39920624E-06 -0.40403532E-06 -0.40684834E-06 -0.40766682E-06 -0.40652135E-06
 -0.40345130E-06 -0.39850446E-06 -0.39173669E-06 -0.38321150E-06 -0.37299963E-06
 -0.36117857E-06 -0.34783212E-06 -0.33304985E-06 -0.31692659E-06 -0.29956192E-06
 -0.28105956E-06 -0.26152686E-06 -0.24107424E-06 -0.21981455E-06 -0.19786259E-06
 -0.17533446E-06 -0.15234704E-06 -0.12901738E-06 -0.10546220E-06 -0.81797309E-07
 -0.58137083E-07 -0.34593955E-07 -0.11277913E-07  0.11703969E-07  0.34247997E-07
  0.56254278E-07  0.77627135E-07  0.98275481E-07  0.11811318E-06  0.13705934E-06
  0.15503868E-06  0.17198169E-06  0.18782493E-06  0.20251123E-06  0.21598983E-06
  0.22821650E-06  0.23915368E-06  0.24877053E-06  0.25704296E-06  0.26395361E-06
  0.26949189E-06  0.27365385E-06  0.27644211E-06  0.27786575E-06  0.27794016E-06
  0.27668687E-06  0.27413332E-06  0.27031268E-06  0.26526354E-06  0.25902971E-06
  0.25165989E-06  0.24320735E-06  0.23372963E-06  0.22328819E-06  0.21194808E-06
  0.19977753E-06  0.18684762E-06  0.17323187E-06  0.15900588E-06  0.14424693E-06
  0.12903357E-06  0.11344527E-06  0.97562010E-07  0.81463874E-07  0.65230709E-07
  0.48941732E-07  0.32675171E-07  0.16507915E-07  0.51516655E-09 -0.15229877E-07
 -0.30656343E-07 -0.45695977E-07 -0.60283425E-07 -0.74356494E-07 -0.87856396E-07
 -0.10072797E-06 -0.11291989E-06 -0.12438484E-06 -0.13507967E-06 -0.14496555E-06
 -0.15400808E-06 -0.16217738E-06 -0.16944814E-06 -0.17579971E-06 -0.18121609E-06
 -0.18568597E-06 -0.18920266E-06 -0.19176409E-06 -0.19337274E-06 -0.19403555E-06
 -0.19376383E-06 -0.19257312E-06 -0.19048308E-06 -0.18751732E-06 -0.18370322E-06
 -0.17907176E-06 -0.17365730E-06 -0.16749739E-06 -0.16063253E-06 -0.15310593E-06
 -0.14496330E-06 -0.13625253E-06 -0.12702350E-06 -0.11732779E-06 -0.10721839E-06
 -0.96749451E-07 -0.85976026E-07 -0.74953767E-07 -0.63738674E-07 -0.52386816E-07
 -0.40954076E-07 -0.29495881E-07 -0.18066955E-07 -0.67210677E-08  0.44892023E-08
  0.15512697E-07  0.26299901E-07  0.36803147E-07  0.46976815E-07  0.56777515E-07
  0.66164260E-07  0.75098622E-07  0.83544877E-07  0.91470130E-07  0.98844432E-07
  0.10564087E-06  0.11183567E-06  0.11740823E-06  0.12234119E-06  0.12662048E-06
  0.13023531E-06  0.13317819E-06  0.13544491E-06  0.13703451E-06  0.13794925E-06
  0.13819455E-06  0.13777890E-06  0.13671380E-06  0.13501364E-06  0.13269561E-06
  0.12977958E-06  0.12628793E-06  0.12224547E-06  0.11767924E-06  0.11261836E-06
  0.10709387E-06  0.10113858E-06  0.94786828E-07  0.88074367E-07  0.81038129E-07
  0.73716050E-07  0.66146881E-07  0.58369986E-07  0.50425156E-07  0.42352407E-07
  0.34191797E-07  0.25983232E-07  0.17766280E-07  0.95799930E-08  0.14627279E-08
 -0.65480237E-08 -0.14415799E-07 -0.22105323E-07 -0.29582655E-07 -0.36815331E-07
 -0.43772497E-07 -0.50425030E-07 -0.56745651E-07 -0.62709028E-07 -0.68291868E-07
 -0.73472998E-07 -0.78233436E-07 -0.82556450E-07 -0.86427603E-07 -0.89834791E-07
 -0.92768269E-07 -0.95220661E-07 -0.97186966E-07 -0.98664544E-07 -0.99653101E-07
 -0.10015465E-06 -0.10017349E-06 -0.99716120E-07 -0.98791211E-07 -0.97409518E-07
 -0.95583807E-07 -0.93328765E-07 -0.90660906E-07 -0.87598467E-07 -0.84161301E-07
 -0.80370759E-07 -0.76249572E-07 -0.71821722E-07 -0.67112315E-07 -0.62147447E-07
 -0.56954065E-07 -0.51559835E-07 -0.45992996E-07 -0.40282221E-07 -0.34456480E-07
 -0.28544895E-07 -0.22576601E-07 -0.16580613E-07 -0.10585689E-07 -0.46201936E-08
  0.12880215E-08  0.71117486E-08  0.12824541E-07  0.18400826E-07  0.23816017E-07
  0.29046613E-07  0.34070296E-07  0.38866018E-07  0.43414089E-07  0.47696245E-07
  0.51695719E-07  0.55397300E-07  0.58787380E-07  0.61854003E-07  0.64586895E-07
  0.66977493E-07  0.69018961E-07  0.70706198E-07  0.72035845E-07  0.73006270E-07
  0.73617562E-07  0.73871499E-07  0.73771524E-07  0.73322707E-07  0.72531694E-07
  0.71406664E-07  0.69957261E-07  0.68194539E-07  0.66130884E-07  0.63779944E-07
  0.61156545E-07  0.58276607E-07  0.55157057E-07  0.51815732E-07  0.48271289E-07
  0.44543102E-07  0.40651162E-07  0.36615980E-07  0.32458476E-07  0.28199882E-07
  0.23861637E-07  0.19465278E-07  0.15032346E-07  0.10584277E-07  0.61423085E-08
  0.17273767E-08 -0.26399738E-08 -0.69396840E-08 -0.11152268E-07 -0.15258897E-07
 -0.19241481E-07 -0.23082742E-07 -0.26766288E-07 -0.30276678E-07 -0.33599480E-07
 -0.36721331E-07 -0.39629981E-07 -0.42314341E-07 -0.44764520E-07 -0.46971852E-07
 -0.48928929E-07 -0.50629614E-07 -0.52069056E-07 -0.53243696E-07 -0.54151270E-07
 -0.54790801E-07 -0.55162590E-07 -0.55268194E-07 -0.55110408E-07 -0.54693236E-07
 -0.54021854E-07 -0.53102574E-07 -0.51942799E-07 -0.50550974E-07 -0.48936536E-07
 -0.47109856E-07 -0.45082176E-07 -0.42865551E-07 -0.40472776E-07 -0.37917324E-07
 -0.35213265E-07 -0.32375202E-07 -0.29418191E-07 -0.26357662E-07 -0.23209349E-07
 -0.19989205E-07 -0.16713330E-07 -0.13397889E-07 -0.10059039E-07 -0.67128510E-08
 -0.33752343E-08 -0.61866452E-10  0.32118794E-08  0.64310028E-08  0.95809421E-08
  0.12647637E-07  0.15617591E-07  0.18477923E-07  0.21216428E-07  0.23821618E-07
  0.26282774E-07  0.28589985E-07  0.30734183E-07  0.32707178E-07  0.34501685E-07
 kinetic energy density (partial)
  0.36722773E+03  0.36713948E+03  0.36687486E+03  0.36643422E+03  0.36581814E+03
  0.36502743E+03  0.36406314E+03  0.36292655E+03  0.36161914E+03  0.36014265E+03
  0.35849900E+03  0.35669036E+03  0.35471908E+03  0.35258772E+03  0.35029907E+03
  0.34785607E+03  0.34526188E+03  0.34251983E+03  0.33963342E+03  0.33660632E+03
  0.33344237E+03  0.33014555E+03  0.32672000E+03  0.32316997E+03  0.31949987E+03
  0.31571420E+03  0.31181759E+03  0.30781477E+03  0.30371056E+03  0.29950986E+03
  0.29521764E+03  0.29083895E+03  0.28637889E+03  0.28184259E+03  0.27723525E+03
  0.27256207E+03  0.26782828E+03  0.26303911E+03  0.25819982E+03  0.25331562E+03
  0.24839172E+03  0.24343333E+03  0.23844559E+03  0.23343361E+03  0.22840245E+03
  0.22335712E+03  0.21830255E+03  0.21324361E+03  0.20818509E+03  0.20313168E+03
  0.19808799E+03  0.19305852E+03  0.18804768E+03  0.18305975E+03  0.17809892E+03
  0.17316924E+03  0.16827463E+03  0.16341891E+03  0.15860573E+03  0.15383863E+03
  0.14912101E+03  0.14445612E+03  0.13984705E+03  0.13529678E+03  0.13080810E+03
  0.12638370E+03  0.12202606E+03  0.11773757E+03  0.11352041E+03  0.10937665E+03
  0.10530820E+03  0.10131679E+03  0.97404046E+02  0.93571407E+02  0.89820181E+02
  0.86151526E+02  0.82566456E+02  0.79065842E+02  0.75650416E+02  0.72320771E+02
  0.69077368E+02  0.65920532E+02  0.62850465E+02  0.59867239E+02  0.56970806E+02
  0.54161002E+02  0.51437546E+02  0.48800047E+02  0.46248009E+02  0.43780832E+02
  0.41397821E+02  0.39098183E+02  0.36881038E+02  0.34745422E+02  0.32690287E+02
  0.30714512E+02  0.28816901E+02  0.26996195E+02  0.25251067E+02  0.23580136E+02
  0.21981964E+02  0.20455064E+02  0.18997906E+02  0.17608916E+02  0.16286485E+02
  0.15028970E+02  0.13834700E+02  0.12701981E+02  0.11629097E+02  0.10614314E+02
  0.96558885E+01  0.87520639E+01  0.79010797E+01  0.71011727E+01  0.63505802E+01
  0.56475436E+01  0.49903112E+01  0.43771415E+01  0.38063053E+01  0.32760891E+01
  0.27847970E+01  0.23307537E+01  0.19123062E+01  0.15278262E+01  0.11757119E+01
  0.85439032E+00  0.56231839E+00  0.29798500E+00  0.59912226E-01 -0.15334323E+00
 -0.34318890E+00 -0.51099546E+00 -0.65809576E+00 -0.78578402E+00 -0.89531511E+00
 -0.98790396E+00 -0.10647251E+01 -0.11269121E+01 -0.11755577E+01 -0.12117131E+01
 -0.12363886E+01 -0.12505528E+01 -0.12551334E+01 -0.12510169E+01 -0.12390494E+01
 -0.12200365E+01 -0.11947441E+01 -0.11638984E+01 -0.11281871E+01 -0.10882597E+01
 -0.10447282E+01 -0.99816789E+00 -0.94911823E+00 -0.89808353E+00 -0.84553396E+00
 -0.79190645E+00 -0.73760562E+00 -0.68300478E+00 -0.62844698E+00 -0.57424597E+00
 -0.52068733E+00 -0.46802948E+00 -0.41650481E+00 -0.36632072E+00 -0.31766077E+00
 -0.27068572E+00 -0.22553466E+00 -0.18232610E+00 -0.14115906E+00 -0.10211413E+00
 -0.65254546E-01 -0.30627245E-01  0.17360988E-02  0.31818052E-01  0.59614427E-01
  0.85133297E-01  0.10839404E+00  0.12942642E+00  0.14826966E+00  0.16497158E+00
  0.17958772E+00  0.19218055E+00  0.20281867E+00  0.21157603E+00  0.21853121E+00
  0.22376672E+00  0.22736833E+00  0.22942446E+00  0.23002553E+00  0.22926341E+00
  0.22723091E+00  0.22402123E+00  0.21972752E+00  0.21444243E+00  0.20825768E+00
  0.20126369E+00  0.19354927E+00  0.18520124E+00  0.17630416E+00  0.16694011E+00
  0.15718839E+00  0.14712536E+00  0.13682425E+00  0.12635499E+00  0.11578408E+00
  0.10517450E+00  0.94585626E-01  0.84073134E-01  0.73688982E-01  0.63481381E-01
  0.53494784E-01  0.43769899E-01  0.34343715E-01  0.25249546E-01  0.16517082E-01
  0.81724624E-02  0.23835500E-03 -0.72659532E-02 -0.14324453E-01 -0.20924304E-01
 -0.27055715E-01 -0.32711817E-01 -0.37888536E-01 -0.42584452E-01 -0.46800659E-01
 -0.50540621E-01 -0.53810025E-01 -0.56616628E-01 -0.58970111E-01 -0.60881926E-01
 -0.62365143E-01 -0.63434303E-01 -0.64105268E-01 -0.64395074E-01 -0.64321785E-01
 -0.63904356E-01 -0.63162489E-01 -0.62116506E-01 -0.60787211E-01 -0.59195771E-01
 -0.57363594E-01 -0.55312211E-01 -0.53063168E-01 -0.50637921E-01 -0.48057739E-01
 -0.45343606E-01 -0.42516140E-01 -0.39595510E-01 -0.36601359E-01 -0.33552739E-01
 -0.30468046E-01 -0.27364964E-01 -0.24260415E-01 -0.21170515E-01 -0.18110535E-01
 -0.15094869E-01 -0.12137005E-01 -0.92495051E-02 -0.64439898E-02 -0.37311244E-02
 -0.11206145E-02  0.13787958E-02  0.37593213E-02  0.60141281E-02  0.81373223E-02
  0.10123935E-01  0.11969903E-01  0.13672049E-01  0.15228052E-01  0.16636423E-01
  0.17896476E-01  0.19008288E-01  0.19972673E-01  0.20791138E-01  0.21465849E-01
  0.21999591E-01  0.22395724E-01  0.22658145E-01  0.22791243E-01  0.22799861E-01
  0.22689246E-01  0.22465011E-01  0.22133092E-01  0.21699704E-01  0.21171300E-01
  0.20554529E-01  0.19856197E-01  0.19083227E-01  0.18242621E-01  0.17341422E-01
  0.16386680E-01  0.15385416E-01  0.14344594E-01  0.13271082E-01  0.12171633E-01
  0.11052846E-01  0.99211525E-02  0.87827829E-02  0.76437502E-02  0.65098281E-02
  0.53865334E-02  0.42791101E-02  0.31925147E-02  0.21314045E-02  0.11001269E-02
  0.10271136E-03 -0.85713800E-03 -0.17760467E-02 -0.26509732E-02 -0.34792107E-02
 -0.42583864E-02 -0.49864605E-02 -0.56617225E-02 -0.62827870E-02 -0.68485874E-02
 -0.73583690E-02 -0.78116807E-02 -0.82083653E-02 -0.85485491E-02 -0.88326308E-02
 -0.90612688E-02 -0.92353686E-02 -0.93560691E-02 -0.94247283E-02 -0.94429087E-02
 -0.94123621E-02 -0.93350142E-02 -0.92129492E-02 -0.90483935E-02 -0.88437001E-02
 -0.86013330E-02 -0.83238506E-02 -0.80138907E-02 -0.76741547E-02 -0.73073924E-02
 -0.69163872E-02 -0.65039415E-02 -0.60728625E-02 -0.56259488E-02 -0.51659776E-02
 -0.46956913E-02 -0.42177865E-02 -0.37349026E-02 -0.32496105E-02 -0.27644038E-02
 -0.22816887E-02 -0.18037759E-02 -0.13328731E-02 -0.87107768E-03 -0.42037057E-03
  0.17389031E-04  0.44046845E-03  0.84726549E-03  0.12363115E-02  0.16062741E-02
  0.19559586E-02  0.22843091E-02  0.25904090E-02  0.28734806E-02  0.31328840E-02
  0.33681156E-02  0.35788063E-02  0.37647182E-02  0.39257417E-02  0.40618918E-02
  0.41733036E-02  0.42602283E-02  0.43230274E-02  0.43621681E-02  0.43782171E-02
  0.43718348E-02  0.43437694E-02  0.42948499E-02  0.42259800E-02  0.41381315E-02
  0.40323367E-02  0.39096826E-02  0.37713030E-02  0.36183724E-02  0.34520984E-02
  0.32737155E-02  0.30844781E-02  0.28856536E-02  0.26785167E-02  0.24643422E-02
  0.22443997E-02  0.20199473E-02  0.17922258E-02  0.15624540E-02  0.13318229E-02
  0.11014911E-02  0.87258037E-03  0.64617147E-03  0.42330007E-03  0.20495332E-03
 -0.79333707E-05 -0.21447926E-03 -0.41386077E-03 -0.60531369E-03 -0.78813505E-03
 -0.96168458E-03 -0.11253859E-02 -0.12787274E-02 -0.14212626E-02 -0.15526104E-02
 -0.16724552E-02 -0.17805459E-02 -0.18766959E-02 -0.19607813E-02 -0.20327405E-02
 -0.20925718E-02 -0.21403323E-02 -0.21761357E-02 -0.22001500E-02 -0.22125954E-02
 -0.22137413E-02 -0.22039039E-02 -0.21834436E-02 -0.21527615E-02 -0.21122963E-02
 -0.20625219E-02 -0.20039433E-02 -0.19370936E-02 -0.18625308E-02 -0.17808343E-02
 -0.16926018E-02 -0.15984453E-02 -0.14989887E-02 -0.13948635E-02 -0.12867065E-02
 -0.11751561E-02 -0.10608493E-02 -0.94441878E-03 -0.82648999E-03 -0.70767839E-03
 -0.58858679E-03 -0.46980281E-03 -0.35189657E-03 -0.23541837E-03 -0.12089671E-03
 -0.88363162E-05  0.10028360E-03  0.20601090E-03  0.30792195E-03  0.40562289E-03
  0.49875064E-03  0.58697382E-03  0.66999352E-03  0.74754377E-03  0.81939198E-03
  0.88533913E-03  0.94521982E-03  0.99890218E-03  0.10462876E-02  0.10873102E-02
  0.11219366E-02  0.11501649E-02  0.11720240E-02  0.11875725E-02  0.11968980E-02
  0.12001155E-02  0.11973666E-02  0.11888175E-02  0.11746584E-02  0.11551013E-02
  0.11303785E-02  0.11007414E-02  0.10664585E-02  0.10278138E-02  0.98510468E-03
  0.93864086E-03  0.88874201E-03  0.83573624E-03  0.77995827E-03  0.72174770E-03
  0.66144725E-03  0.59940106E-03  0.53595305E-03  0.47144525E-03  0.40621626E-03
  0.34059972E-03  0.27492284E-03  0.20950502E-03  0.14465653E-03  0.80677264E-04
  0.17855555E-04 -0.43532876E-04 -0.10322593E-03 -0.16097606E-03 -0.21655103E-03
 -0.26973472E-03 -0.32032768E-03 -0.36814772E-03 -0.41303035E-03 -0.45482910E-03
 -0.49341581E-03 -0.52868076E-03 -0.56053279E-03 -0.58889926E-03 -0.61372593E-03
 -0.63497682E-03 -0.65263391E-03 -0.66669680E-03 -0.67718231E-03 -0.68412399E-03
 -0.68757151E-03 -0.68759014E-03 -0.68425997E-03 -0.67767527E-03 -0.66794363E-03
 -0.65518521E-03 -0.63953181E-03 -0.62112603E-03 -0.60012028E-03 -0.57667591E-03
 -0.55096215E-03 -0.52315520E-03 -0.49343719E-03 -0.46199518E-03 -0.42902017E-03
 -0.39470614E-03 -0.35924899E-03 -0.32284562E-03 -0.28569297E-03 -0.24798705E-03
 -0.20992209E-03 -0.17168962E-03 -0.13347762E-03 -0.95469751E-04 -0.57844537E-04
 -0.20774665E-04  0.15573713E-04  0.51041618E-04  0.85477830E-04  0.11873944E-03
  0.15069233E-03  0.18121162E-03  0.21018205E-03  0.23749830E-03  0.26306530E-03
  0.28679842E-03  0.30862364E-03  0.32847769E-03  0.34630811E-03  0.36207322E-03
  0.37574214E-03  0.38729465E-03  0.39672107E-03  0.40402210E-03  0.40920854E-03
  0.41230107E-03  0.41332989E-03  0.41233441E-03  0.40936284E-03  0.40447179E-03
  0.39772580E-03  0.38919687E-03  0.37896399E-03  0.36711255E-03  0.35373387E-03
  0.33892459E-03  0.32278613E-03  0.30542409E-03  0.28694766E-03  0.26746907E-03
  0.24710291E-03  0.22596562E-03  0.20417486E-03  0.18184893E-03  0.15910621E-03
  0.13606458E-03  0.11284090E-03  0.89550439E-04  0.66306399E-04  0.43219408E-04
  0.20397048E-04 -0.20565853E-05 -0.24041306E-04 -0.45461229E-04 -0.66225135E-04
 -0.86246808E-04 -0.10544534E-03 -0.12374539E-03 -0.14107745E-03 -0.15737805E-03
 -0.17258990E-03 -0.18666210E-03 -0.19955018E-03 -0.21121623E-03 -0.22162892E-03
 -0.23076353E-03 -0.23860192E-03 -0.24513248E-03 -0.25035008E-03 -0.25425593E-03
 -0.25685748E-03 -0.25816821E-03 -0.25820752E-03 -0.25700044E-03 -0.25457745E-03
 -0.25097422E-03 -0.24623131E-03 -0.24039392E-03 -0.23351157E-03 -0.22563776E-03
 -0.21682966E-03 -0.20714778E-03 -0.19665557E-03 -0.18541911E-03 -0.17350672E-03
 -0.16098863E-03 -0.14793654E-03 -0.13442331E-03 -0.12052260E-03 -0.10630845E-03
 -0.91854969E-04 -0.77235977E-04 -0.62524647E-04 -0.47793184E-04 -0.33112495E-04
 -0.18551883E-04 -0.41787496E-05  0.99416868E-05  0.23746659E-04  0.37176098E-04
  0.50172868E-04  0.62682979E-04  0.74655782E-04  0.86044144E-04  0.96804606E-04
  0.10689752E-03  0.11628715E-03  0.12494179E-03  0.13283383E-03  0.13993978E-03
  0.14624037E-03  0.15172048E-03  0.15636919E-03  0.16017975E-03  0.16314949E-03
  0.16527982E-03  0.16657609E-03  0.16704752E-03  0.16670710E-03  0.16557140E-03
  0.16366051E-03  0.16099779E-03  0.15760978E-03  0.15352594E-03  0.14877854E-03
  0.14340237E-03  0.13743460E-03  0.13091453E-03  0.12388334E-03  0.11638392E-03
  0.10846059E-03  0.10015888E-03  0.91525294E-04  0.82607062E-04  0.73451923E-04
  0.64107874E-04  0.54622946E-04  0.45044972E-04  0.35421371E-04  0.25798922E-04
  0.16223566E-04  0.67401936E-05 -0.26075415E-05 -0.11777409E-04 -0.20728777E-04
 -0.29422772E-04 -0.37822435E-04 -0.45892860E-04 -0.53601323E-04 -0.60917397E-04
 -0.67813056E-04 -0.74262764E-04 -0.80243553E-04 -0.85735086E-04 -0.90719704E-04
 -0.95182466E-04 -0.99111170E-04 -0.10249636E-03 -0.10533134E-03 -0.10761211E-03
 -0.10933741E-03 -0.11050862E-03 -0.11112972E-03 -0.11120724E-03 -0.11075017E-03
 -0.10976991E-03 -0.10828012E-03 -0.10629664E-03 -0.10383740E-03 -0.10092226E-03
 -0.97572927E-04 -0.93812780E-04 -0.89666752E-04 -0.85161182E-04 -0.80323668E-04
 -0.75182910E-04 -0.69768563E-04 -0.64111074E-04 -0.58241529E-04 -0.52191494E-04
 -0.45992857E-04 -0.39677675E-04 -0.33278015E-04 -0.26825807E-04 -0.20352693E-04
 -0.13889883E-04 -0.74680160E-05 -0.11170222E-05  0.51340033E-05  0.11256925E-04
  0.17224686E-04  0.23011413E-04  0.28592524E-04  0.33944818E-04  0.39046565E-04
  0.43877585E-04  0.48419312E-04  0.52654861E-04  0.56569077E-04  0.60148578E-04
  0.63381791E-04  0.66258974E-04  0.68772232E-04  0.70915529E-04  0.72684678E-04
  0.74077337E-04  0.75092988E-04  0.75732908E-04  0.76000135E-04  0.75899426E-04
  0.75437204E-04  0.74621506E-04  0.73461909E-04  0.71969473E-04  0.70156651E-04
  0.68037221E-04  0.65626188E-04  0.62939702E-04  0.59994958E-04  0.56810101E-04
  0.53404124E-04  0.49796765E-04  0.46008402E-04  0.42059947E-04  0.37972736E-04
  0.33768427E-04  0.29468887E-04  0.25096091E-04  0.20672009E-04  0.16218511E-04
  0.11757259E-04  0.73096130E-05  0.28965292E-05 -0.14615275E-05 -0.57446746E-05
 -0.99336964E-05 -0.14010124E-04 -0.17956311E-04 -0.21755503E-04 -0.25391905E-04
 -0.28850738E-04 -0.32118296E-04 -0.35181990E-04 -0.38030393E-04 -0.40653278E-04
 -0.43041640E-04 -0.45187730E-04 -0.47085061E-04 -0.48728429E-04 -0.50113911E-04
 -0.51238868E-04 -0.52101933E-04 -0.52703005E-04 -0.53043223E-04 -0.53124944E-04
 -0.52951715E-04 -0.52528238E-04 -0.51860327E-04 -0.50954865E-04 -0.49819758E-04
 -0.48463880E-04 -0.46897013E-04 -0.45129794E-04 -0.43173647E-04 -0.41040719E-04
 -0.38743810E-04 -0.36296306E-04 -0.33712102E-04 -0.31005536E-04 -0.28191308E-04
 -0.25284406E-04 -0.22300037E-04 -0.19253544E-04 -0.16160337E-04 -0.13035817E-04
 -0.98953036E-05 -0.67539660E-05 -0.36267504E-05 -0.52831509E-06  0.25270353E-05
  0.55254116E-05  0.84533999E-05  0.11298117E-04  0.14047266E-04  0.16689180E-04
  0.19212874E-04  0.21608085E-04  0.23865305E-04  0.25975824E-04  0.27931749E-04
  0.29726039E-04  0.31352516E-04  0.32805892E-04  0.34081771E-04  0.35176665E-04
  0.36087991E-04  0.36814074E-04  0.37354140E-04  0.37708307E-04  0.37877570E-04
  0.37863787E-04  0.37669655E-04  0.37298687E-04  0.36755181E-04  0.36044191E-04
  0.35171490E-04  0.34143537E-04  0.32967431E-04  0.31650870E-04  0.30202110E-04
  0.28629913E-04  0.26943501E-04  0.25152506E-04  0.23266916E-04  0.21297027E-04
  0.19253389E-04  0.17146750E-04  0.14988003E-04  0.12788138E-04  0.10558179E-04
  0.83091429E-05  0.60519775E-05  0.37975168E-05  0.15564301E-05 -0.66082684E-06
 -0.28440571E-05 -0.49833675E-05 -0.70692112E-05 -0.90924274E-05 -0.11044280E-04
 -0.12916490E-04 -0.14701275E-04 -0.16391370E-04 -0.17980060E-04 -0.19461205E-04
 -0.20829257E-04 -0.22079280E-04 -0.23206965E-04 -0.24208643E-04 -0.25081287E-04
 -0.25822529E-04 -0.26430649E-04 -0.26904585E-04 -0.27243922E-04 -0.27448889E-04
 -0.27520346E-04 -0.27459775E-04 -0.27269260E-04 -0.26951475E-04 -0.26509656E-04
 -0.25947583E-04 -0.25269555E-04 -0.24480361E-04 -0.23585248E-04 -0.22589896E-04
 -0.21500383E-04 -0.20323148E-04 -0.19064960E-04 -0.17732877E-04 -0.16334215E-04
 -0.14876505E-04 -0.13367455E-04 -0.11814914E-04 -0.10226832E-04 -0.86112193E-05
 -0.69761094E-05 -0.53295213E-05 -0.36794210E-05 -0.20336852E-05 -0.40006479E-06
  0.12138496E-05  0.28006615E-05  0.43532006E-05  0.58645539E-05  0.73280947E-05
  0.87375100E-05  0.10086826E-04  0.11370433E-04  0.12583105E-04  0.13720020E-04
  0.14776779E-04  0.15749419E-04  0.16634427E-04  0.17428751E-04  0.18129807E-04
  0.18735486E-04  0.19244159E-04  0.19654676E-04  0.19966365E-04  0.20179033E-04
  0.20292955E-04  0.20308871E-04  0.20227974E-04  0.20051900E-04  0.19782715E-04
  0.19422895E-04  0.18975317E-04  0.18443234E-04  0.17830254E-04  0.17140326E-04
  0.16377709E-04  0.15546952E-04  0.14652866E-04  0.13700503E-04  0.12695123E-04
  0.11642170E-04  0.10547245E-04  0.94160751E-05  0.82544842E-05  0.70683675E-05
  0.58636609E-05  0.46463123E-05  0.34222543E-05  0.21973756E-05  0.97749434E-06
 -0.23166863E-06 -0.14245155E-05 -0.25955963E-05 -0.37396328E-05 -0.48515410E-05
 -0.59264530E-05 -0.69597369E-05 -0.79470160E-05 -0.88841856E-05 -0.97674300E-05
 -0.10593236E-04 -0.11358405E-04 -0.12060066E-04 -0.12695685E-04 -0.13263069E-04
 -0.13760379E-04 -0.14186125E-04 -0.14539178E-04 -0.14818766E-04 -0.15024472E-04
 -0.15156235E-04 -0.15214344E-04 -0.15199432E-04 -0.15112470E-04 -0.14954757E-04
 -0.14727912E-04 -0.14433859E-04 -0.14074816E-04 -0.13653284E-04 -0.13172024E-04
 -0.12634048E-04 -0.12042600E-04 -0.11401136E-04 -0.10713306E-04 -0.99829339E-05
 -0.92140000E-05 -0.84106169E-05 -0.75770104E-05 -0.67174975E-05 -0.58364654E-05
 -0.49383499E-05 -0.40276134E-05 -0.31087241E-05 -0.21861347E-05 -0.12642615E-05
 -0.34746404E-06  0.55997462E-06  0.14538673E-05  0.23301414E-05  0.31848562E-05
  0.40142207E-05  0.48146088E-05  0.55825750E-05  0.63148683E-05  0.70084451E-05
  0.76604813E-05  0.82683826E-05  0.88297946E-05  0.93426103E-05  0.98049775E-05
 Kinetic energy density valence
  0.58018132E+03  0.57979526E+03  0.57863915E+03  0.57671914E+03  0.57404538E+03
  0.57063184E+03  0.56649608E+03  0.56165898E+03  0.55614444E+03  0.54997900E+03
  0.54319157E+03  0.53581298E+03  0.52787571E+03  0.51941352E+03  0.51046114E+03
  0.50105399E+03  0.49122791E+03  0.48101893E+03  0.47046304E+03  0.45959604E+03
  0.44845338E+03  0.43706998E+03  0.42548016E+03  0.41371750E+03  0.40181479E+03
  0.38980390E+03  0.37771576E+03  0.36558027E+03  0.35342625E+03  0.34128141E+03
  0.32917228E+03  0.31712421E+03  0.30516130E+03  0.29330641E+03  0.28158109E+03
  0.27000562E+03  0.25859895E+03  0.24737874E+03  0.23636130E+03  0.22556163E+03
  0.21499342E+03  0.20466907E+03  0.19459968E+03  0.18479510E+03  0.17526392E+03
  0.16601354E+03  0.15705017E+03  0.14837886E+03  0.14000358E+03  0.13192720E+03
  0.12415160E+03  0.11667765E+03  0.10950530E+03  0.10263360E+03  0.96060795E+02
  0.89784307E+02  0.83800844E+02  0.78106423E+02  0.72696427E+02  0.67565658E+02
  0.62708386E+02  0.58118399E+02  0.53789052E+02  0.49713317E+02  0.45883828E+02
  0.42292927E+02  0.38932712E+02  0.35795074E+02  0.32871743E+02  0.30154326E+02
  0.27634343E+02  0.25303267E+02  0.23152552E+02  0.21173668E+02  0.19358134E+02
  0.17697537E+02  0.16183569E+02  0.14808039E+02  0.13562905E+02  0.12440288E+02
  0.11432491E+02  0.10532014E+02  0.97315719E+01  0.90241023E+01  0.84027784E+01
  0.78610174E+01  0.73924881E+01  0.69911162E+01  0.66510891E+01  0.63668586E+01
  0.61331426E+01  0.59449256E+01  0.57974580E+01  0.56862543E+01  0.56070904E+01
  0.55560000E+01  0.55292700E+01  0.55234354E+01  0.55352735E+01  0.55617973E+01
  0.56002484E+01  0.56480899E+01  0.57029979E+01  0.57628542E+01  0.58257369E+01
  0.58899126E+01  0.59538269E+01  0.60160958E+01  0.60754969E+01  0.61309599E+01
  0.61815582E+01  0.62264998E+01  0.62651183E+01  0.62968648E+01  0.63212991E+01
  0.63380816E+01  0.63469652E+01  0.63477877E+01  0.63404642E+01  0.63249799E+01
  0.63013833E+01  0.62697794E+01  0.62303235E+01  0.61832154E+01  0.61286935E+01
  0.60670297E+01  0.59985243E+01  0.59235014E+01  0.58423043E+01  0.57552919E+01
  0.56628349E+01  0.55653120E+01  0.54631073E+01  0.53566070E+01  0.52461973E+01
  0.51322619E+01  0.50151797E+01  0.48953235E+01  0.47730580E+01  0.46487388E+01
  0.45227108E+01  0.43953078E+01  0.42668510E+01  0.41376491E+01  0.40079971E+01
  0.38781766E+01  0.37484551E+01  0.36190861E+01  0.34903089E+01  0.33623490E+01
  0.32354179E+01  0.31097133E+01  0.29854198E+01  0.28627088E+01  0.27417390E+01
  0.26226566E+01  0.25055961E+01  0.23906805E+01  0.22780217E+01  0.21677211E+01
  0.20598698E+01  0.19545495E+01  0.18518325E+01  0.17517822E+01  0.16544539E+01
  0.15598947E+01  0.14681443E+01  0.13792352E+01  0.12931929E+01  0.12100366E+01
  0.11297793E+01  0.10524280E+01  0.97798423E+00  0.90644421E+00  0.83779904E+00
  0.77203499E+00  0.70913373E+00  0.64907249E+00  0.59182427E+00  0.53735805E+00
  0.48563890E+00  0.43662821E+00  0.39028380E+00  0.34656009E+00  0.30540825E+00
  0.26677634E+00  0.23060947E+00  0.19684992E+00  0.16543733E+00  0.13630879E+00
  0.10939906E+00  0.84640657E-01  0.61964084E-01  0.41297948E-01  0.22569152E-01
  0.57030623E-02 -0.93763033E-02 -0.22746095E-01 -0.34484436E-01 -0.44670229E-01
 -0.53382956E-01 -0.60702475E-01 -0.66708814E-01 -0.71481963E-01 -0.75101668E-01
 -0.77647216E-01 -0.79197231E-01 -0.79829466E-01 -0.79620597E-01 -0.78646026E-01
 -0.76979681E-01 -0.74693829E-01 -0.71858890E-01 -0.68543264E-01 -0.64813165E-01
 -0.60732461E-01 -0.56362528E-01 -0.51762118E-01 -0.46987233E-01 -0.42091015E-01
 -0.37123650E-01 -0.32132285E-01 -0.27160958E-01 -0.22250545E-01 -0.17438717E-01
 -0.12759920E-01 -0.82453629E-02 -0.39230203E-02  0.18234475E-03  0.40491488E-02
  0.76589394E-02  0.10996334E-01  0.14048945E-01  0.16807293E-01  0.19264709E-01
  0.21417223E-01  0.23263446E-01  0.24804439E-01  0.26043577E-01  0.26986403E-01
  0.27640475E-01  0.28015212E-01  0.28121731E-01  0.27972680E-01  0.27582075E-01
  0.26965128E-01  0.26138078E-01  0.25118025E-01  0.23922763E-01  0.22570615E-01
  0.21080272E-01  0.19470641E-01  0.17760688E-01  0.15969302E-01  0.14115149E-01
  0.12216545E-01  0.10291337E-01  0.83567810E-02  0.64294449E-02  0.45251081E-02
  0.26586768E-02  0.84410788E-03 -0.90565761E-03 -0.25787505E-02 -0.41644196E-02
 -0.56530675E-02 -0.70362766E-02 -0.83068257E-02 -0.94586962E-02 -0.10487070E-01
 -0.11388318E-01 -0.12159980E-01 -0.12800738E-01 -0.13310378E-01 -0.13689754E-01
 -0.13940730E-01 -0.14066133E-01 -0.14069692E-01 -0.13955971E-01 -0.13730301E-01
 -0.13398713E-01 -0.12967857E-01 -0.12444932E-01 -0.11837604E-01 -0.11153932E-01
 -0.10402284E-01 -0.95912665E-02 -0.87296404E-02 -0.78262508E-02 -0.68899524E-02
 -0.59295388E-02 -0.49536756E-02 -0.39708365E-02 -0.29892429E-02 -0.20168082E-02
 -0.10610864E-02 -0.12922473E-03  0.77207750E-03  0.16366065E-02  0.24586656E-02
  0.32331017E-02  0.39553269E-02  0.46213348E-02  0.52277111E-02  0.57716400E-02
  0.62509050E-02  0.66638855E-02  0.70095482E-02  0.72874347E-02  0.74976448E-02
  0.76408159E-02  0.77180989E-02  0.77311312E-02  0.76820062E-02  0.75732407E-02
  0.74077402E-02  0.71887617E-02  0.69198759E-02  0.66049273E-02  0.62479945E-02
  0.58533489E-02  0.54254144E-02  0.49687268E-02  0.44878933E-02  0.39875539E-02
  0.34723429E-02  0.29468522E-02  0.24155964E-02  0.18829790E-02  0.13532620E-02
  0.83053625E-03  0.31869498E-03 -0.17859019E-03 -0.65789089E-03 -0.11160407E-02
 -0.15501513E-02 -0.19576256E-02 -0.23361685E-02 -0.26837941E-02 -0.29988312E-02
 -0.32799250E-02 -0.35260373E-02 -0.37364431E-02 -0.39107256E-02 -0.40487684E-02
 -0.41507462E-02 -0.42171124E-02 -0.42485863E-02 -0.42461374E-02 -0.42109689E-02
 -0.41444995E-02 -0.40483451E-02 -0.39242979E-02 -0.37743063E-02 -0.36004537E-02
 -0.34049369E-02 -0.31900444E-02 -0.29581351E-02 -0.27116163E-02 -0.24529237E-02
 -0.21844998E-02 -0.19087752E-02 -0.16281487E-02 -0.13449701E-02 -0.10615227E-02
 -0.78000787E-03 -0.50253030E-03 -0.23108492E-03  0.32454965E-04  0.28634809E-03
  0.52899414E-03  0.75894123E-03  0.97489189E-03  0.11757075E-02  0.13604114E-02
  0.15281904E-02  0.16783951E-02  0.18105385E-02  0.19242941E-02  0.20194916E-02
  0.20961127E-02  0.21542848E-02  0.21942748E-02  0.22164806E-02  0.22214237E-02
  0.22097393E-02  0.21821667E-02  0.21395397E-02  0.20827754E-02  0.20128640E-02
  0.19308574E-02  0.18378585E-02  0.17350103E-02  0.16234846E-02  0.15044720E-02
  0.13791708E-02  0.12487780E-02  0.11144787E-02  0.97743788E-03  0.83879156E-03
  0.69963895E-03  0.56103525E-03  0.42398510E-03  0.28943675E-03  0.15827695E-03
  0.31326564E-04 -0.90663013E-04 -0.20701276E-03 -0.31711815E-03 -0.42045054E-03
 -0.51655790E-03 -0.60506480E-03 -0.68567182E-03 -0.75815424E-03 -0.82236031E-03
 -0.87820879E-03 -0.92568619E-03 -0.96484343E-03 -0.99579218E-03 -0.10187008E-02
 -0.10337903E-02 -0.10413292E-02 -0.10416294E-02 -0.10350413E-02 -0.10219483E-02
 -0.10027624E-02 -0.97791913E-03 -0.94787255E-03 -0.91309047E-03 -0.87404991E-03
 -0.83123258E-03 -0.78512062E-03 -0.73619263E-03 -0.68491990E-03 -0.63176296E-03
 -0.57716845E-03 -0.52156626E-03 -0.46536707E-03 -0.40896016E-03 -0.35271159E-03
 -0.29696274E-03 -0.24202912E-03 -0.18819959E-03 -0.13573579E-03 -0.84871998E-04
 -0.35815152E-04  0.11254772E-04  0.56184183E-04  0.98845050E-04  0.13913389E-03
  0.17697055E-03  0.21229688E-03  0.24507523E-03  0.27528688E-03  0.30293037E-03
  0.32801981E-03  0.35058310E-03  0.37066021E-03  0.38830147E-03  0.40356584E-03
  0.41651933E-03  0.42723340E-03  0.43578352E-03  0.44224784E-03  0.44670590E-03
  0.44923758E-03  0.44992208E-03  0.44883710E-03  0.44605817E-03  0.44165809E-03
  0.43570655E-03  0.42826984E-03  0.41941078E-03  0.40918871E-03  0.39765962E-03
  0.38487642E-03  0.37088929E-03  0.35574610E-03  0.33949300E-03  0.32217494E-03
  0.30383636E-03  0.28452183E-03  0.26427678E-03  0.24314819E-03  0.22118528E-03
  0.19844019E-03  0.17496865E-03  0.15083051E-03  0.12609032E-03  0.10081776E-03
  0.75088028E-04  0.48982121E-04  0.22587020E-04 -0.40042266E-05 -0.30692530E-04
 -0.57372899E-04 -0.83934688E-04 -0.11026196E-03 -0.13623398E-03 -0.16172576E-03
 -0.18660878E-03 -0.21075176E-03 -0.23402154E-03 -0.25628401E-03 -0.27740518E-03
 -0.29725223E-03 -0.31569467E-03 -0.33260552E-03 -0.34786248E-03 -0.36134916E-03
 -0.37295629E-03 -0.38258291E-03 -0.39013751E-03 -0.39553915E-03 -0.39871854E-03
 -0.39961899E-03 -0.39819732E-03 -0.39442469E-03 -0.38828727E-03 -0.37978682E-03
 -0.36894119E-03 -0.35578458E-03 -0.34036781E-03 -0.32275831E-03 -0.30304001E-03
 -0.28131316E-03 -0.25769385E-03 -0.23231354E-03 -0.20531829E-03 -0.17686802E-03
 -0.14713546E-03 -0.11630511E-03 -0.84571995E-04 -0.52140345E-04 -0.19222163E-04
  0.13964297E-04  0.47196119E-04  0.80247393E-04  0.11289092E-03  0.14489995E-03
  0.17604995E-03  0.20612040E-03  0.23489648E-03  0.26217086E-03  0.28774539E-03
  0.31143266E-03  0.33305764E-03  0.35245910E-03  0.36949099E-03  0.38402371E-03
  0.39594523E-03  0.40516208E-03  0.41160024E-03  0.41520580E-03  0.41594555E-03
  0.41380730E-03  0.40880013E-03  0.40095444E-03  0.39032176E-03  0.37697450E-03
  0.36100544E-03  0.34252710E-03  0.32167095E-03  0.29858640E-03  0.27343975E-03
  0.24641290E-03  0.21770201E-03  0.18751597E-03  0.15607482E-03  0.12360808E-03
  0.90352937E-04  0.56552446E-04  0.22453642E-04 -0.11694378E-04 -0.45642377E-04
 -0.79142914E-04 -0.11195225E-03 -0.14383226E-03 -0.17455223E-03 -0.20389065E-03
 -0.23163694E-03 -0.25759302E-03 -0.28157485E-03 -0.30341380E-03 -0.32295794E-03
 -0.34007314E-03 -0.35464409E-03 -0.36657511E-03 -0.37579082E-03 -0.38223667E-03
 -0.38587927E-03 -0.38670656E-03 -0.38472783E-03 -0.37997353E-03 -0.37249495E-03
 -0.36236371E-03 -0.34967112E-03 -0.33452735E-03 -0.31706049E-03 -0.29741545E-03
 -0.27575273E-03 -0.25224710E-03 -0.22708614E-03 -0.20046873E-03 -0.17260340E-03
 -0.14370668E-03 -0.11400134E-03 -0.83714646E-04 -0.53076553E-04 -0.22317897E-04
  0.83313964E-05  0.38644084E-04  0.68397349E-04  0.97374493E-04  0.12536656E-03
  0.15217391E-03  0.17760766E-03  0.20149106E-03  0.22366079E-03  0.24396806E-03
  0.26227965E-03  0.27847879E-03  0.29246594E-03  0.30415933E-03  0.31349550E-03
  0.32042953E-03  0.32493527E-03  0.32700530E-03  0.32665081E-03  0.32390132E-03
  0.31880426E-03  0.31142437E-03  0.30184305E-03  0.29015752E-03  0.27647990E-03
  0.26093615E-03  0.24366493E-03  0.22481641E-03  0.20455093E-03  0.18303765E-03
  0.16045312E-03  0.13697983E-03  0.11280472E-03  0.88117658E-04  0.63109956E-04
  0.37972840E-04  0.12895983E-04 -0.11933947E-04 -0.36334696E-04 -0.60129778E-04
 -0.83149764E-04 -0.10523350E-03 -0.12622923E-03 -0.14599565E-03 -0.16440288E-03
 -0.18133323E-03 -0.19668202E-03 -0.21035815E-03 -0.22228461E-03 -0.23239888E-03
 -0.24065319E-03 -0.24701464E-03 -0.25146525E-03 -0.25400187E-03 -0.25463594E-03
 -0.25339320E-03 -0.25031324E-03 -0.24544896E-03 -0.23886597E-03 -0.23064186E-03
 -0.22086536E-03 -0.20963553E-03 -0.19706075E-03 -0.18325778E-03 -0.16835065E-03
 -0.15246962E-03 -0.13575003E-03 -0.11833118E-03 -0.10035515E-03 -0.81965684E-04
 -0.63307027E-04 -0.44522793E-04 -0.25754874E-04 -0.71423678E-05  0.11179444E-04
  0.29080072E-04  0.46434738E-04  0.63125228E-04  0.79040681E-04  0.94078300E-04
  0.10814399E-03  0.12115289E-03  0.13302989E-03  0.14370996E-03  0.15313846E-03
  0.16127136E-03  0.16807536E-03  0.17352787E-03  0.17761702E-03  0.18034149E-03
  0.18171025E-03  0.18174235E-03  0.18046647E-03  0.17792052E-03  0.17415111E-03
  0.16921303E-03  0.16316862E-03  0.15608707E-03  0.14804380E-03  0.13911967E-03
  0.12940025E-03  0.11897503E-03  0.10793666E-03  0.96380124E-04  0.84401972E-04
  0.72099522E-04  0.59570095E-04  0.46910262E-04  0.34215119E-04  0.21577592E-04
  0.90877760E-05 -0.31676854E-05 -0.15106173E-04 -0.26649622E-04 -0.37724998E-04
 -0.48264722E-04 -0.58207038E-04 -0.67496324E-04 -0.76083349E-04 -0.83925464E-04
 -0.90986742E-04 -0.97238058E-04 -0.10265711E-03 -0.10722838E-03 -0.11094308E-03
 -0.11379894E-03 -0.11580013E-03 -0.11695694E-03 -0.11728553E-03 -0.11680764E-03
 -0.11555024E-03 -0.11354514E-03 -0.11082857E-03 -0.10744081E-03 -0.10342568E-03
 -0.98830139E-04 -0.93703792E-04 -0.88098417E-04 -0.82067504E-04 -0.75665779E-04
 -0.68948748E-04 -0.61972240E-04 -0.54791977E-04 -0.47463151E-04 -0.40040024E-04
 -0.32575556E-04 -0.25121054E-04 -0.17725849E-04 -0.10436998E-04 -0.32990312E-05
  0.36462894E-05  0.10360163E-04  0.16806918E-04  0.22954143E-04  0.28772792E-04
  0.34237247E-04  0.39325357E-04  0.44018447E-04  0.48301293E-04  0.52162072E-04
  0.55592287E-04  0.58586669E-04  0.61143053E-04  0.63262241E-04  0.64947838E-04
  0.66206087E-04  0.67045675E-04  0.67477546E-04  0.67514688E-04  0.67171932E-04
  0.66465736E-04  0.65413973E-04  0.64035722E-04  0.62351055E-04  0.60380837E-04
  0.58146534E-04  0.55670018E-04  0.52973395E-04  0.50078837E-04  0.47008429E-04
  0.43784029E-04  0.40427137E-04  0.36958785E-04  0.33399440E-04  0.29768915E-04
  0.26086302E-04  0.22369917E-04  0.18637257E-04  0.14904968E-04  0.11188832E-04
  0.75037591E-05  0.38637936E-05  0.28212660E-06 -0.32288808E-05 -0.66576683E-05
 -0.99934415E-05 -0.13226132E-04 -0.16346355E-04 -0.19345364E-04 -0.22215007E-04
 -0.24947677E-04 -0.27536274E-04 -0.29974161E-04 -0.32255124E-04 -0.34373344E-04
 -0.36323366E-04 -0.38100077E-04 -0.39698689E-04 -0.41114733E-04 -0.42344052E-04
 -0.43382808E-04 -0.44227495E-04 -0.44874954E-04 -0.45322398E-04 -0.45567447E-04
 -0.45608160E-04 -0.45443079E-04 -0.45071276E-04 -0.44492397E-04 -0.43706721E-04
 -0.42715207E-04 -0.41519552E-04 -0.40122243E-04 -0.38526608E-04 -0.36736868E-04
 -0.34758178E-04 -0.32596671E-04 -0.30259492E-04 -0.27754824E-04 -0.25091912E-04
 -0.22281069E-04 -0.19333685E-04 -0.16262213E-04 -0.13080153E-04 -0.98020250E-05
 -0.64433248E-05 -0.30204740E-05  0.44924412E-06  0.39477594E-05  0.74563008E-05
  0.10955493E-04  0.14425465E-04  0.17845965E-04  0.21196485E-04  0.24456399E-04
  0.27605098E-04  0.30622140E-04  0.33487400E-04  0.36181221E-04  0.38684577E-04
  0.40979222E-04  0.43047850E-04  0.44874248E-04  0.46443444E-04  0.47741851E-04
  0.48757403E-04  0.49479687E-04  0.49900056E-04  0.50011742E-04  0.49809944E-04
  0.49291918E-04  0.48457036E-04  0.47306841E-04  0.45845082E-04  0.44077727E-04
  0.42012970E-04  0.39661206E-04  0.37034999E-04  0.34149027E-04  0.31020007E-04
  0.27666606E-04  0.24109333E-04  0.20370416E-04  0.16473657E-04  0.12444280E-04
  0.83087614E-05  0.40946444E-05 -0.16965105E-06 -0.44550339E-05 -0.87319529E-05
 -0.12970616E-04 -0.17141211E-04 -0.21214137E-04 -0.25160226E-04 -0.28950972E-04
 -0.32558757E-04 -0.35957066E-04 -0.39120703E-04 -0.42025997E-04 -0.44650990E-04
 -0.46975627E-04 -0.48981921E-04 -0.50654108E-04 -0.51978786E-04 -0.52945031E-04
 -0.53544503E-04 -0.53771526E-04 -0.53623146E-04 -0.53099174E-04 -0.52202202E-04
 -0.50937597E-04 -0.49313480E-04 -0.47340670E-04 -0.45032618E-04 -0.42405318E-04
 -0.39477189E-04 -0.36268944E-04 -0.32803443E-04 -0.29105521E-04 -0.25201804E-04
 -0.21120508E-04 -0.16891229E-04 -0.12544714E-04 -0.81126295E-05 -0.36273186E-05
  0.87844822E-06  0.53717249E-05  0.98196435E-05  0.14189668E-04  0.18449848E-04
  0.22569061E-04  0.26517258E-04  0.30265693E-04  0.33787148E-04  0.37056138E-04
  0.40049112E-04  0.42744631E-04  0.45123534E-04  0.47169082E-04  0.48867084E-04
  0.50206004E-04  0.51177046E-04  0.51774214E-04  0.51994357E-04  0.51837182E-04
  0.51305251E-04  0.50403956E-04  0.49141462E-04  0.47528643E-04  0.45578981E-04
  0.43308460E-04  0.40735426E-04  0.37880438E-04  0.34766101E-04  0.31416879E-04
  0.27858898E-04  0.24119736E-04  0.20228202E-04  0.16214104E-04  0.12108015E-04
  0.79410277E-05  0.37445150E-05 -0.45011948E-06 -0.46116841E-05 -0.87094404E-05
 -0.12713340E-04 -0.16594251E-04 -0.20324183E-04 -0.23876495E-04 -0.27226089E-04
 -0.30349601E-04 -0.33225566E-04 -0.35834573E-04 -0.38159396E-04 -0.40185117E-04
 -0.41899217E-04 -0.43291660E-04 -0.44354945E-04 -0.45084146E-04 -0.45476927E-04
 -0.45533535E-04 -0.45256779E-04 -0.44651979E-04 -0.43726906E-04 -0.42491692E-04
 -0.40958734E-04 -0.39142572E-04 -0.37059751E-04 -0.34728676E-04 -0.32169447E-04
 -0.29403685E-04 -0.26454345E-04 -0.23345522E-04 -0.20102255E-04 -0.16750314E-04
 -0.13315996E-04 -0.98259114E-05 -0.63067722E-05 -0.27851835E-05  0.71256361E-06
 atomic pseudo charge-density
  0.20000000E+02  0.19983118E+02  0.19932632E+02  0.19849026E+02  0.19733087E+02
  0.19585888E+02  0.19408758E+02  0.19203249E+02  0.18971096E+02  0.18714178E+02
  0.18434477E+02  0.18134039E+02  0.17814934E+02  0.17479226E+02  0.17128939E+02
  0.16766036E+02  0.16392398E+02  0.16009805E+02  0.15619930E+02  0.15224331E+02
  0.14824447E+02  0.14421600E+02  0.14016994E+02  0.13611726E+02  0.13206785E+02
  0.12803064E+02  0.12401363E+02  0.12002400E+02  0.11606819E+02  0.11215194E+02
  0.10828038E+02  0.10445807E+02  0.10068909E+02  0.96977086E+01  0.93325283E+01
  0.89736559E+01  0.86213469E+01  0.82758271E+01  0.79372959E+01  0.76059282E+01
  0.72818764E+01  0.69652719E+01  0.66562267E+01  0.63548345E+01  0.60611719E+01
  0.57752991E+01  0.54972609E+01  0.52270872E+01  0.49647941E+01  0.47103839E+01
  0.44638462E+01  0.42251584E+01  0.39942859E+01  0.37711828E+01  0.35557927E+01
  0.33480486E+01  0.31478741E+01  0.29551833E+01  0.27698819E+01  0.25918670E+01
  0.24210282E+01  0.22572481E+01  0.21004023E+01  0.19503606E+01  0.18069868E+01
  0.16701398E+01  0.15396740E+01  0.14154393E+01  0.12972823E+01  0.11850462E+01
  0.10785717E+01  0.97769724E+00  0.88225931E+00  0.79209319E+00  0.70703318E+00
  0.62691303E+00  0.55156631E+00  0.48082681E+00  0.41452887E+00  0.35250770E+00
  0.29459969E+00  0.24064272E+00  0.19047641E+00  0.14394240E+00  0.10088456E+00
  0.61149233E-01  0.24585408E-01 -0.89550733E-02 -0.39617363E-01 -0.67543456E-01
 -0.92872061E-01 -0.11573848E+00 -0.13627451E+00 -0.15460835E+00 -0.17086453E+00
 -0.18516388E+00 -0.19762341E+00 -0.20835638E+00 -0.21747217E+00 -0.22507635E+00
 -0.23127064E+00 -0.23615291E+00 -0.23981722E+00 -0.24235384E+00 -0.24384928E+00
 -0.24438631E+00 -0.24404404E+00 -0.24289797E+00 -0.24102001E+00 -0.23847859E+00
 -0.23533870E+00 -0.23166198E+00 -0.22750679E+00 -0.22292827E+00 -0.21797845E+00
 -0.21270634E+00 -0.20715799E+00 -0.20137657E+00 -0.19540252E+00 -0.18927356E+00
 -0.18302487E+00 -0.17668910E+00 -0.17029651E+00 -0.16387505E+00 -0.15745046E+00
 -0.15104634E+00 -0.14468429E+00 -0.13838392E+00 -0.13216303E+00 -0.12603762E+00
 -0.12002204E+00 -0.11412901E+00 -0.10836978E+00 -0.10275414E+00 -0.97290552E-01
 -0.91986191E-01 -0.86847046E-01 -0.81877986E-01 -0.77082829E-01 -0.72464416E-01
 -0.68024677E-01 -0.63764698E-01 -0.59684780E-01 -0.55784508E-01 -0.52062801E-01
 -0.48517975E-01 -0.45147794E-01 -0.41949523E-01 -0.38919979E-01 -0.36055576E-01
 -0.33352374E-01 -0.30806117E-01 -0.28412282E-01 -0.26166108E-01 -0.24062642E-01
 -0.22096769E-01 -0.20263244E-01 -0.18556729E-01 -0.16971814E-01 -0.15503050E-01
 -0.14144970E-01 -0.12892117E-01 -0.11739063E-01 -0.10680428E-01 -0.97109004E-02
 -0.88252538E-02 -0.80183615E-02 -0.72852103E-02 -0.66209133E-02 -0.60207209E-02
 -0.54800299E-02 -0.49943928E-02 -0.45595243E-02 -0.41713076E-02 -0.38257994E-02
 -0.35192334E-02 -0.32480238E-02 -0.30087667E-02 -0.27982413E-02 -0.26134100E-02
 -0.24514179E-02 -0.23095916E-02 -0.21854368E-02 -0.20766357E-02 -0.19810438E-02
 -0.18966864E-02 -0.18217536E-02 -0.17545960E-02 -0.16937194E-02 -0.16377796E-02
 -0.15855757E-02 -0.15360450E-02 -0.14882560E-02 -0.14414020E-02 -0.13947945E-02
 -0.13478565E-02 -0.13001151E-02 -0.12511954E-02 -0.12008127E-02 -0.11487662E-02
 -0.10949317E-02 -0.10392552E-02 -0.98174582E-03 -0.92246969E-03 -0.86154311E-03
 -0.79912660E-03 -0.73541878E-03 -0.67065055E-03 -0.60507954E-03 -0.53898476E-03
 -0.47266151E-03 -0.40641658E-03 -0.34056370E-03 -0.27541935E-03 -0.21129874E-03
 -0.14851223E-03 -0.87361909E-04 -0.28138615E-04  0.28880855E-04  0.83436171E-04
  0.13528562E-03  0.18420795E-03  0.23000396E-03  0.27249775E-03  0.31153774E-03
  0.34699744E-03  0.37877590E-03  0.40679800E-03  0.43101444E-03  0.45140154E-03
  0.46796085E-03  0.48071851E-03  0.48972450E-03  0.49505172E-03  0.49679482E-03
  0.49506908E-03  0.49000895E-03  0.48176671E-03  0.47051085E-03  0.45642451E-03
  0.43970379E-03  0.42055606E-03  0.39919819E-03  0.37585480E-03  0.35075653E-03
  0.32413825E-03  0.29623737E-03  0.26729213E-03  0.23753993E-03  0.20721579E-03
  0.17655081E-03  0.14577068E-03  0.11509434E-03  0.84732716E-04  0.54887480E-04
  0.25750007E-04 -0.24996317E-05 -0.29693537E-04 -0.55676750E-04 -0.80307908E-04
 -0.10345978E-03 -0.12501970E-03 -0.14488987E-03 -0.16298757E-03 -0.17924525E-03
 -0.19361051E-03 -0.20604598E-03 -0.21652912E-03 -0.22505187E-03 -0.23162027E-03
 -0.23625397E-03 -0.23898566E-03 -0.23986042E-03 -0.23893502E-03 -0.23627715E-03
 -0.23196462E-03 -0.22608445E-03 -0.21873202E-03 -0.21001010E-03 -0.20002793E-03
 -0.18890022E-03 -0.17674616E-03 -0.16368847E-03 -0.14985241E-03 -0.13536481E-03
 -0.12035312E-03 -0.10494450E-03 -0.89264914E-04 -0.73438278E-04 -0.57585637E-04
 -0.41824395E-04 -0.26267588E-04 -0.11023210E-04  0.38064030E-05  0.18125131E-04
  0.31843573E-04  0.44879479E-04  0.57158127E-04  0.68612629E-04  0.79184177E-04
  0.88822222E-04  0.97484589E-04  0.10513753E-03  0.11175573E-03  0.11732219E-03
  0.12182818E-03  0.12527297E-03  0.12766368E-03  0.12901493E-03  0.12934855E-03
  0.12869319E-03  0.12708394E-03  0.12456184E-03  0.12117345E-03  0.11697034E-03
  0.11200853E-03  0.10634803E-03  0.10005220E-03  0.93187246E-04  0.85821646E-04
  0.78025566E-04  0.69870310E-04  0.61427765E-04  0.52769854E-04  0.43968008E-04
  0.35092658E-04  0.26212744E-04  0.17395250E-04  0.87047688E-05  0.20309226E-06
 -0.80511648E-05 -0.16002907E-04 -0.23600865E-04 -0.30797870E-04 -0.37551082E-04
 -0.43822193E-04 -0.49577579E-04 -0.54788418E-04 -0.59430775E-04 -0.63485642E-04
 -0.66938943E-04 -0.69781501E-04 -0.72008976E-04 -0.73621759E-04 -0.74624846E-04
 -0.75027671E-04 -0.74843916E-04 -0.74091295E-04 -0.72791311E-04 -0.70968995E-04
 -0.68652624E-04 -0.65873422E-04 -0.62665248E-04 -0.59064274E-04 -0.55108651E-04
 -0.50838173E-04 -0.46293935E-04 -0.41517990E-04 -0.36553012E-04 -0.31441956E-04
 -0.26227732E-04 -0.20952886E-04 -0.15659286E-04 -0.10387830E-04 -0.51781632E-05
 -0.68414140E-07  0.49050531E-05  0.97078653E-05  0.14307846E-04  0.18675201E-04
  0.22782681E-04  0.26605719E-04  0.30122547E-04  0.33314288E-04  0.36165022E-04
  0.38661833E-04  0.40794827E-04  0.42557128E-04  0.43944857E-04  0.44957081E-04
  0.45595746E-04  0.45865590E-04  0.45774036E-04  0.45331068E-04  0.44549090E-04
  0.43442773E-04  0.42028886E-04  0.40326114E-04  0.38354874E-04  0.36137113E-04
  0.33696103E-04  0.31056236E-04  0.28242807E-04  0.25281802E-04  0.22199684E-04
  0.19023179E-04  0.15779070E-04  0.12493987E-04  0.91942158E-05  0.59055007E-05
  0.26528661E-05 -0.53955715E-06 -0.36486930E-05 -0.66526695E-05 -0.95309557E-05
 -0.12264485E-04 -0.14835765E-04 -0.17228970E-04 -0.19430025E-04 -0.21426667E-04
 -0.23208495E-04 -0.24767005E-04 -0.26095609E-04 -0.27189640E-04 -0.28046337E-04
 -0.28664828E-04 -0.29046083E-04 -0.29192869E-04 -0.29109682E-04 -0.28802675E-04
 -0.28279569E-04 -0.27549556E-04 -0.26623199E-04 -0.25512314E-04 -0.24229852E-04
 -0.22789772E-04 -0.21206916E-04 -0.19496868E-04 -0.17675822E-04 -0.15760441E-04
 -0.13767724E-04 -0.11714862E-04 -0.96191070E-05 -0.74976364E-05 -0.53674244E-05
 -0.32451170E-05 -0.11469121E-05  0.91155324E-06  0.29153098E-05  0.48501551E-05
  0.67027438E-05  0.84606707E-05  0.10112543E-04  0.11648045E-04  0.13057992E-04
  0.14334374E-04  0.15470391E-04  0.16460475E-04  0.17300310E-04  0.17986830E-04
  0.18518216E-04  0.18893886E-04  0.19114463E-04  0.19181753E-04  0.19098694E-04
  0.18869316E-04  0.18498683E-04  0.17992827E-04  0.17358687E-04  0.16604030E-04
  0.15737378E-04  0.14767918E-04  0.13705426E-04  0.12560173E-04  0.11342837E-04
  0.10064413E-04  0.87361207E-05  0.73693138E-05  0.59753907E-05  0.45657062E-05
  0.31514851E-05  0.17437395E-05  0.35318910E-06 -0.10098140E-05 -0.23353570E-05
 -0.36140320E-05 -0.48369974E-05 -0.59960327E-05 -0.70835880E-05 -0.80928269E-05
 -0.90176636E-05 -0.98527925E-05 -0.10593712E-04 -0.11236742E-04 -0.11779033E-04
 -0.12218571E-04 -0.12554173E-04 -0.12785482E-04 -0.12912946E-04 -0.12937803E-04
 -0.12862049E-04 -0.12688412E-04 -0.12420311E-04 -0.12061816E-04 -0.11617605E-04
 -0.11092914E-04 -0.10493482E-04 -0.98255011E-05 -0.90955577E-05 -0.83105728E-05
 -0.74777429E-05 -0.66044790E-05 -0.56983455E-05 -0.47669989E-05 -0.38181281E-05
 -0.28593939E-05 -0.18983723E-05 -0.94249734E-06  0.99160236E-09  0.92510168E-06
  0.18231344E-05  0.26887307E-05  0.35159121E-05  0.42991186E-05  0.50332419E-05
  0.57136553E-05  0.63362389E-05  0.68973999E-05  0.73940894E-05  0.78238146E-05
  0.81846453E-05  0.84752178E-05  0.86947332E-05  0.88429515E-05  0.89201823E-05
  0.89272708E-05  0.88655806E-05  0.87369720E-05  0.85437784E-05  0.82887784E-05
  0.79751653E-05  0.76065149E-05  0.71867500E-05  0.67201036E-05  0.62110806E-05
  0.56644175E-05  0.50850426E-05  0.44780336E-05  0.38485769E-05  0.32019255E-05
  0.25433580E-05  0.18781381E-05  0.12114747E-05  0.54848377E-06 -0.10584853E-06
 -0.74670125E-06 -0.13694517E-05 -0.19697064E-05 -0.25433301E-05 -0.30864714E-05
 -0.35955865E-05 -0.40674599E-05 -0.44992221E-05 -0.48883645E-05 -0.52327507E-05
 -0.55306259E-05 -0.57806223E-05 -0.59817614E-05 -0.61334544E-05 -0.62354982E-05
 -0.62880698E-05 -0.62917171E-05 -0.62473479E-05 -0.61562154E-05 -0.60199024E-05
 -0.58403027E-05 -0.56196008E-05 -0.53602496E-05 -0.50649469E-05 -0.47366102E-05
 -0.43783504E-05 -0.39934447E-05 -0.35853085E-05 -0.31574676E-05 -0.27135288E-05
 -0.22571518E-05 -0.17920204E-05 -0.13218145E-05 -0.85018250E-06 -0.38071448E-06
  0.83083537E-07  0.53781431E-06  0.98021276E-06  0.14071679E-05  0.18157432E-05
  0.22031953E-05  0.25669909E-05  0.29048213E-05  0.32146163E-05  0.34945543E-05
  0.37430716E-05  0.39588692E-05  0.41409173E-05  0.42884585E-05  0.44010074E-05
  0.44783500E-05  0.45205399E-05  0.45278924E-05  0.45009782E-05  0.44406136E-05
  0.43478502E-05  0.42239626E-05  0.40704349E-05  0.38889456E-05  0.36813515E-05
  0.34496707E-05  0.31960649E-05  0.29228201E-05  0.26323277E-05  0.23270648E-05
  0.20095743E-05  0.16824447E-05  0.13482898E-05  0.10097297E-05  0.66937025E-06
  0.32978474E-06 -0.65048976E-08 -0.33704577E-06 -0.65947093E-06 -0.97151532E-06
 -0.12710307E-05 -0.15559996E-05 -0.18245474E-05 -0.20749544E-05 -0.23056651E-05
 -0.25152969E-05 -0.27026476E-05 -0.28667007E-05 -0.30066297E-05 -0.31218009E-05
 -0.32117747E-05 -0.32763054E-05 -0.33153397E-05 -0.33290136E-05 -0.33176481E-05
 -0.32817437E-05 -0.32219738E-05 -0.31391765E-05 -0.30343454E-05 -0.29086204E-05
 -0.27632759E-05 -0.25997099E-05 -0.24194311E-05 -0.22240463E-05 -0.20152468E-05
 -0.17947947E-05 -0.15645085E-05 -0.13262493E-05 -0.10819061E-05 -0.83338152E-06
 -0.58257801E-06 -0.33138356E-06 -0.81658315E-07  0.16477857E-06  0.40616154E-06
  0.64079062E-06  0.86704279E-06  0.10833825E-05  0.12883715E-05  0.14806777E-05
  0.16590831E-05  0.18224909E-05  0.19699315E-05  0.21005675E-05  0.22136976E-05
  0.23087597E-05  0.23853324E-05  0.24431364E-05  0.24820336E-05  0.25020265E-05
  0.25032553E-05  0.24859954E-05  0.24506528E-05  0.23977592E-05  0.23279664E-05
  0.22420394E-05  0.21408492E-05  0.20253650E-05  0.18966455E-05  0.17558299E-05
  0.16041284E-05  0.14428123E-05  0.12732041E-05  0.10966668E-05  0.91459374E-06
  0.72839792E-06  0.53950144E-06  0.34932518E-06  0.15927851E-06 -0.29250760E-07
 -0.21490602E-06 -0.39637126E-06 -0.57237995E-06 -0.74172346E-06 -0.90325894E-06
 -0.10559167E-05 -0.11987066E-05 -0.13307244E-05 -0.14511569E-05 -0.15592863E-05
 -0.16544944E-05 -0.17362653E-05 -0.18041878E-05 -0.18579571E-05 -0.18973749E-05
 -0.19223501E-05 -0.19328973E-05 -0.19291356E-05 -0.19112863E-05 -0.18796696E-05
 -0.18347012E-05 -0.17768880E-05 -0.17068229E-05 -0.16251798E-05 -0.15327074E-05
 -0.14302226E-05 -0.13186042E-05 -0.11987853E-05 -0.10717462E-05 -0.93850645E-06
 -0.80011704E-06 -0.65765259E-06 -0.51220315E-06 -0.36486621E-06 -0.21673872E-06
 -0.68909147E-07  0.77550165E-07  0.22159056E-06  0.36219429E-06  0.49838143E-06
  0.62921645E-06  0.75381442E-06  0.87134665E-06  0.98104604E-06  0.10822117E-05
  0.11742134E-05  0.12564949E-05  0.13285772E-05  0.13900612E-05  0.14406293E-05
  0.14800468E-05  0.15081625E-05  0.15249091E-05  0.15303022E-05  0.15244395E-05
  0.15074990E-05  0.14797367E-05  0.14414841E-05  0.13931445E-05  0.13351896E-05
  0.12681551E-05  0.11926362E-05  0.11092824E-05  0.10187925E-05  0.92190890E-06
  0.81941157E-06  0.71211216E-06  0.60084774E-06  0.48647448E-06  0.36986126E-06
  0.25188325E-06  0.13341555E-06  0.15326861E-07 -0.10152672E-06 -0.21630769E-06
 -0.32820305E-06 -0.43642981E-06 -0.54024039E-06 -0.63892758E-06 -0.73182922E-06
 -0.81833247E-06 -0.89787774E-06 -0.96996209E-06 -0.10341423E-05 -0.10900375E-05
 -0.11373309E-05 -0.11757720E-05 -0.12051771E-05 -0.12254303E-05 -0.12364834E-05
 -0.12383557E-05 -0.12311328E-05 -0.12149660E-05 -0.11900696E-05 -0.11567193E-05
 -0.11152495E-05 -0.10660501E-05 -0.10095631E-05 -0.94627892E-06 -0.87673242E-06
 -0.80149841E-06 -0.72118715E-06 -0.63643957E-06 -0.54792223E-06 -0.45632232E-06
 -0.36234235E-06 -0.26669499E-06 -0.17009769E-06 -0.73267524E-07  0.23084125E-07
  0.11825662E-06  0.21156506E-06  0.30234516E-06  0.38995782E-06  0.47379357E-06
  0.55327668E-06  0.62786906E-06  0.69707380E-06  0.76043835E-06  0.81755745E-06
  0.86807556E-06  0.91168901E-06  0.94814768E-06  0.97725635E-06  0.99887551E-06
  0.10129219E-05  0.10193687E-05  0.10182448E-05  0.10096345E-05  0.99367604E-06
  0.97056022E-06  0.94052849E-06  0.90387064E-06  0.86092226E-06  0.81206184E-06
  0.75770757E-06  0.69831392E-06  0.63436795E-06  0.56638543E-06  0.49490680E-06
  0.42049295E-06  0.34372093E-06  0.26517953E-06  0.18546492E-06  0.10517609E-06
  0.24910536E-07 -0.54740192E-07 -0.13319475E-06 -0.20988619E-06 -0.28426599E-06
 -0.35580792E-06 -0.42401169E-06 -0.48840642E-06 -0.54855380E-06 -0.60405105E-06
 -0.65453352E-06 -0.69967705E-06 -0.73919995E-06 -0.77286473E-06 -0.80047939E-06
 -0.82189844E-06 -0.83702355E-06 -0.84580381E-06 -0.84823569E-06 -0.84436263E-06
 -0.83427424E-06 -0.81810527E-06 -0.79603416E-06 -0.76828132E-06 -0.73510711E-06
 -0.69680957E-06 -0.65372183E-06 -0.60620932E-06 -0.55466682E-06 -0.49951520E-06
 -0.44119809E-06 -0.38017838E-06 -0.31693464E-06 -0.25195736E-06 -0.18574528E-06
 -0.11880156E-06 -0.51630033E-07  0.15268542E-07  0.81400174E-07  0.14628124E-06
  0.20944197E-06  0.27042983E-06  0.32881270E-06  0.38418191E-06  0.43615505E-06
  0.48437857E-06  0.52853015E-06  0.56832079E-06  0.60349667E-06  0.63384069E-06
  0.65917376E-06  0.67935577E-06  0.69428627E-06  0.70390485E-06  0.70819123E-06
  0.70716500E-06  0.70088516E-06  0.68944924E-06  0.67299228E-06  0.65168544E-06
  0.62573436E-06  0.59537738E-06  0.56088336E-06  0.52254946E-06  0.48069865E-06
  0.43567700E-06  0.38785095E-06  0.33760433E-06  0.28533538E-06  0.23145359E-06
  0.17637656E-06  0.12052681E-06  0.64328551E-07  0.82045302E-08 -0.47427138E-07
 -0.10215605E-06 -0.15558248E-06 -0.20732034E-06 -0.25699984E-06 -0.30427018E-06
 -0.34880195E-06 -0.39028941E-06 -0.42845254E-06 -0.46303889E-06 -0.49382522E-06
 -0.52061887E-06 -0.54325894E-06 -0.56161714E-06 -0.57559851E-06 -0.58514172E-06
 -0.59021927E-06 -0.59083738E-06 -0.58703554E-06 -0.57888597E-06 -0.56649273E-06
 -0.54999062E-06 -0.52954389E-06 -0.50534471E-06 -0.47761145E-06 -0.44658683E-06
 -0.41253579E-06 -0.37574333E-06 -0.33651219E-06 -0.29516036E-06 -0.25201856E-06
 -0.20742766E-06 -0.16173598E-06 -0.11529663E-06 -0.68464789E-07 -0.21595049E-07
  0.24961273E-07  0.70858724E-07  0.11576025E-06  0.15933967E-06  0.20128396E-06
  0.24129554E-06  0.27909431E-06  0.31441961E-06  0.34703194E-06  0.37671461E-06
  0.40327506E-06  0.42654616E-06  0.44638710E-06  0.46268429E-06  0.47535185E-06
  0.48433204E-06  0.48959537E-06  0.49114053E-06  0.48899415E-06  0.48321028E-06
  0.47386972E-06  0.46107914E-06  0.44497001E-06  0.42569734E-06  0.40343830E-06
  0.37839065E-06  0.35077102E-06  0.32081313E-06  0.28876582E-06  0.25489101E-06
  0.21946166E-06  0.18275952E-06  0.14507297E-06  0.10669479E-06  0.67919860E-07
  0.29042981E-07 -0.96433817E-08 -0.47851260E-07 -0.85299303E-07 -0.12171482E-06
 -0.15683575E-06 -0.19041251E-06 -0.22220974E-06 -0.25200793E-06 -0.27960491E-06
 -0.30481717E-06 -0.32748103E-06 -0.34745371E-06 -0.36461414E-06 -0.37886363E-06
 -0.39012642E-06 -0.39834995E-06 -0.40350505E-06 -0.40558588E-06 -0.40460976E-06
   14.3619175131998      T
 Non local Part
           2           2   1.56300263852325     
   29.5341551414682        28.3335648142227        28.3335648142227     
   27.1795174356398     
 Reciprocal Space Part
  0.00000000E+00 -0.23784779E+00 -0.94561021E+00 -0.21060578E+01 -0.36908506E+01
 -0.56610954E+01 -0.79681101E+01 -0.10554384E+02 -0.13354712E+02 -0.16297490E+02
 -0.19306132E+02 -0.22300604E+02 -0.25199028E+02 -0.27919332E+02 -0.30380915E+02
 -0.32506304E+02 -0.34222749E+02 -0.35463751E+02 -0.36170475E+02 -0.36293028E+02
 -0.35791577E+02 -0.34637277E+02 -0.32813003E+02 -0.30313851E+02 -0.27147422E+02
 -0.23333854E+02 -0.18905623E+02 -0.13907100E+02 -0.83938758E+01 -0.24318678E+01
  0.39037793E+01  0.10529979E+02  0.17357146E+02  0.24290781E+02  0.31233146E+02
  0.38085026E+02  0.44747515E+02  0.51123812E+02  0.57120977E+02  0.62651628E+02
  0.67635524E+02  0.72001023E+02  0.75686374E+02  0.78640817E+02  0.80825476E+02
  0.82214021E+02  0.82793085E+02  0.82562436E+02  0.81534889E+02  0.79735977E+02
  0.77203365E+02  0.73986051E+02  0.70143338E+02  0.65743628E+02  0.60863050E+02
  0.55583947E+02  0.49993270E+02  0.44180902E+02  0.38237945E+02  0.32255019E+02
  0.26320596E+02  0.20519411E+02  0.14930977E+02  0.96282378E+01  0.46763820E+01
  0.13184636E+00 -0.39584835E+01 -0.75578529E+01 -0.10639995E+02 -0.13189260E+02
 -0.15200522E+02 -0.16678865E+02 -0.17639065E+02 -0.18104891E+02 -0.18108224E+02
 -0.17688048E+02 -0.16889316E+02 -0.15761728E+02 -0.14358460E+02 -0.12734856E+02
 -0.10947136E+02 -0.90511292E+01 -0.71010762E+01 -0.51485182E+01 -0.32412969E+01
 -0.14226866E+01  0.26932713E+00  0.18026095E+01  0.31512740E+01  0.42959096E+01
  0.52236417E+01  0.59280305E+01  0.64088174E+01  0.66715316E+01  0.67269739E+01
  0.65905952E+01  0.62817915E+01  0.58231372E+01  0.52395785E+01  0.45576115E+01
 Real Space Part
  0.00000000E+00 -0.84748117E+00 -0.33562472E+01 -0.74263729E+01 -0.12894971E+02
 -0.19541546E+02 -0.27095246E+02 -0.35243772E+02 -0.43643645E+02 -0.51931519E+02
 -0.59736144E+02 -0.66690609E+02 -0.72444474E+02 -0.76675377E+02 -0.79099778E+02
 -0.79482472E+02 -0.77644599E+02 -0.73469878E+02 -0.66908899E+02 -0.57981347E+02
 -0.46776084E+02 -0.33449137E+02 -0.18219634E+02 -0.13638697E+01  0.16792323E+02
  0.35882628E+02  0.55510433E+02  0.75259827E+02  0.94707060E+02  0.11343210E+03
  0.13102997E+03  0.14712147E+03  0.16136301E+03  0.17345532E+03  0.18315072E+03
  0.19025876E+03  0.19465025E+03  0.19625941E+03  0.19508425E+03  0.19118517E+03
  0.18468192E+03  0.17574896E+03  0.16460957E+03  0.15152875E+03  0.13680526E+03
  0.12076308E+03  0.10374248E+03  0.86091023E+02  0.68154764E+02  0.50269896E+02
  0.32755029E+02  0.15904325E+02 -0.18364711E-01 -0.14784243E+02 -0.28203111E+02
 -0.40125681E+02 -0.50444656E+02 -0.59094620E+02 -0.66050810E+02 -0.71326884E+02
 -0.74971797E+02 -0.77065954E+02 -0.77716787E+02 -0.77053935E+02 -0.75224183E+02
 -0.72386343E+02 -0.68706223E+02 -0.64351819E+02 -0.59488873E+02 -0.54276880E+02
 -0.48865637E+02 -0.43392390E+02 -0.37979601E+02 -0.32733366E+02 -0.27742455E+02
 -0.23077948E+02 -0.18793427E+02 -0.14925655E+02 -0.11495676E+02 -0.85102505E+01
 -0.59635563E+01 -0.38390589E+01 -0.21114811E+01 -0.74879202E+00  0.28585038E+00
  0.10322637E+01  0.15315597E+01  0.18246555E+01  0.19510037E+01  0.19475581E+01
  0.18479786E+01  0.16820724E+01  0.14754585E+01  0.12494375E+01  0.10210397E+01
  0.80322628E+00  0.60521095E+00  0.43287204E+00  0.28922447E+00  0.17492279E+00
 Reciprocal Space Part
  0.00000000E+00  0.25226545E+00  0.10030356E+01  0.22343498E+01  0.39166655E+01
  0.60094380E+01  0.84619169E+01  0.11214145E+02  0.14198142E+02  0.17339245E+02
  0.20557594E+02  0.23769715E+02  0.26890194E+02  0.29833389E+02  0.32515159E+02
  0.34854582E+02  0.36775609E+02  0.38208647E+02  0.39092022E+02  0.39373299E+02
  0.39010440E+02  0.37972756E+02  0.36241665E+02  0.33811206E+02  0.30688324E+02
  0.26892906E+02  0.22457567E+02  0.17427190E+02  0.11858232E+02  0.58177949E+01
 -0.61750312E+00 -0.73628533E+01 -0.14326742E+02 -0.21412572E+02 -0.28520391E+02
 -0.35548690E+02 -0.42396234E+02 -0.48963898E+02 -0.55156468E+02 -0.60884359E+02
 -0.66065244E+02 -0.70625530E+02 -0.74501673E+02 -0.77641297E+02 -0.80004101E+02
 -0.81562522E+02 -0.82302164E+02 -0.82221963E+02 -0.81334098E+02 -0.79663647E+02
 -0.77248001E+02 -0.74136038E+02 -0.70387092E+02 -0.66069724E+02 -0.61260331E+02
 -0.56041623E+02 -0.50500992E+02 -0.44728826E+02 -0.38816777E+02 -0.32856049E+02
 -0.26935718E+02 -0.21141131E+02 -0.15552418E+02 -0.10243132E+02 -0.52790615E+01
 -0.71722970E+00  0.33949085E+01  0.70200459E+01  0.10131380E+02  0.12712744E+02
  0.14758507E+02  0.16273264E+02  0.17271318E+02  0.17775974E+02  0.17818662E+02
  0.17437929E+02  0.16678303E+02  0.15589073E+02  0.14223021E+02  0.12635120E+02
  0.10881239E+02  0.90168845E+01  0.70960072E+01  0.51698930E+01  0.32861690E+01
  0.14879386E+01 -0.18693566E+00 -0.17063920E+01 -0.30445644E+01 -0.41820092E+01
 -0.51057660E+01 -0.58092572E+01 -0.62920369E+01 -0.65594010E+01 -0.66218757E+01
 -0.64946022E+01 -0.61966378E+01 -0.57501968E+01 -0.51798521E+01 -0.45117214E+01
 Real Space Part
  0.00000000E+00  0.83056442E+00  0.32890685E+01  0.72770388E+01  0.12633964E+02
  0.19142585E+02  0.26536061E+02  0.34506768E+02  0.42716448E+02  0.50807375E+02
  0.58414175E+02  0.65175918E+02  0.70748082E+02  0.74814023E+02  0.77095563E+02
  0.77362371E+02  0.75439853E+02  0.71215282E+02  0.64642013E+02  0.55741634E+02
  0.44604024E+02  0.31385317E+02  0.16303853E+02 -0.36572881E+00 -0.18300061E+02
 -0.37136032E+02 -0.56480885E+02 -0.75923112E+02 -0.95043797E+02 -0.11342806E+03
 -0.13067625E+03 -0.14641456E+03 -0.16030476E+03 -0.17205274E+03 -0.18141567E+03
 -0.18820764E+03 -0.19230349E+03 -0.19364096E+03 -0.19222100E+03 -0.18810635E+03
 -0.18141846E+03 -0.17233286E+03 -0.16107331E+03 -0.14790465E+03 -0.13312499E+03
 -0.11705714E+03 -0.10003974E+03 -0.82418376E+02 -0.64536832E+02 -0.46728782E+02
 -0.29310166E+02 -0.12572383E+02  0.32234994E+01  0.17851432E+02  0.31123872E+02
  0.42894053E+02  0.53057021E+02  0.61549498E+02  0.68348632E+02  0.73469750E+02
  0.76963227E+02  0.78910646E+02  0.79420376E+02  0.78622765E+02  0.76665102E+02
  0.73706514E+02  0.69912955E+02  0.65452428E+02  0.60490565E+02  0.55186657E+02
  0.49690225E+02  0.44138188E+02  0.38652654E+02  0.33339348E+02  0.28286666E+02
  0.23565325E+02  0.19228562E+02  0.15312818E+02  0.11838838E+02  0.88131154E+01
  0.62295836E+01  0.40714907E+01  0.23133635E+01  0.92299389E+00 -0.13662289E+00
 -0.90545622E+00 -0.14247622E+01 -0.17355981E+01 -0.18775551E+01 -0.18877260E+01
 -0.17999109E+01 -0.16440594E+01 -0.14459353E+01 -0.12269847E+01 -0.10043843E+01
 -0.79123990E+00 -0.59690716E+00 -0.42740162E+00 -0.28586889E+00 -0.17308605E+00
 Non local Part
           0           2   1.56300263852325     
   1.23131781839319       -7.21479070470865       -7.21479070470865     
   4.70225086618036     
 Reciprocal Space Part
  0.49213374E+01  0.49155989E+01  0.48984346E+01  0.48699976E+01  0.48305401E+01
  0.47804100E+01  0.47200455E+01  0.46499685E+01  0.45707769E+01  0.44831356E+01
  0.43877669E+01  0.42854400E+01  0.41769599E+01  0.40631563E+01  0.39448718E+01
  0.38229512E+01  0.36982297E+01  0.35715227E+01  0.34436159E+01  0.33152561E+01
  0.31871427E+01  0.30599214E+01  0.29341775E+01  0.28104319E+01  0.26891374E+01
  0.25706767E+01  0.24553621E+01  0.23434360E+01  0.22350724E+01  0.21303806E+01
  0.20294088E+01  0.19321493E+01  0.18385443E+01  0.17484923E+01  0.16618555E+01
  0.15784663E+01  0.14981357E+01  0.14206598E+01  0.13458278E+01  0.12734288E+01
  0.12032578E+01  0.11351224E+01  0.10688474E+01  0.10042797E+01  0.94129123E+00
  0.87978251E+00  0.81968370E+00  0.76095569E+00  0.70358999E+00  0.64760768E+00
  0.59305765E+00  0.54001404E+00  0.48857298E+00  0.43884884E+00  0.39096999E+00
  0.34507424E+00  0.30130410E+00  0.25980190E+00  0.22070504E+00  0.18414134E+00
  0.15022472E+00  0.11905120E+00  0.90695419E-01  0.65207710E-01  0.42611754E-01
  0.22902926E-01  0.60473089E-02 -0.80185723E-02 -0.19387330E-01 -0.28179611E-01
 -0.34542352E-01 -0.38646454E-01 -0.40683919E-01 -0.40864551E-01 -0.39412281E-01
 -0.36561226E-01 -0.32551564E-01 -0.27625330E-01 -0.22022232E-01 -0.15975577E-01
 -0.97083974E-02 -0.34298692E-02  0.26679138E-02  0.84127369E-02  0.13654582E-01
  0.18267427E-01  0.22150491E-01  0.25228924E-01  0.27453925E-01  0.28802315E-01
  0.29275578E-01  0.28898415E-01  0.27716848E-01  0.25795941E-01  0.23217196E-01
  0.20075689E-01  0.16477027E-01  0.12534194E-01  0.83643739E-02  0.40858037E-02
 Real Space Part
  0.96568074E+01  0.96513503E+01  0.96349026E+01  0.96072384E+01  0.95679917E+01
  0.95166719E+01  0.94526844E+01  0.93753568E+01  0.92839682E+01  0.91777824E+01
  0.90560823E+01  0.89182063E+01  0.87635833E+01  0.85917675E+01  0.84024697E+01
  0.81955866E+01  0.79712241E+01  0.77297166E+01  0.74716405E+01  0.71978204E+01
  0.69093304E+01  0.66074875E+01  0.62938390E+01  0.59701436E+01  0.56383470E+01
  0.53005524E+01  0.49589859E+01  0.46159597E+01  0.42738320E+01  0.39349655E+01
  0.36016864E+01  0.32762430E+01  0.29607667E+01  0.26572359E+01  0.23674428E+01
  0.20929657E+01  0.18351448E+01  0.15950650E+01  0.13735434E+01  0.11711233E+01
  0.98807439E+00  0.82439780E+00  0.67983769E+00  0.55389725E+00  0.44585938E+00
  0.35481107E+00  0.27967089E+00  0.21921872E+00  0.17212691E+00  0.13699199E+00
  0.11236627E+00  0.96788397E-01  0.88812306E-01  0.87033841E-01  0.90114612E-01
  0.96802618E-01  0.10594934E+00  0.11652310E+00  0.12761866E+00  0.13846298E+00
  0.14841742E+00  0.15697644E+00  0.16376328E+00  0.16852280E+00  0.17111207E+00
  0.17148908E+00  0.16970000E+00  0.16586560E+00  0.16016716E+00  0.15283236E+00
  0.14412155E+00  0.13431478E+00  0.12369984E+00  0.11256157E+00  0.10117263E+00
  0.89785887E-01  0.78628326E-01  0.67896708E-01  0.57754726E-01  0.48331673E-01
  0.39722445E-01  0.31988729E-01  0.25161173E-01  0.19242364E-01  0.14210384E-01
  0.10022758E-01  0.66206071E-02  0.39328116E-02  0.18800540E-02  0.37859097E-03
 -0.65634142E-03 -0.13075706E-02 -0.16535293E-02 -0.17663230E-02 -0.17103242E-02
 -0.15412744E-02 -0.13058580E-02 -0.10416958E-02 -0.77769764E-03 -0.53470557E-03
 Reciprocal Space Part
  0.17737532E+02  0.17676459E+02  0.17493860E+02  0.17191589E+02  0.16772713E+02
  0.16241468E+02  0.15603211E+02  0.14864347E+02  0.14032255E+02  0.13115192E+02
  0.12122191E+02  0.11062951E+02  0.99477182E+01  0.87871590E+01  0.75922350E+01
  0.63740704E+01  0.51438217E+01  0.39125485E+01  0.26910867E+01  0.14899280E+01
  0.31910443E+00 -0.81191787E+00 -0.18943365E+01 -0.29200996E+01 -0.38819814E+01
 -0.47736454E+01 -0.55896945E+01 -0.63257081E+01 -0.69782649E+01 -0.75449533E+01
 -0.80243669E+01 -0.84160886E+01 -0.87206607E+01 -0.89395448E+01 -0.90750696E+01
 -0.91303697E+01 -0.91093160E+01 -0.90164379E+01 -0.88568402E+01 -0.86361152E+01
 -0.83602518E+01 -0.80355424E+01 -0.76684894E+01 -0.72657137E+01 -0.68338639E+01
 -0.63795306E+01 -0.59091640E+01 -0.54289984E+01 -0.49449822E+01 -0.44627164E+01
 -0.39873994E+01 -0.35237823E+01 -0.30761311E+01 -0.26481987E+01 -0.22432061E+01
 -0.18638314E+01 -0.15122081E+01 -0.11899318E+01 -0.89807333E+00 -0.63720044E+00
 -0.40740460E+00 -0.20833412E+00 -0.39231721E-01  0.10102389E+00  0.21387347E+00
  0.30103053E+00  0.36443342E+00  0.40619704E+00  0.42856490E+00  0.43386254E+00
  0.42445275E+00  0.40269346E+00  0.37089863E+00  0.33130287E+00  0.28602999E+00
  0.23706579E+00  0.18623543E+00  0.13518528E+00  0.85369498E-01  0.38041001E-01
 -0.57530202E-02 -0.45171494E-01 -0.79575939E-01 -0.10852338E+00 -0.13175606E+00
 -0.14918848E+00 -0.16089201E+00 -0.16707775E+00 -0.16807799E+00 -0.16432674E+00
 -0.15633984E+00 -0.14469501E+00 -0.13001230E+00 -0.11293535E+00 -0.94113619E-01
 -0.74186112E-01 -0.53766654E-01 -0.33430988E-01 -0.13705825E-01  0.49400754E-02
 Real Space Part
 -0.41054430E+02 -0.41000212E+02 -0.40837814E+02 -0.40568001E+02 -0.40192035E+02
 -0.39711665E+02 -0.39129101E+02 -0.38446993E+02 -0.37668401E+02 -0.36796768E+02
 -0.35835891E+02 -0.34789885E+02 -0.33663166E+02 -0.32460419E+02 -0.31186578E+02
 -0.29846817E+02 -0.28446527E+02 -0.26991318E+02 -0.25487013E+02 -0.23939642E+02
 -0.22355452E+02 -0.20740906E+02 -0.19102680E+02 -0.17447672E+02 -0.15782987E+02
 -0.14115933E+02 -0.12454002E+02 -0.10804841E+02 -0.91762190E+01 -0.75759816E+01
 -0.60119924E+01 -0.44920680E+01 -0.30239024E+01 -0.16149822E+01 -0.27249637E+00
  0.99675991E+00  0.21864830E+01  0.32909589E+01  0.43051583E+01  0.52248257E+01
  0.60465603E+01  0.67678853E+01  0.73873034E+01  0.79043365E+01  0.83195475E+01
  0.86345436E+01  0.88519590E+01  0.89754187E+01  0.90094820E+01  0.89595683E+01
  0.88318648E+01  0.86332210E+01  0.83710290E+01  0.80530955E+01  0.76875070E+01
  0.72824921E+01  0.68462831E+01  0.63869829E+01  0.59124369E+01  0.54301154E+01
  0.49470085E+01  0.44695345E+01  0.40034653E+01  0.35538688E+01  0.31250690E+01
  0.27206249E+01  0.23433268E+01  0.19952096E+01  0.16775817E+01  0.13910679E+01
  0.11356646E+01  0.91080374E+00  0.71542569E+00  0.54805556E+00  0.40688297E+00
  0.28984167E+00  0.19468727E+00  0.11907112E+00  0.60608459E-01  0.16939806E-01
 -0.14215775E-01 -0.35016018E-01 -0.47459871E-01 -0.53360999E-01 -0.54330127E-01
 -0.51765709E-01 -0.46852206E-01 -0.40565046E-01 -0.33681251E-01 -0.26794624E-01
 -0.20334350E-01 -0.14585902E-01 -0.97131809E-02 -0.57809197E-02 -0.27764874E-02
 -0.63037969E-03  0.76518180E-03  0.15399581E-02  0.18319749E-02  0.17764998E-02
 Non local Part
           1           2   1.56300263852325     
  -7.49811101962649       -23.9399511141300       -23.9399511141300     
   13.5832291008247     
 Reciprocal Space Part
  0.00000000E+00  0.85491622E-01  0.17204126E+00  0.26066880E+00  0.35231878E+00
  0.44782524E+00  0.54787926E+00  0.65300029E+00  0.76351187E+00  0.87952239E+00
  0.10009114E+01  0.11273221E+01  0.12581594E+01  0.13925949E+01  0.15295778E+01
  0.16678512E+01  0.18059750E+01  0.19423526E+01  0.20752631E+01  0.22028963E+01
  0.23233910E+01  0.24348750E+01  0.25355061E+01  0.26235132E+01  0.26972363E+01
  0.27551648E+01  0.27959727E+01  0.28185505E+01  0.28220329E+01  0.28058209E+01
  0.27695989E+01  0.27133464E+01  0.26373425E+01  0.25421653E+01  0.24286845E+01
  0.22980485E+01  0.21516655E+01  0.19911797E+01  0.18184428E+01  0.16354817E+01
  0.14444625E+01  0.12476526E+01  0.10473811E+01  0.84599809E+00  0.64583470E+00
  0.44916350E+00  0.25816113E+00  0.74873250E-01 -0.98817282E-01 -0.26121840E+00
 -0.41085258E+00 -0.54647591E+00 -0.66709220E+00 -0.77196206E+00 -0.86060679E+00
 -0.93280724E+00 -0.98859782E+00 -0.10282559E+01 -0.10522870E+01 -0.10614062E+01
 -0.10565165E+01 -0.10386844E+01 -0.10091132E+01 -0.96911527E+00 -0.92008361E+00
 -0.86346273E+00 -0.80072050E+00 -0.73332085E+00 -0.66269798E+00 -0.59023261E+00
 -0.51723069E+00 -0.44490470E+00 -0.37435803E+00 -0.30657243E+00 -0.24239865E+00
 -0.18255037E+00 -0.12760120E+00 -0.77984746E-01 -0.33997506E-01  0.41956906E-02
  0.36553926E-01  0.63150488E-01  0.84161548E-01  0.99853590E-01  0.11056996E+00
  0.11671689E+00  0.11874938E+00  0.11715722E+00  0.11245147E+00  0.10515171E+00
  0.95774198E-01  0.84821252E-01  0.72771856E-01  0.60073717E-01  0.47136768E-01
  0.34328150E-01  0.21968661E-01  0.10330617E-01 -0.36296940E-03 -0.99379873E-02
 Real Space Part
  0.00000000E+00 -0.11836331E+00 -0.23604498E+00 -0.35230514E+00 -0.46629090E+00
 -0.57698847E+00 -0.68318519E+00 -0.78344400E+00 -0.87609247E+00 -0.95922771E+00
 -0.10307379E+01 -0.10883400E+01 -0.11296337E+01 -0.11521683E+01 -0.11535219E+01
 -0.11313898E+01 -0.10836768E+01 -0.10085930E+01 -0.90474619E+00 -0.77122857E+00
 -0.60769350E+00 -0.41441880E+00 -0.19235353E+00  0.56854344E-01  0.33085118E+00
  0.62659303E+00  0.94038334E+00  0.12679326E+01  0.16044386E+01  0.19446854E+01
  0.22831574E+01  0.26141669E+01  0.29319894E+01  0.32310035E+01  0.35058310E+01
  0.37514723E+01  0.39634338E+01  0.41378421E+01  0.42715421E+01  0.43621764E+01
  0.44082424E+01  0.44091270E+01  0.43651165E+01  0.42773828E+01  0.41479457E+01
  0.39796136E+01  0.37759035E+01  0.35409448E+01  0.32793684E+01  0.29961851E+01
  0.26966580E+01  0.23861721E+01  0.20701045E+01  0.17537001E+01  0.14419555E+01
  0.11395139E+01  0.85057477E+00  0.57881881E+00  0.32735062E+00  0.98659764E-01
 -0.10539979E+00 -0.28361212E+00 -0.43538457E+00 -0.56071731E+00 -0.66015895E+00
 -0.73475047E+00 -0.78595991E+00 -0.81561039E+00 -0.82580394E+00 -0.81884403E+00
 -0.79715890E+00 -0.76322821E+00 -0.71951484E+00 -0.66840348E+00 -0.61214744E+00
 -0.55282452E+00 -0.49230243E+00 -0.43221406E+00 -0.37394241E+00 -0.31861458E+00
 -0.26710428E+00 -0.22004169E+00 -0.17782963E+00 -0.14066490E+00 -0.10856328E+00
 -0.81387049E-01 -0.58873809E-01 -0.40665299E-01 -0.26335338E-01 -0.15415923E-01
 -0.74208168E-02 -0.18660841E-02  0.17127592E-02  0.37471590E-02  0.46255027E-02
  0.46865294E-02  0.42159143E-02  0.34456717E-02  0.25559546E-02  0.16787832E-02
 Reciprocal Space Part
  0.00000000E+00  0.75526941E+00  0.14978038E+01  0.22151134E+01  0.28951941E+01
  0.35267573E+01  0.40994445E+01  0.46040222E+01  0.50325541E+01  0.53785442E+01
  0.56370517E+01  0.58047724E+01  0.58800866E+01  0.58630725E+01  0.57554852E+01
  0.55607017E+01  0.52836337E+01  0.49306111E+01  0.45092377E+01  0.40282234E+01
  0.34971967E+01  0.29265021E+01  0.23269859E+01  0.17097767E+01  0.10860633E+01
  0.46687731E+00 -0.13711707E+00 -0.71582109E+00 -0.12598829E+01 -0.17608596E+01
 -0.22113562E+01 -0.26051399E+01 -0.29372272E+01 -0.32039431E+01 -0.34029510E+01
 -0.35332551E+01 -0.35951748E+01 -0.35902922E+01 -0.35213762E+01 -0.33922840E+01
 -0.32078437E+01 -0.29737212E+01 -0.26962741E+01 -0.23823974E+01 -0.20393639E+01
 -0.16746624E+01 -0.12958394E+01 -0.91034485E+00 -0.52538785E+00 -0.14780295E+00
  0.21606905E+00  0.56048447E+00  0.88038247E+00  0.11714520E+01  0.14301796E+01
  0.16538773E+01  0.18406916E+01  0.19895940E+01  0.21003541E+01  0.21734967E+01
  0.22102454E+01  0.22124533E+01  0.21825250E+01  0.21233304E+01  0.20381136E+01
  0.19303993E+01  0.18038990E+01  0.16624187E+01  0.15097708E+01  0.13496917E+01
  0.11857669E+01  0.10213644E+01  0.85957821E+00  0.70318169E+00  0.55459237E+00
  0.41584716E+00  0.28858856E+00  0.17406113E+00  0.73117746E-01 -0.13765453E-01
 -0.86466226E-01 -0.14518679E+00 -0.19041897E+00 -0.22290529E+00 -0.24359726E+00
 -0.25361216E+00 -0.25418962E+00 -0.24664906E+00 -0.23234910E+00 -0.21264973E+00
 -0.18887816E+00 -0.16229883E+00 -0.13408802E+00 -0.10531335E+00 -0.76918361E-01
 -0.49711918E-01 -0.24362516E-01 -0.13970016E-02  0.18796616E-01  0.35962767E-01
 Real Space Part
  0.00000000E+00  0.58262975E-01  0.12207049E+00  0.19664774E+00  0.28659489E+00
  0.39560803E+00  0.52623892E+00  0.67970383E+00  0.85575009E+00  0.10525864E+01
  0.12668803E+01  0.14938247E+01  0.17272696E+01  0.19599168E+01  0.21835688E+01
  0.23894234E+01  0.25684031E+01  0.27115057E+01  0.28101642E+01  0.28566005E+01
  0.28441605E+01  0.27676164E+01  0.26234256E+01  0.24099345E+01  0.21275196E+01
  0.17786610E+01  0.13679421E+01  0.90197835E+00  0.38927417E+00 -0.15998625E+00
 -0.73420733E+00 -0.13207008E+01 -0.19060438E+01 -0.24764646E+01 -0.30182417E+01
 -0.35181046E+01 -0.39636207E+01 -0.43435579E+01 -0.46482085E+01 -0.48696663E+01
 -0.50020470E+01 -0.50416459E+01 -0.49870284E+01 -0.48390513E+01 -0.46008165E+01
 -0.42775580E+01 -0.38764684E+01 -0.34064723E+01 -0.28779532E+01 -0.23024457E+01
 -0.16923020E+01 -0.10603455E+01 -0.41952100E+00  0.21744579E+00  0.83837071E+00
  0.14319052E+01  0.19877942E+01  0.24970926E+01  0.29523327E+01  0.33476434E+01
  0.36788168E+01  0.39433241E+01  0.41402829E+01  0.42703802E+01  0.43357538E+01
  0.43398419E+01  0.42872035E+01  0.41833200E+01  0.40343845E+01  0.38470855E+01
  0.36283933E+01  0.33853547E+01  0.31249023E+01  0.28536833E+01  0.25779115E+01
  0.23032450E+01  0.20346920E+01  0.17765445E+01  0.15323406E+01  0.13048522E+01
  0.10960982E+01  0.90737856E+00  0.73932690E+00  0.59197754E+00  0.46484359E+00
  0.35700181E+00  0.26718094E+00  0.19384977E+00  0.13530209E+00  0.89735932E-01
  0.55324787E-01  0.30279473E-01  0.12899493E-01  0.16134234E-02 -0.49916830E-02
 -0.81514486E-02 -0.89150956E-02 -0.81450520E-02 -0.65239425E-02 -0.45675344E-02
 PAW radial sets
         339   1.20390668446850     
(5E20.12)                                
 augmentation charges (non sperical)
  0.377671606677E+00  0.366116763946E+00  0.323326008752E+00 -0.115687745402E+00  0.302218342143E+00
 -0.294668364706E+00  0.366116763946E+00  0.354892125629E+00  0.312563266513E+00 -0.112312852617E+00
  0.291761671793E+00 -0.287088022190E+00  0.323326008752E+00  0.312563266513E+00  0.229894091793E-01
 -0.179584651732E+00  0.806692645877E-01 -0.423700871220E+00 -0.115687745402E+00 -0.112312852617E+00
 -0.179584651732E+00  0.167786355432E-01 -0.183952273083E+00  0.219745898110E-01  0.302218342143E+00
  0.291761671793E+00  0.806692645877E-01 -0.183952273083E+00  0.846206979049E-01 -0.419302559723E+00
 -0.294668364706E+00 -0.287088022190E+00 -0.423700871220E+00  0.219745898110E-01 -0.419302559723E+00
  0.497155089399E-01
 uccopancies in atom
  0.200000000498E+01  0.000000000000E+00  0.000000000000E+00  0.000000000000E+00  0.000000000000E+00
  0.000000000000E+00  0.000000000000E+00  0.000000000000E+00  0.000000000000E+00  0.000000000000E+00
  0.000000000000E+00  0.000000000000E+00  0.000000000000E+00  0.000000000000E+00  0.200000000331E+01
  0.000000000000E+00  0.000000000000E+00  0.000000000000E+00  0.000000000000E+00  0.000000000000E+00
  0.000000000000E+00  0.200000000273E+01  0.000000000000E+00  0.000000000000E+00  0.000000000000E+00
  0.000000000000E+00  0.000000000000E+00  0.000000000000E+00  0.200000000350E+01  0.000000000000E+00
  0.000000000000E+00  0.000000000000E+00  0.000000000000E+00  0.000000000000E+00  0.000000000000E+00
  0.000000000000E+00
 grid
  0.764840633764E-04  0.789711343130E-04  0.815390785919E-04  0.841905260126E-04  0.869281918889E-04
  0.897548798298E-04  0.926734846108E-04  0.956869951383E-04  0.987984975103E-04  0.102011178177E-03
  0.105328327205E-03  0.108753341643E-03  0.112289729007E-03  0.115941110866E-03  0.119711226554E-03
  0.123603936998E-03  0.127623228675E-03  0.131773217691E-03  0.136058153996E-03  0.140482425741E-03
  0.145050563765E-03  0.149767246242E-03  0.154637303466E-03  0.159665722802E-03  0.164857653790E-03
  0.170218413422E-03  0.175753491583E-03  0.181468556678E-03  0.187369461432E-03  0.193462248889E-03
  0.199753158593E-03  0.206248632987E-03  0.212955324005E-03  0.219880099883E-03  0.227030052197E-03
  0.234412503124E-03  0.242035012938E-03  0.249905387755E-03  0.258031687527E-03  0.266422234295E-03
  0.275085620712E-03  0.284030718843E-03  0.293266689250E-03  0.302802990374E-03  0.312649388219E-03
  0.322815966360E-03  0.333313136258E-03  0.344151647935E-03  0.355342600972E-03  0.366897455884E-03
  0.378828045853E-03  0.391146588843E-03  0.403865700121E-03  0.416998405167E-03  0.430558153020E-03
  0.444558830045E-03  0.459014774159E-03  0.473940789513E-03  0.489352161650E-03  0.505264673163E-03
  0.521694619853E-03  0.538658827422E-03  0.556174668700E-03  0.574260081440E-03  0.592933586685E-03
  0.612214307735E-03  0.632121989735E-03  0.652677019890E-03  0.673900448346E-03  0.695814009751E-03
  0.718440145504E-03  0.741802026747E-03  0.765923578087E-03  0.790829502101E-03  0.816545304631E-03
  0.843097320906E-03  0.870512742511E-03  0.898819645234E-03  0.928047017816E-03  0.958224791641E-03
  0.989383871387E-03  0.102155616667E-02  0.105477462474E-02  0.108907326420E-02  0.112448720985E-02
  0.116105272866E-02  0.119880726692E-02  0.123778948858E-02  0.127803931484E-02  0.131959796504E-02
  0.136250799887E-02  0.140681335996E-02  0.145255942085E-02  0.149979302952E-02  0.154856255732E-02
  0.159891794849E-02  0.165091077136E-02  0.170459427113E-02  0.176002342438E-02  0.181725499542E-02
  0.187634759438E-02  0.193736173723E-02  0.200035990780E-02  0.206540662172E-02  0.213256849249E-02
  0.220191429976E-02  0.227351505969E-02  0.234744409770E-02  0.242377712360E-02  0.250259230908E-02
  0.258397036776E-02  0.266799463791E-02  0.275475116770E-02  0.284432880341E-02  0.293681928036E-02
  0.303231731689E-02  0.313092071133E-02  0.323273044217E-02  0.333785077147E-02  0.344638935164E-02
  0.355845733567E-02  0.367416949096E-02  0.379364431687E-02  0.391700416607E-02  0.404437536982E-02
  0.417588836737E-02  0.431167783951E-02  0.445188284653E-02  0.459664697061E-02  0.474611846286E-02
  0.490045039515E-02  0.505980081688E-02  0.522433291678E-02  0.539421519012E-02  0.556962161118E-02
  0.575073181147E-02  0.593773126366E-02  0.613081147152E-02  0.633017016607E-02  0.653601150803E-02
  0.674854629692E-02  0.696799218693E-02  0.719457390983E-02  0.742852350512E-02  0.767008055760E-02
  0.791949244282E-02  0.817701458035E-02  0.844291069534E-02  0.871745308867E-02  0.900092291573E-02
  0.929361047439E-02  0.959581550230E-02  0.990784748380E-02  0.102300259669E-01  0.105626808906E-01
  0.109061529225E-01  0.112607938080E-01  0.116269667304E-01  0.120050466827E-01  0.123954208519E-01
  0.127984890152E-01  0.132146639497E-01  0.136443718547E-01  0.140880527889E-01  0.145461611202E-01
  0.150191659916E-01  0.155075518014E-01  0.160118186994E-01  0.165324830989E-01  0.170700782058E-01
  0.176251545644E-01  0.181982806214E-01  0.187900433081E-01  0.194010486411E-01  0.200319223432E-01
  0.206833104842E-01  0.213558801426E-01  0.220503200885E-01  0.227673414889E-01  0.235076786366E-01
  0.242720897013E-01  0.250613575070E-01  0.258762903327E-01  0.267177227408E-01  0.275865164318E-01
  0.284835611262E-01  0.294097754762E-01  0.303661080063E-01  0.313535380845E-01  0.323730769255E-01
  0.334257686262E-01  0.345126912348E-01  0.356349578551E-01  0.367937177862E-01  0.379901576995E-01
  0.392255028541E-01  0.405010183512E-01  0.418180104303E-01  0.431778278063E-01  0.445818630511E-01
  0.460315540194E-01  0.475283853214E-01  0.490738898432E-01  0.506696503165E-01  0.523173009395E-01
  0.540185290504E-01  0.557750768553E-01  0.575887432129E-01  0.594613854758E-01  0.613949213935E-01
  0.633913310756E-01  0.654526590201E-01  0.675810162071E-01  0.697785822601E-01  0.720476076789E-01
  0.743904161439E-01  0.768094068955E-01  0.793070571917E-01  0.818859248446E-01  0.845486508402E-01
  0.872979620424E-01  0.901366739863E-01  0.930676937608E-01  0.960940229864E-01  0.992187608886E-01
  0.102445107472E+00  0.105776366798E+00  0.109215950366E+00  0.112767380612E+00  0.116434294509E+00
  0.120220447299E+00  0.124129716331E+00  0.128166105041E+00  0.132333747041E+00  0.136636910363E+00
  0.141080001820E+00  0.145667571528E+00  0.150404317558E+00  0.155295090752E+00  0.160344899689E+00
  0.165558915816E+00  0.170942478739E+00  0.176501101698E+00  0.182240477209E+00  0.188166482894E+00
  0.194285187499E+00  0.200602857115E+00  0.207125961585E+00  0.213861181140E+00  0.220815413232E+00
  0.227995779603E+00  0.235409633576E+00  0.243064567585E+00  0.250968420951E+00  0.259129287910E+00
  0.267555525905E+00  0.276255764138E+00  0.285238912414E+00  0.294514170261E+00  0.304091036355E+00
  0.313979318243E+00  0.324189142390E+00  0.334730964547E+00  0.345615580463E+00  0.356854136934E+00
  0.368458143225E+00  0.380439482852E+00  0.392810425754E+00  0.405583640857E+00  0.418772209050E+00
  0.432389636580E+00  0.446449868881E+00  0.460967304861E+00  0.475956811642E+00  0.491433739790E+00
  0.507413939030E+00  0.523913774485E+00  0.540950143426E+00  0.558540492585E+00  0.576702836015E+00
  0.595455773545E+00  0.614818509820E+00  0.634810873975E+00  0.655453339937E+00  0.676767047396E+00
  0.698773823450E+00  0.721496204961E+00  0.744957461634E+00  0.769181619844E+00  0.794193487248E+00
  0.820018678183E+00  0.846683639901E+00  0.874215679653E+00  0.902642992654E+00  0.931994690957E+00
  0.962300833264E+00  0.993592455715E+00  0.102590160366E+01  0.105926136450E+01  0.109370590154E+01
  0.112927048900E+01  0.116599154812E+01  0.120390668447E+01  0.124305472647E+01  0.128347576513E+01
  0.132521119513E+01  0.136830375720E+01  0.141279758188E+01  0.145873823475E+01  0.150617276303E+01
  0.155514974385E+01  0.160571933389E+01  0.165793332085E+01  0.171184517641E+01  0.176751011101E+01
  0.182498513042E+01  0.188432909408E+01  0.194560277540E+01  0.200886892397E+01  0.207419232986E+01
  0.214163988995E+01  0.221128067643E+01  0.228318600756E+01  0.235742952068E+01  0.243408724762E+01
  0.251323769261E+01  0.259496191261E+01  0.267934360037E+01  0.276646917011E+01  0.285642784603E+01
  0.294931175366E+01  0.304521601426E+01  0.314423884216E+01  0.324648164539E+01  0.335204912951E+01
  0.346104940487E+01  0.357359409725E+01  0.368979846227E+01  0.380978150334E+01
 aepotential
  0.874738668031E+04  0.854270005549E+04  0.834416033605E+04  0.815162449262E+04  0.796493362806E+04
  0.778392850077E+04  0.760845009728E+04  0.743834048929E+04  0.727344347363E+04  0.711360506416E+04
  0.695867387941E+04  0.680850143654E+04  0.666294236865E+04  0.652185458195E+04  0.638509936493E+04
  0.625254145519E+04  0.612404907223E+04  0.599949392747E+04  0.587875120885E+04  0.576169955270E+04
  0.564822099839E+04  0.553820093560E+04  0.543152804182E+04  0.532809421373E+04  0.522779449456E+04
  0.513052699838E+04  0.503619283178E+04  0.494469601403E+04  0.485594339661E+04  0.476984458335E+04
  0.468631185043E+04  0.460526006672E+04  0.452660661541E+04  0.445027131776E+04  0.437617635665E+04
  0.430424620193E+04  0.423440753951E+04  0.416658919866E+04  0.410072208389E+04  0.403673910692E+04
  0.397457512149E+04  0.391416685884E+04  0.385545286602E+04  0.379837344506E+04  0.374287059462E+04
  0.368888795242E+04  0.363637074048E+04  0.358526571074E+04  0.353552109349E+04  0.348708654626E+04
  0.343991310528E+04  0.339395313754E+04  0.334916029494E+04  0.330548946965E+04  0.326289675077E+04
  0.322133938272E+04  0.318077572449E+04  0.314116521063E+04  0.310246831332E+04  0.306464650584E+04
  0.302766222703E+04  0.299147884741E+04  0.295606063604E+04  0.292137272889E+04  0.288738109817E+04
  0.285405252300E+04  0.282135456106E+04  0.278925552149E+04  0.275772443878E+04  0.272673104794E+04
  0.269624576063E+04  0.266623964241E+04  0.263668439125E+04  0.260755231692E+04  0.257881632165E+04
  0.255044988181E+04  0.252242703077E+04  0.249472234285E+04  0.246731091843E+04  0.244016837021E+04
  0.241327081064E+04  0.238659484056E+04  0.236011753904E+04  0.233381645450E+04  0.230766959701E+04
  0.228165543203E+04  0.225575287536E+04  0.222994128956E+04  0.220420048178E+04  0.217851070298E+04
  0.215285264881E+04  0.212720746196E+04  0.210155673621E+04  0.207588252218E+04  0.205016733488E+04
  0.202439416310E+04  0.199854648083E+04  0.197260826069E+04  0.194656398960E+04  0.192039868668E+04
  0.189409792367E+04  0.186764784789E+04  0.184103520800E+04  0.181424738273E+04  0.178727241267E+04
  0.176009903560E+04  0.173271672540E+04  0.170511573481E+04  0.167728714261E+04  0.164922290524E+04
  0.162091591345E+04  0.159236005424E+04  0.156355027868E+04  0.153448267584E+04  0.150515455344E+04
  0.147556452557E+04  0.144571260791E+04  0.141560032081E+04  0.138523080032E+04  0.135460891737E+04
  0.132374140471E+04  0.129263699107E+04  0.126130654139E+04  0.122976320130E+04  0.119802254324E+04
  0.116610271030E+04  0.113402455282E+04  0.110181175090E+04  0.106949091444E+04  0.103709165034E+04
  0.100464658469E+04  0.972191326494E+03  0.939764358923E+03  0.907406845390E+03  0.875162341454E+03
  0.843076411452E+03  0.811196162040E+03  0.779569725368E+03  0.748245753677E+03  0.717273025095E+03
  0.686700305353E+03  0.656576656157E+03  0.626952415580E+03  0.597881078112E+03  0.569422241385E+03
  0.541645625988E+03  0.514635882009E+03  0.488497464886E+03  0.463358346941E+03  0.439370872714E+03
  0.416707904546E+03  0.395552815800E+03  0.376083045660E+03  0.358448740895E+03  0.342749905240E+03
  0.329016764254E+03  0.317197860728E+03  0.307158670864E+03  0.298690824432E+03  0.291529492037E+03
  0.285375156298E+03  0.279916048606E+03  0.274848456988E+03  0.269893130335E+03  0.264806779164E+03
  0.259388346334E+03  0.253480457176E+03  0.246967120272E+03  0.239769075523E+03  0.231838106831E+03
  0.223151313342E+03  0.213705966301E+03  0.203515275007E+03  0.192605164634E+03  0.181012019048E+03
  0.168781250208E+03  0.155966511074E+03  0.142629358756E+03  0.128839186845E+03  0.114673272157E+03
  0.100216818703E+03  0.855629325978E+02  0.708125279776E+02  0.560742401116E+02  0.414644828652E+02
  0.271077784070E+02  0.131373233737E+02 -0.304642929248E+00 -0.130677299670E+02 -0.249972536812E+02
 -0.359429573520E+02 -0.457736645319E+02 -0.543968964482E+02 -0.617798690488E+02 -0.679663255159E+02
 -0.730832734288E+02 -0.773330882907E+02 -0.809699679735E+02 -0.842659805428E+02 -0.874779400558E+02
 -0.908258919737E+02 -0.944859167227E+02 -0.985917569585E+02 -0.103238647635E+03 -0.108486624151E+03
 -0.114363698412E+03 -0.120869555748E+03 -0.127979489624E+03 -0.135647842791E+03 -0.143810492695E+03
 -0.152386410233E+03 -0.161278640828E+03 -0.170375084379E+03 -0.179549202875E+03 -0.188660355063E+03
 -0.197553121241E+03 -0.206055338063E+03 -0.213976393990E+03 -0.221110757070E+03 -0.227254871405E+03
 -0.232244597369E+03 -0.236011713444E+03 -0.238640211275E+03 -0.240380952822E+03 -0.241585992444E+03
 -0.242588627629E+03 -0.243623236320E+03 -0.244835760948E+03 -0.246336368374E+03 -0.248229108208E+03
 -0.250606147426E+03 -0.253530796529E+03 -0.257029848342E+03 -0.261097589377E+03 -0.265704248427E+03
 -0.270802681432E+03 -0.276331280943E+03 -0.282213875406E+03 -0.288358499683E+03 -0.294657360841E+03
 -0.300990357898E+03 -0.307233119794E+03 -0.313265666105E+03 -0.318968666441E+03 -0.324187723681E+03
 -0.328663581125E+03 -0.331987784171E+03 -0.333711756878E+03 -0.333695394777E+03 -0.332469289955E+03
 -0.330973909148E+03 -0.329768436019E+03 -0.328850615719E+03 -0.328067517607E+03 -0.327366093816E+03
 -0.326798686727E+03 -0.326452898689E+03 -0.326393792613E+03 -0.326644441142E+03 -0.327194162234E+03
 -0.328013659118E+03 -0.329065605611E+03 -0.330309196872E+03 -0.331700966789E+03 -0.333194188147E+03
 -0.334738259572E+03 -0.336278703364E+03 -0.337757832857E+03 -0.339115732978E+03 -0.340290952310E+03
 -0.341220696829E+03 -0.341841339203E+03 -0.342091611407E+03 -0.341920662583E+03 -0.341299629096E+03
 -0.340229726198E+03 -0.338739076118E+03 -0.336868225838E+03 -0.334654098336E+03 -0.332121969905E+03
 -0.329286513403E+03 -0.326156756572E+03 -0.322740381496E+03 -0.319045996078E+03 -0.315083942361E+03
 -0.310866474023E+03 -0.306407753454E+03 -0.301723793537E+03 -0.296832293979E+03 -0.291752405095E+03
 -0.286504373059E+03 -0.281109136021E+03 -0.275587907269E+03 -0.269961778358E+03 -0.264251383098E+03
 -0.258476612563E+03 -0.252656416932E+03 -0.246808661215E+03 -0.240950042228E+03 -0.235096047900E+03
 -0.229260948051E+03 -0.223457806260E+03 -0.217698505853E+03 -0.211993786471E+03 -0.206353290298E+03
 -0.200785617954E+03 -0.195298393449E+03 -0.189898335709E+03 -0.184591333961E+03 -0.179382507071E+03
 -0.174276294402E+03 -0.169276462508E+03 -0.164386177711E+03 -0.159608010992E+03 -0.154943952977E+03
 -0.150395412126E+03 -0.145963200028E+03 -0.141647504543E+03 -0.137447854508E+03 -0.133363087055E+03
 -0.129391336343E+03 -0.125530066642E+03 -0.121776173120E+03 -0.118126147823E+03 -0.114576312953E+03
 -0.111123073845E+03 -0.107763158607E+03 -0.104493802804E+03 -0.101312854457E+03 -0.982187911105E+02
 -0.952106547708E+02 -0.922879193001E+02 -0.894503094230E+02 -0.866975934101E+02 -0.840293744184E+02
 -0.814449077195E+02 -0.789429699910E+02 -0.765217999192E+02 -0.741791164042E+02
 core charge-density
  0.138211284478E+00  0.147191067748E+00  0.156748922031E+00  0.166921521823E+00  0.177747814615E+00
  0.189269156357E+00  0.201529454448E+00  0.214575318616E+00  0.228456220057E+00  0.243224659224E+00
  0.258936342645E+00  0.275650369195E+00  0.293429426217E+00  0.312339995925E+00  0.332452572506E+00
  0.353841890365E+00  0.376587163945E+00  0.400772339560E+00  0.426486359677E+00  0.453823440100E+00
  0.482883360457E+00  0.513771768446E+00  0.546600498219E+00  0.581487903318E+00  0.618559204524E+00
  0.657946852972E+00  0.699790908832E+00  0.744239435849E+00  0.791448911955E+00  0.841584656136E+00
  0.894821271663E+00  0.951343105728E+00  0.101134472545E+01  0.107503141008E+01  0.114261965925E+01
  0.121433771673E+01  0.129042610943E+01  0.137113820071E+01  0.145674075749E+01  0.154751452981E+01
  0.164375484186E+01  0.174577219298E+01  0.185389286671E+01  0.196845954622E+01  0.208983193349E+01
  0.221838736977E+01  0.235452145428E+01  0.249864865755E+01  0.265120292579E+01  0.281263827170E+01
  0.298342934701E+01  0.316407199118E+01  0.335508375042E+01  0.355700436024E+01  0.377039618416E+01
  0.399584460067E+01  0.423395832944E+01  0.448536968719E+01  0.475073476273E+01  0.503073349964E+01
  0.532606967440E+01  0.563747075648E+01  0.596568763609E+01  0.631149420424E+01  0.667568676858E+01
  0.705908328755E+01  0.746252240418E+01  0.788686225991E+01  0.833297906765E+01  0.880176542234E+01
  0.929412832630E+01  0.981098690581E+01  0.103532697944E+02  0.109219121581E+02  0.115178523365E+02
  0.121420280748E+02  0.127953723198E+02  0.134788085542E+02  0.141932456458E+02  0.149395721836E+02
  0.157186502822E+02  0.165313088288E+02  0.173783361576E+02  0.182604721330E+02  0.191783996308E+02
  0.201327354080E+02  0.211240203600E+02  0.221527091676E+02  0.232191593438E+02  0.243236197005E+02
  0.254662182622E+02  0.266469496647E+02  0.278656620904E+02  0.291220438035E+02  0.304156093613E+02
  0.317456855988E+02  0.331113974939E+02  0.345116540470E+02  0.359451343210E+02  0.374102738152E+02
  0.389052513661E+02  0.404279767893E+02  0.419760795055E+02  0.435468984134E+02  0.451374732981E+02
  0.467445380880E+02  0.483645162952E+02  0.499935189965E+02  0.516273457298E+02  0.532614886985E+02
  0.548911406882E+02  0.565112071058E+02  0.581163225552E+02  0.597008723568E+02  0.612590194024E+02
  0.627847367177E+02  0.642718460663E+02  0.657140628852E+02  0.671050477812E+02  0.684384647422E+02
  0.697080461295E+02  0.709076644065E+02  0.720314104398E+02  0.730736780604E+02  0.740292544190E+02
  0.748934154855E+02  0.756620258537E+02  0.763316418006E+02  0.768996163262E+02  0.773642046732E+02
  0.777246685820E+02  0.779813773043E+02  0.781359031621E+02  0.781911092173E+02  0.781512264179E+02
  0.780219174113E+02  0.778103240807E+02  0.775250957738E+02  0.771763951654E+02  0.767758787391E+02
  0.763366489956E+02  0.758731757143E+02  0.754011839129E+02  0.749375065767E+02  0.744999007806E+02
  0.741068264892E+02  0.737771881157E+02  0.735300398279E+02  0.733842566200E+02  0.733581742948E+02
  0.734692027293E+02  0.737334180795E+02  0.741651409401E+02  0.747765088074E+02  0.755770524781E+02
  0.765732873554E+02  0.777683316408E+02  0.791615643352E+02  0.807483366061E+02  0.825197503915E+02
  0.844625180417E+02  0.865589162915E+02  0.887868468501E+02  0.911200143441E+02  0.935282302192E+02
  0.959778484678E+02  0.984323357094E+02  0.100852974227E+03  0.103199692091E+03  0.105432009572E+03
  0.107510085727E+03  0.109395843512E+03  0.111054146191E+03  0.112453992351E+03  0.113569691839E+03
  0.114381980538E+03  0.114879028559E+03  0.115057294333E+03  0.114922176627E+03  0.114488417955E+03
  0.113780216554E+03  0.112831010112E+03  0.111682903118E+03  0.110385720878E+03  0.108995686969E+03
  0.107573736815E+03  0.106183497769E+03  0.104888985020E+03  0.103752081865E+03  0.102829891688E+03
  0.102172066047E+03  0.101818227605E+03  0.101795616977E+03  0.102117097584E+03  0.102779651249E+03
  0.103763488416E+03  0.105031879728E+03  0.106531790136E+03  0.108195362162E+03  0.109942253170E+03
  0.111682784750E+03  0.113321811685E+03  0.114763167856E+03  0.115914498331E+03  0.116692244190E+03
  0.117026513224E+03  0.116865549153E+03  0.116179507656E+03  0.114963261361E+03  0.113237989291E+03
  0.111051358979E+03  0.108476180402E+03  0.105607497131E+03  0.102558177520E+03  0.994531713890E+02
  0.964226986510E+02  0.935947277977E+02  0.910871763006E+02  0.890003147222E+02  0.874098764549E+02
  0.863613626014E+02  0.858659860616E+02  0.858986213455E+02  0.863980170588E+02  0.872693831682E+02
  0.883892859433E+02  0.896125936757E+02  0.907810577017E+02  0.917330040400E+02  0.923135294802E+02
  0.923845357056E+02  0.918339085275E+02  0.905831816152E+02  0.885931188146E+02  0.858667945666E+02
  0.824499301112E+02  0.784284381497E+02  0.739233269851E+02  0.690833041364E+02  0.640755864382E+02
  0.590755566889E+02  0.542559949564E+02  0.497766457775E+02  0.457748523003E+02  0.423578900883E+02
  0.395974711714E+02  0.375266863374E+02  0.361394597784E+02  0.353924668632E+02  0.352094402369E+02
  0.354877119801E+02  0.361063972780E+02  0.369351312294E+02  0.378424846941E+02  0.387036664514E+02
  0.394072208694E+02  0.398603884817E+02  0.399928399852E+02  0.397586187699E+02  0.391363011062E+02
  0.381275527122E+02  0.367543861388E+02  0.350554906049E+02  0.330820232419E+02  0.308932303782E+02
  0.285522204637E+02  0.261221460635E+02  0.236629796117E+02  0.212289932487E+02  0.188669836633E+02
  0.166152213905E+02  0.145030573146E+02  0.125510869261E+02  0.107717580812E+02  0.917030506550E+01
  0.774589375311E+01  0.649286257740E+01  0.540195166613E+01  0.446143097621E+01  0.365807306663E+01
  0.297795153254E+01  0.240707008418E+01  0.193183792152E+01  0.153941027387E+01  0.121791385308E+01
  0.956577214648E+00  0.745785521708E+00  0.577077992036E+00  0.443104225675E+00  0.337552240508E+00
  0.255060126127E+00  0.191119188318E+00  0.141974989835E+00  0.104530723999E+00  0.762558801115E-01
  0.551020167098E-01  0.394266074774E-01  0.279253131569E-01  0.195726095924E-01  0.135704205169E-01
  0.930422532481E-02  0.630600707466E-02  0.422335254880E-02  0.279399915440E-02  0.182513244738E-02
  0.117676603882E-02  0.748577521227E-03  0.469625840459E-03  0.290433813140E-03  0.176981165358E-03
  0.106215770095E-03  0.627512800008E-04  0.364761522986E-04  0.208507028778E-04  0.117144211414E-04
  0.646491959586E-05  0.350260850992E-05  0.186183204657E-05  0.970363400697E-06  0.495551063595E-06
  0.247804076253E-06  0.121252760326E-06  0.580131725390E-07  0.271202518504E-07  0.123784105583E-07
  0.551192483214E-08  0.239255878246E-08  0.101154694134E-08  0.416202735095E-09  0.166508894907E-09
  0.647123347475E-10  0.244085133669E-10  0.892628205306E-11  0.316174869895E-11  0.108354168403E-11
  0.358873218290E-12  0.114739004813E-12  0.353700375496E-13  0.104997069345E-13
 kinetic energy-density
  0.304342998641E+05  0.315706188617E+05  0.328816750292E+05  0.343664879061E+05  0.360254545991E+05
  0.378602619553E+05  0.398738139110E+05  0.420701723494E+05  0.444545101102E+05  0.470330749626E+05
  0.498131635065E+05  0.528031041005E+05  0.560122480403E+05  0.594509683106E+05  0.631306653332E+05
  0.670637792098E+05  0.712638080351E+05  0.757453319143E+05  0.805240423784E+05  0.856167769390E+05
  0.910415585615E+05  0.968176398805E+05  0.102965552004E+06  0.109507157789E+06  0.116465709484E+06
  0.123865910660E+06  0.131733982368E+06  0.140097733462E+06  0.148986635044E+06  0.158431899002E+06
  0.168466560575E+06  0.179125564943E+06  0.190445857765E+06  0.202466479631E+06  0.215228664363E+06
  0.228775941094E+06  0.243154240017E+06  0.258412001711E+06  0.274600289890E+06  0.291772907414E+06
  0.309986515359E+06  0.329300754916E+06  0.349778371823E+06  0.371485343021E+06  0.394491005140E+06
  0.418868184385E+06  0.444693327312E+06  0.472046631927E+06  0.501012178449E+06  0.531678059003E+06
  0.564136505425E+06  0.598484014219E+06  0.634821467672E+06  0.673254249928E+06  0.713892356775E+06
  0.756850497706E+06  0.802248188709E+06  0.850209834063E+06  0.900864795269E+06  0.954347445060E+06
  0.101079720427E+07  0.107035855912E+07  0.113318105633E+07  0.119941927319E+07  0.126923275953E+07
  0.134278594846E+07  0.142024803212E+07  0.150179279900E+07  0.158759842870E+07  0.167784723995E+07
  0.177272538759E+07  0.187242250370E+07  0.197713127816E+07  0.208704697362E+07  0.220236686942E+07
  0.232328962940E+07  0.245001458784E+07  0.258274094805E+07  0.272166688790E+07  0.286698856676E+07
  0.301889902814E+07  0.317758699267E+07  0.334323553626E+07  0.351602064840E+07  0.369610966629E+07
  0.388365958058E+07  0.407881520979E+07  0.428170724052E+07  0.449245013224E+07  0.471113988608E+07
  0.493785167856E+07  0.517263736279E+07  0.541552284115E+07  0.566650531574E+07  0.592555042469E+07
  0.619258927530E+07  0.646751538715E+07  0.675018156171E+07  0.704039669785E+07  0.733792257618E+07
  0.764247063868E+07  0.795369879428E+07  0.827120828447E+07  0.859454064791E+07  0.892317482677E+07
  0.925652446217E+07  0.959393543030E+07  0.993468367518E+07  0.102779733979E+08  0.106229356663E+08
  0.109686275120E+08  0.113140315852E+08  0.116580564387E+08  0.119995375168E+08  0.123372389202E+08
  0.126698560234E+08  0.129960190137E+08  0.133142974210E+08  0.136232057007E+08  0.139212099241E+08
  0.142067356251E+08  0.144781768359E+08  0.147339063346E+08  0.149722871103E+08  0.151916850330E+08
  0.153904826948E+08  0.155670943666E+08  0.157199819883E+08  0.158476720848E+08  0.159487734692E+08
  0.160219955675E+08  0.160661671657E+08  0.160802553504E+08  0.160633843857E+08  0.160148542360E+08
  0.159341584235E+08  0.158210008816E+08  0.156753114489E+08  0.154972596364E+08  0.152872662916E+08
  0.150460127873E+08  0.147744473698E+08  0.144737883234E+08  0.141455236347E+08  0.137914068793E+08
  0.134134491014E+08  0.130139065161E+08  0.125952639248E+08  0.121602138145E+08  0.117116311858E+08
  0.112525442518E+08  0.107861012769E+08  0.103155337016E+08  0.984411653154E+07  0.937512587108E+07
  0.891179483387E+07  0.845726838252E+07  0.801455798522E+07  0.758649696525E+07  0.717569742946E+07
  0.678450965376E+07  0.641498478508E+07  0.606884169409E+07  0.574743877714E+07  0.545175145557E+07
  0.518235605138E+07  0.493942062687E+07  0.472270326308E+07  0.453155811807E+07  0.436494945332E+07
  0.422147364858E+07  0.409938904615E+07  0.399665327870E+07  0.391096754477E+07  0.383982710603E+07
  0.378057709444E+07  0.373047253794E+07  0.368674134513E+07  0.364664883620E+07  0.360756227466E+07
  0.356701374827E+07  0.352275967518E+07  0.347283518034E+07  0.341560160660E+07  0.334978550198E+07
  0.327450756664E+07  0.318930025432E+07  0.309411300535E+07  0.298930444020E+07  0.287562126092E+07
  0.275416408731E+07  0.262634098539E+07  0.249381000937E+07  0.235841263843E+07  0.222210049854E+07
  0.208685816834E+07  0.195462513396E+07  0.182722002590E+07  0.170627052940E+07  0.159315165693E+07
  0.148893543523E+07  0.139435424150E+07  0.130977965795E+07  0.123521800858E+07  0.117032293306E+07
  0.111442445596E+07  0.106657309669E+07  0.102559670705E+07  0.990166983266E+06  0.958872027089E+06
  0.930290963929E+06  0.903066491483E+06  0.875971343000E+06  0.847965006628E+06  0.818237632853E+06
  0.786238855809E+06  0.751690202283E+06  0.714580798742E+06  0.675147141397E+06  0.633838710889E+06
  0.591272153745E+06  0.548177563690E+06  0.505340968951E+06  0.463547323532E+06  0.423527995506E+06
  0.385915957223E+06  0.351210902614E+06  0.319755681503E+06  0.291724967692E+06  0.267126252292E+06
  0.245812469686E+06  0.227504570130E+06  0.211821643322E+06  0.198315712540E+06  0.186508148704E+06
  0.175924787800E+06  0.166127217280E+06  0.156738248169E+06  0.147460230394E+06  0.138085532271E+06
  0.128499142814E+06  0.118673943578E+06  0.108659729518E+06  0.985675193327E+05  0.885510065591E+05
  0.787870079528E+05  0.694563855483E+05  0.607264544937E+05  0.527359446699E+05  0.455841977419E+05
  0.393264062831E+05  0.339746773097E+05  0.295021401636E+05  0.258483652608E+05  0.229263297175E+05
  0.206307578773E+05  0.188469514448E+05  0.174592081476E+05  0.163581620711E+05  0.154465564516E+05
  0.146431745730E+05  0.138848671240E+05  0.131268275657E+05  0.123414211063E+05  0.115159571535E+05
  0.106498149217E+05  0.975130222658E+04  0.883456542678E+04  0.791679195669E+04  0.701586334119E+04
  0.614854356358E+04  0.532921538460E+04  0.456912499062E+04  0.387605782217E+04  0.325435742249E+04
  0.270520475407E+04  0.222709323732E+04  0.181641911240E+04  0.146810578287E+04  0.117618118391E+04
  0.934259937381E+03  0.735917037490E+03  0.574961021979E+03  0.445621177282E+03  0.342663454243E+03
  0.261448862194E+03  0.197947531075E+03  0.148719354900E+03  0.110874780992E+03  0.820203889346E+02
  0.601995420059E+02  0.438317182949E+02  0.316543421593E+02  0.226693019360E+02  0.160953344962E+02
  0.113267069859E+02  0.789811172034E+01  0.545536460960E+01  0.373131814416E+01  0.252632446718E+01
  0.169257878873E+01  0.112171119333E+01  0.735056075716E+00  0.476099442480E+00  0.304676478566E+00
  0.192560041922E+00  0.120142534123E+00  0.739678945784E-01  0.449172030497E-01  0.268909627715E-01
  0.158642263950E-01  0.921802437439E-02  0.527281863499E-02  0.296759675584E-02  0.164242603777E-02
  0.893382828265E-03  0.477311432616E-03  0.250327983955E-03  0.128789429014E-03  0.649565975729E-04
  0.320949618244E-04  0.155241971587E-04  0.734545676484E-05  0.339731482655E-05  0.153469465333E-05
  0.676599170656E-06  0.290877709201E-06  0.121841880530E-06  0.496841571369E-07  0.197056721032E-07
  0.759487073504E-08  0.284180496407E-08  0.103130033560E-08  0.362616118412E-09  0.123399901056E-09
  0.405978501770E-10  0.128975296378E-10  0.395185050062E-11  0.116638362683E-11
 mkinetic energy-density pseudized
  0.135444505943E-04  0.144396358028E-04  0.153939859462E-04  0.164114113765E-04  0.174960808903E-04
  0.186524388099E-04  0.198852231934E-04  0.211994852485E-04  0.226006100292E-04  0.240943385005E-04
  0.256867910615E-04  0.273844926230E-04  0.291943993427E-04  0.311239271272E-04  0.331809820180E-04
  0.353739925857E-04  0.377119444649E-04  0.402044171723E-04  0.428616233573E-04  0.456944506476E-04
  0.487145062598E-04  0.519341645588E-04  0.553666177607E-04  0.590259299857E-04  0.629270948851E-04
  0.670860970758E-04  0.715199776352E-04  0.762469039257E-04  0.812862440327E-04  0.866586461239E-04
  0.923861230523E-04  0.984921425512E-04  0.105001723391E-03  0.111941537890E-03  0.119340021203E-03
  0.127227487828E-03  0.135636255817E-03  0.144600779198E-03  0.154157789143E-03  0.164346444470E-03
  0.175208492093E-03  0.186788438073E-03  0.199133729976E-03  0.212294951284E-03  0.226326028653E-03
  0.241284452872E-03  0.257231514422E-03  0.274232554604E-03  0.292357233270E-03  0.311679814239E-03
  0.332279469586E-03  0.354240604037E-03  0.377653200802E-03  0.402613190269E-03  0.429222843063E-03
  0.457591189083E-03  0.487834464236E-03  0.520076586686E-03  0.554449664597E-03  0.591094537414E-03
  0.630161352928E-03  0.671810182481E-03  0.716211676821E-03  0.763547765311E-03  0.814012401347E-03
  0.867812357035E-03  0.925168070397E-03  0.986314548558E-03  0.105150233064E-02  0.112099851426E-02
  0.119508784992E-02  0.127407390768E-02  0.135828032093E-02  0.144805211243E-02  0.154375710786E-02
  0.164578744295E-02  0.175456117003E-02  0.187052397094E-02  0.199415098297E-02  0.212594874558E-02
  0.226645727576E-02  0.241625228045E-02  0.257594751530E-02  0.274619729921E-02  0.292769919506E-02
  0.312119686763E-02  0.332748313033E-02  0.354740319331E-02  0.378185812615E-02  0.403180854941E-02
  0.429827857011E-02  0.458235997729E-02  0.488521671469E-02  0.520808964914E-02  0.555230165390E-02
  0.591926302789E-02  0.631047727309E-02  0.672754725352E-02  0.717218176129E-02  0.764620251636E-02
  0.815155162881E-02  0.869029955414E-02  0.926465357409E-02  0.987696683773E-02  0.105297479999E-01
  0.112256714962E-01  0.119675884968E-01  0.127585385840E-01  0.136017622006E-01  0.145007139212E-01
  0.154590765991E-01  0.164807764487E-01  0.175699991225E-01  0.187312068513E-01  0.199691567151E-01
  0.212889201207E-01  0.226959035656E-01  0.241958707725E-01  0.257949662852E-01  0.274997406218E-01
  0.293171770881E-01  0.312547203616E-01  0.333203069603E-01  0.355223977236E-01  0.378700124350E-01
  0.403727667302E-01  0.430409114385E-01  0.458853745200E-01  0.489178057684E-01  0.521506244607E-01
  0.555970701486E-01  0.592712567989E-01  0.631882305002E-01  0.673640309733E-01  0.718157571339E-01
  0.765616369727E-01  0.816211020379E-01  0.870148668209E-01  0.927650133666E-01  0.988950814517E-01
  0.105430164694E+00  0.112397012982E+00  0.119824141639E+00  0.127741947756E+00  0.136182834175E+00
  0.145181341603E+00  0.154774289403E+00  0.165000925621E+00  0.175903086847E+00  0.187525368554E+00
  0.199915306593E+00  0.213123570568E+00  0.227204169863E+00  0.242214673131E+00  0.258216442126E+00
  0.275274880793E+00  0.293459700607E+00  0.312845203191E+00  0.333510581341E+00  0.355540239622E+00
  0.379024135781E+00  0.404058144323E+00  0.430744443633E+00  0.459191928161E+00  0.489516647227E+00
  0.521842272150E+00  0.556300593459E+00  0.593032050073E+00  0.632186292443E+00  0.673922781768E+00
  0.718411427496E+00  0.765833265482E+00  0.816381179271E+00  0.870260667141E+00  0.927690657656E+00
  0.988904376654E+00  0.105415026872E+01  0.112369297635E+01  0.119781438025E+01  0.127681470422E+01
  0.136101368841E+01  0.145075183481E+01  0.154639172897E+01  0.164831944234E+01  0.175694601935E+01
  0.187270905411E+01  0.199607436114E+01  0.212753774525E+01  0.226762687536E+01  0.241690326764E+01
  0.257596438288E+01  0.274544584375E+01  0.292602377708E+01  0.311841728659E+01  0.332339106150E+01
  0.354175812620E+01  0.377438273616E+01  0.402218342490E+01  0.428613620673E+01  0.456727793933E+01
  0.486670984993E+01  0.518560122796E+01  0.552519328641E+01  0.588680319298E+01  0.627182827094E+01
  0.668175036814E+01  0.711814039072E+01  0.758266299620E+01  0.807708143792E+01  0.860326255010E+01
  0.916318185927E+01  0.975892880407E+01  0.103927120406E+02  0.110668648056E+02  0.117838503034E+02
  0.125462670756E+02  0.133568543054E+02  0.142184969972E+02  0.151342309655E+02  0.161072475507E+02
  0.171408979704E+02  0.182386971976E+02  0.194043272400E+02  0.206416396774E+02  0.219546572906E+02
  0.233475745937E+02  0.248247570529E+02  0.263907387475E+02  0.280502181943E+02  0.298080520219E+02
  0.316692461409E+02  0.336389440129E+02  0.357224115756E+02  0.379250183264E+02  0.402522140165E+02
  0.427095003466E+02  0.453023969927E+02  0.480364012275E+02  0.509169403349E+02  0.539493159456E+02
  0.571386393559E+02  0.604897568244E+02  0.640071637782E+02  0.676949068088E+02  0.715564722910E+02
  0.755946604329E+02  0.798114435587E+02  0.842078074464E+02  0.887835746066E+02  0.935372084908E+02
  0.984655977868E+02  0.103563820199E+03  0.108824885439E+03  0.114239457588E+03  0.119795557568E+03
  0.125478247170E+03  0.131269296999E+03  0.137146841786E+03  0.143085027897E+03  0.149053659442E+03
  0.155017851319E+03  0.160937699775E+03  0.166767983588E+03  0.172457911960E+03  0.177950938422E+03
  0.183184663686E+03  0.188090854185E+03  0.192595607078E+03  0.196619696502E+03  0.200079139679E+03
  0.202886024781E+03  0.204949644865E+03  0.206177983117E+03  0.206479593523E+03  0.205765916920E+03
  0.203954064339E+03  0.200970086307E+03  0.196752726979E+03  0.191257634183E+03  0.184461958982E+03
  0.176369229699E+03  0.167014324084E+03  0.156468288595E+03  0.144842665323E+03  0.132292886261E+03
  0.119020184134E+03  0.105271354637E+03  0.913355955627E+02  0.775375575099E+02  0.642256874221E+02
  0.517549554689E+02  0.404631597201E+02  0.306402406656E+02  0.224904534477E+02  0.160878871260E+02
  0.113267069859E+02  0.789811172034E+01  0.545536460960E+01  0.373131814416E+01  0.252632446718E+01
  0.169257878873E+01  0.112171119333E+01  0.735056075716E+00  0.476099442480E+00  0.304676478566E+00
  0.192560041922E+00  0.120142534123E+00  0.739678945784E-01  0.449172030497E-01  0.268909627715E-01
  0.158642263950E-01  0.921802437439E-02  0.527281863499E-02  0.296759675584E-02  0.164242603777E-02
  0.893382828265E-03  0.477311432616E-03  0.250327983955E-03  0.128789429014E-03  0.649565975729E-04
  0.320949618244E-04  0.155241971587E-04  0.734545676484E-05  0.339731482655E-05  0.153469465333E-05
  0.676599170656E-06  0.290877709201E-06  0.121841880530E-06  0.496841571369E-07  0.197056721032E-07
  0.759487073504E-08  0.284180496407E-08  0.103130033560E-08  0.362616118412E-09  0.123399901056E-09
  0.405978501770E-10  0.128975296378E-10  0.395185050062E-11  0.116638362683E-11
 local pseudopotential core
 -0.570441261705E+03 -0.570441796210E+03 -0.570442313866E+03 -0.570442815203E+03 -0.570443300734E+03
 -0.570443770955E+03 -0.570444226347E+03 -0.570444667376E+03 -0.570445094493E+03 -0.570445508134E+03
 -0.570445908723E+03 -0.570446296668E+03 -0.570446672367E+03 -0.570447036201E+03 -0.570447388544E+03
 -0.570447729756E+03 -0.570448060183E+03 -0.570448380164E+03 -0.570448690025E+03 -0.570448990081E+03
 -0.570449280639E+03 -0.570449561994E+03 -0.570449834432E+03 -0.570450098231E+03 -0.570450353659E+03
 -0.570450600976E+03 -0.570450840432E+03 -0.570451072270E+03 -0.570451296726E+03 -0.570451514025E+03
 -0.570451724388E+03 -0.570451928028E+03 -0.570452125149E+03 -0.570452315949E+03 -0.570452500621E+03
 -0.570452679349E+03 -0.570452852313E+03 -0.570453019685E+03 -0.570453181630E+03 -0.570453338310E+03
 -0.570453489881E+03 -0.570453636490E+03 -0.570453778283E+03 -0.570453915397E+03 -0.570454047966E+03
 -0.570454176118E+03 -0.570454299975E+03 -0.570454419658E+03 -0.570454535277E+03 -0.570454646943E+03
 -0.570454754758E+03 -0.570454858823E+03 -0.570454959232E+03 -0.570455056074E+03 -0.570455149437E+03
 -0.570455239400E+03 -0.570455326040E+03 -0.570455409430E+03 -0.570455489638E+03 -0.570455566727E+03
 -0.570455640756E+03 -0.570455711779E+03 -0.570455779848E+03 -0.570455845006E+03 -0.570455907297E+03
 -0.570455966755E+03 -0.570456023412E+03 -0.570456077296E+03 -0.570456128428E+03 -0.570456176825E+03
 -0.570456222500E+03 -0.570456265458E+03 -0.570456305700E+03 -0.570456343223E+03 -0.570456378016E+03
 -0.570456410062E+03 -0.570456439339E+03 -0.570456465817E+03 -0.570456489462E+03 -0.570456510229E+03
 -0.570456528069E+03 -0.570456542923E+03 -0.570456554726E+03 -0.570456563402E+03 -0.570456568868E+03
 -0.570456571032E+03 -0.570456569790E+03 -0.570456565028E+03 -0.570456556623E+03 -0.570456544439E+03
 -0.570456528326E+03 -0.570456508125E+03 -0.570456483660E+03 -0.570456454741E+03 -0.570456421164E+03
 -0.570456382706E+03 -0.570456339130E+03 -0.570456290178E+03 -0.570456235574E+03 -0.570456175019E+03
 -0.570456108195E+03 -0.570456034759E+03 -0.570455954342E+03 -0.570455866550E+03 -0.570455770961E+03
 -0.570455667122E+03 -0.570455554549E+03 -0.570455432723E+03 -0.570455301091E+03 -0.570455159058E+03
 -0.570455005992E+03 -0.570454841215E+03 -0.570454664003E+03 -0.570454473582E+03 -0.570454269128E+03
 -0.570454049758E+03 -0.570453814531E+03 -0.570453562441E+03 -0.570453292415E+03 -0.570453003308E+03
 -0.570452693898E+03 -0.570452362880E+03 -0.570452008863E+03 -0.570451630363E+03 -0.570451225794E+03
 -0.570450793468E+03 -0.570450331582E+03 -0.570449838213E+03 -0.570449311311E+03 -0.570448748689E+03
 -0.570448148013E+03 -0.570447506797E+03 -0.570446822387E+03 -0.570446091955E+03 -0.570445312483E+03
 -0.570444480755E+03 -0.570443593340E+03 -0.570442646580E+03 -0.570441636575E+03 -0.570440559166E+03
 -0.570439409919E+03 -0.570438184106E+03 -0.570436876685E+03 -0.570435482283E+03 -0.570433995168E+03
 -0.570432409230E+03 -0.570430717955E+03 -0.570428914398E+03 -0.570426991154E+03 -0.570424940327E+03
 -0.570422753502E+03 -0.570420421705E+03 -0.570417935367E+03 -0.570415284290E+03 -0.570412457599E+03
 -0.570409443701E+03 -0.570406230236E+03 -0.570402804026E+03 -0.570399151023E+03 -0.570395256251E+03
 -0.570391103742E+03 -0.570386676474E+03 -0.570381956299E+03 -0.570376923870E+03 -0.570371558560E+03
 -0.570365838381E+03 -0.570359739890E+03 -0.570353238095E+03 -0.570346306353E+03 -0.570338916260E+03
 -0.570331037534E+03 -0.570322637893E+03 -0.570313682923E+03 -0.570304135934E+03 -0.570293957812E+03
 -0.570283106860E+03 -0.570271538625E+03 -0.570259205718E+03 -0.570246057618E+03 -0.570232040468E+03
 -0.570217096853E+03 -0.570201165564E+03 -0.570184181351E+03 -0.570166074652E+03 -0.570146771312E+03
 -0.570126192279E+03 -0.570104253280E+03 -0.570080864475E+03 -0.570055930096E+03 -0.570029348047E+03
 -0.570001009495E+03 -0.569970798420E+03 -0.569938591144E+03 -0.569904255825E+03 -0.569867651919E+03
 -0.569828629609E+03 -0.569787029189E+03 -0.569742680418E+03 -0.569695401823E+03 -0.569644999959E+03
 -0.569591268623E+03 -0.569533988017E+03 -0.569472923845E+03 -0.569407826371E+03 -0.569338429395E+03
 -0.569264449174E+03 -0.569185583275E+03 -0.569101509338E+03 -0.569011883778E+03 -0.568916340388E+03
 -0.568814488858E+03 -0.568705913194E+03 -0.568590170042E+03 -0.568466786892E+03 -0.568335260177E+03
 -0.568195053246E+03 -0.568045594200E+03 -0.567886273600E+03 -0.567716442023E+03 -0.567535407458E+03
 -0.567342432547E+03 -0.567136731639E+03 -0.566917467667E+03 -0.566683748822E+03 -0.566434625024E+03
 -0.566169084169E+03 -0.565886048148E+03 -0.565584368610E+03 -0.565262822481E+03 -0.564920107195E+03
 -0.564554835651E+03 -0.564165530858E+03 -0.563750620269E+03 -0.563308429782E+03 -0.562837177396E+03
 -0.562334966506E+03 -0.561799778824E+03 -0.561229466908E+03 -0.560621746299E+03 -0.559974187241E+03
 -0.559284205985E+03 -0.558549055669E+03 -0.557765816770E+03 -0.556931387139E+03 -0.556042471614E+03
 -0.555095571241E+03 -0.554086972119E+03 -0.553012733910E+03 -0.551868678060E+03 -0.550650375804E+03
 -0.549353136032E+03 -0.547971993128E+03 -0.546501694927E+03 -0.544936690945E+03 -0.543271121111E+03
 -0.541498805235E+03 -0.539613233525E+03 -0.537607558528E+03 -0.535474588904E+03 -0.533206785558E+03
 -0.530796260710E+03 -0.528234780571E+03 -0.525513772403E+03 -0.522624336825E+03 -0.519557266329E+03
 -0.516303071043E+03 -0.512852012901E+03 -0.509194149393E+03 -0.505319388132E+03 -0.501217553475E+03
 -0.496878466360E+03 -0.492292038417E+03 -0.487448381211E+03 -0.482337931163E+03 -0.476951590324E+03
 -0.471280882598E+03 -0.465318124415E+03 -0.459056608010E+03 -0.452490794590E+03 -0.445616513609E+03
 -0.438431163244E+03 -0.430933905935E+03 -0.423125851577E+03 -0.415010219563E+03 -0.406592469507E+03
 -0.397880388935E+03 -0.388884124734E+03 -0.379616143623E+03 -0.370091105968E+03 -0.360325637737E+03
 -0.350337989519E+03 -0.340147582647E+03 -0.329774464724E+03 -0.319306943636E+03 -0.309155818384E+03
 -0.299364222711E+03 -0.289919881426E+03 -0.280803966181E+03 -0.271987390049E+03 -0.263437410685E+03
 -0.255124108067E+03 -0.247011888313E+03 -0.239061517649E+03 -0.231577004469E+03 -0.224344842277E+03
 -0.217320967492E+03 -0.210482146327E+03 -0.203847951581E+03 -0.197428036973E+03 -0.191210330944E+03
 -0.185188450837E+03 -0.179356225881E+03 -0.173707680865E+03 -0.168237029767E+03 -0.162938669258E+03
 -0.157807172847E+03 -0.152837285145E+03 -0.148023916394E+03 -0.143362137198E+03 -0.138847173441E+03
 -0.134474401378E+03 -0.130239342883E+03 -0.126137660826E+03 -0.122165154797E+03 -0.118317756561E+03
 -0.114591526041E+03 -0.110982647250E+03 -0.107487424383E+03 -0.104102278022E+03 -0.100823741488E+03
 -0.976484572725E+02 -0.945731736076E+02 -0.915947411341E+02 -0.887101096770E+02 -0.859163251227E+02
 -0.832105263940E+02 -0.805899425206E+02 -0.780518898008E+02 -0.755937690515E+02
 pspotential valence only
 -0.418340028829E+03 -0.418340563399E+03 -0.418341081123E+03 -0.418341582533E+03 -0.418342068140E+03
 -0.418342538444E+03 -0.418342993924E+03 -0.418343435046E+03 -0.418343862263E+03 -0.418344276011E+03
 -0.418344676713E+03 -0.418345064780E+03 -0.418345440607E+03 -0.418345804579E+03 -0.418346157069E+03
 -0.418346498437E+03 -0.418346829031E+03 -0.418347149190E+03 -0.418347459240E+03 -0.418347759498E+03
 -0.418348050271E+03 -0.418348331856E+03 -0.418348604539E+03 -0.418348868599E+03 -0.418349124306E+03
 -0.418349371919E+03 -0.418349611691E+03 -0.418349843866E+03 -0.418350068681E+03 -0.418350286364E+03
 -0.418350497135E+03 -0.418350701210E+03 -0.418350898795E+03 -0.418351090091E+03 -0.418351275290E+03
 -0.418351454581E+03 -0.418351628144E+03 -0.418351796155E+03 -0.418351958782E+03 -0.418352116189E+03
 -0.418352268534E+03 -0.418352415969E+03 -0.418352558642E+03 -0.418352696695E+03 -0.418352830264E+03
 -0.418352959483E+03 -0.418353084478E+03 -0.418353205372E+03 -0.418353322284E+03 -0.418353435328E+03
 -0.418353544612E+03 -0.418353650243E+03 -0.418353752322E+03 -0.418353850944E+03 -0.418353946204E+03
 -0.418354038190E+03 -0.418354126987E+03 -0.418354212676E+03 -0.418354295335E+03 -0.418354375037E+03
 -0.418354451852E+03 -0.418354525845E+03 -0.418354597080E+03 -0.418354665614E+03 -0.418354731503E+03
 -0.418354794798E+03 -0.418354855545E+03 -0.418354913790E+03 -0.418354969570E+03 -0.418355022924E+03
 -0.418355073881E+03 -0.418355122472E+03 -0.418355168719E+03 -0.418355212644E+03 -0.418355254261E+03
 -0.418355293583E+03 -0.418355330617E+03 -0.418355365365E+03 -0.418355397825E+03 -0.418355427991E+03
 -0.418355455851E+03 -0.418355481387E+03 -0.418355504578E+03 -0.418355525395E+03 -0.418355543804E+03
 -0.418355559767E+03 -0.418355573235E+03 -0.418355584156E+03 -0.418355592470E+03 -0.418355598110E+03
 -0.418355601001E+03 -0.418355601058E+03 -0.418355598190E+03 -0.418355592295E+03 -0.418355583264E+03
 -0.418355570976E+03 -0.418355555298E+03 -0.418355536088E+03 -0.418355513191E+03 -0.418355486440E+03
 -0.418355455654E+03 -0.418355420637E+03 -0.418355381179E+03 -0.418355337053E+03 -0.418355288015E+03
 -0.418355233805E+03 -0.418355174140E+03 -0.418355108720E+03 -0.418355037220E+03 -0.418354959296E+03
 -0.418354874574E+03 -0.418354782658E+03 -0.418354683123E+03 -0.418354575514E+03 -0.418354459344E+03
 -0.418354334094E+03 -0.418354199206E+03 -0.418354054087E+03 -0.418353898102E+03 -0.418353730574E+03
 -0.418353550777E+03 -0.418353357939E+03 -0.418353151235E+03 -0.418352929784E+03 -0.418352692643E+03
 -0.418352438811E+03 -0.418352167216E+03 -0.418351876715E+03 -0.418351566089E+03 -0.418351234036E+03
 -0.418350879169E+03 -0.418350500007E+03 -0.418350094970E+03 -0.418349662376E+03 -0.418349200426E+03
 -0.418348707205E+03 -0.418348180669E+03 -0.418347618640E+03 -0.418347018792E+03 -0.418346378648E+03
 -0.418345695565E+03 -0.418344966725E+03 -0.418344189123E+03 -0.418343359555E+03 -0.418342474603E+03
 -0.418341530626E+03 -0.418340523739E+03 -0.418339449800E+03 -0.418338304394E+03 -0.418337082812E+03
 -0.418335780036E+03 -0.418334390712E+03 -0.418332909136E+03 -0.418331329222E+03 -0.418329644485E+03
 -0.418327848010E+03 -0.418325932423E+03 -0.418323889865E+03 -0.418321711954E+03 -0.418319389757E+03
 -0.418316913748E+03 -0.418314273770E+03 -0.418311458999E+03 -0.418308457890E+03 -0.418305258138E+03
 -0.418301846622E+03 -0.418298209357E+03 -0.418294331430E+03 -0.418290196944E+03 -0.418285788949E+03
 -0.418281089377E+03 -0.418276078965E+03 -0.418270737176E+03 -0.418265042114E+03 -0.418258970439E+03
 -0.418252497265E+03 -0.418245596062E+03 -0.418238238548E+03 -0.418230394570E+03 -0.418222031982E+03
 -0.418213116512E+03 -0.418203611626E+03 -0.418193478371E+03 -0.418182675224E+03 -0.418171157913E+03
 -0.418158879243E+03 -0.418145788897E+03 -0.418131833236E+03 -0.418116955071E+03 -0.418101093436E+03
 -0.418084183337E+03 -0.418066155480E+03 -0.418046935995E+03 -0.418026446128E+03 -0.418004601919E+03
 -0.417981313862E+03 -0.417956486534E+03 -0.417930018204E+03 -0.417901800420E+03 -0.417871717561E+03
 -0.417839646367E+03 -0.417805455430E+03 -0.417769004659E+03 -0.417730144708E+03 -0.417688716358E+03
 -0.417644549872E+03 -0.417597464298E+03 -0.417547266726E+03 -0.417493751501E+03 -0.417436699385E+03
 -0.417375876652E+03 -0.417311034142E+03 -0.417241906234E+03 -0.417168209767E+03 -0.417089642881E+03
 -0.417005883784E+03 -0.416916589441E+03 -0.416821394174E+03 -0.416719908172E+03 -0.416611715904E+03
 -0.416496374429E+03 -0.416373411593E+03 -0.416242324117E+03 -0.416102575551E+03 -0.415953594108E+03
 -0.415794770345E+03 -0.415625454712E+03 -0.415444954928E+03 -0.415252533207E+03 -0.415047403298E+03
 -0.414828727346E+03 -0.414595612553E+03 -0.414347107641E+03 -0.414082199094E+03 -0.413799807174E+03
 -0.413498781707E+03 -0.413177897616E+03 -0.412835850198E+03 -0.412471250144E+03 -0.412082618280E+03
 -0.411668380028E+03 -0.411226859594E+03 -0.410756273863E+03 -0.410254726014E+03 -0.409720198866E+03
 -0.409150547959E+03 -0.408543494386E+03 -0.407896617424E+03 -0.407207346980E+03 -0.406472955922E+03
 -0.405690552353E+03 -0.404857071927E+03 -0.403969270310E+03 -0.403023715929E+03 -0.402016783185E+03
 -0.400944646335E+03 -0.399803274298E+03 -0.398588426692E+03 -0.397295651463E+03 -0.395920284526E+03
 -0.394457451914E+03 -0.392902075001E+03 -0.391248879443E+03 -0.389492408560E+03 -0.387627041961E+03
 -0.385647020281E+03 -0.383546476945E+03 -0.381319477945E+03 -0.378960070575E+03 -0.376462342076E+03
 -0.373820489024E+03 -0.371028898167E+03 -0.368082239154E+03 -0.364975569274E+03 -0.361704449882E+03
 -0.358265073602E+03 -0.354654400722E+03 -0.350870302335E+03 -0.346911706849E+03 -0.342778745406E+03
 -0.338472890570E+03 -0.333997081415E+03 -0.329355826827E+03 -0.324555277489E+03 -0.319603255632E+03
 -0.314509230165E+03 -0.309284223378E+03 -0.303940633999E+03 -0.298491960628E+03 -0.292952410260E+03
 -0.287336381047E+03 -0.281657819951E+03 -0.275929478653E+03 -0.270162126400E+03 -0.264363817286E+03
 -0.258539787544E+03 -0.252707912100E+03 -0.246877791605E+03 -0.241047051549E+03 -0.235207974845E+03
 -0.229354026652E+03 -0.223471415099E+03 -0.217541187293E+03 -0.211886176921E+03 -0.206310316797E+03
 -0.200785671641E+03 -0.195303905645E+03 -0.189898343977E+03 -0.184591333961E+03 -0.179382507071E+03
 -0.174276294403E+03 -0.169276462508E+03 -0.164386177711E+03 -0.159608010992E+03 -0.154943952977E+03
 -0.150395412126E+03 -0.145963200028E+03 -0.141647504543E+03 -0.137447854508E+03 -0.133363087055E+03
 -0.129391336343E+03 -0.125530066642E+03 -0.121776173120E+03 -0.118126147823E+03 -0.114576312953E+03
 -0.111123073845E+03 -0.107763158607E+03 -0.104493802804E+03 -0.101312854457E+03 -0.982187911105E+02
 -0.952106547709E+02 -0.922879193001E+02 -0.894503094230E+02 -0.866975934101E+02 -0.840293744185E+02
 -0.814449077195E+02 -0.789429699911E+02 -0.765217999192E+02 -0.741791164042E+02
 core charge-density (pseudized)
  0.544114014795E-07  0.580075814392E-07  0.618414415473E-07  0.659286906534E-07  0.702860758425E-07
  0.749314510542E-07  0.798838502376E-07  0.851635653409E-07  0.907922294555E-07  0.967929054550E-07
  0.103190180494E-06  0.110010266749E-06  0.117281108823E-06  0.125032498244E-06  0.133296195532E-06
  0.142106060336E-06  0.151498190169E-06  0.161511068313E-06  0.172185721504E-06  0.183565888029E-06
  0.195698196943E-06  0.208632359125E-06  0.222421370963E-06  0.237121731501E-06  0.252793673938E-06
  0.269501412425E-06  0.287313405180E-06  0.306302634981E-06  0.326546908210E-06  0.348129173654E-06
  0.371137862378E-06  0.395667250063E-06  0.421817843286E-06  0.449696791337E-06  0.479418325249E-06
  0.511104225849E-06  0.544884322736E-06  0.580897026243E-06  0.619289894559E-06  0.660220238330E-06
  0.703855765215E-06  0.750375267054E-06  0.799969352437E-06  0.852841227705E-06  0.909207529555E-06
  0.969299212683E-06  0.103336249609E-05  0.110165987193E-05  0.117447118102E-05  0.125209475948E-05
  0.133484866110E-05  0.142307196050E-05  0.151712614248E-05  0.161739658311E-05  0.172429412876E-05
  0.183825677948E-05  0.195975148363E-05  0.208927605111E-05  0.222736119306E-05  0.237457269635E-05
  0.253151374178E-05  0.269882737551E-05  0.287719914379E-05  0.306735990187E-05  0.327008880850E-05
  0.348621651838E-05  0.371662858559E-05  0.396226909191E-05  0.422414451496E-05  0.450332785202E-05
  0.480096301635E-05  0.511826952401E-05  0.545654749053E-05  0.581718295774E-05  0.620165357261E-05
  0.661153464147E-05  0.704850558425E-05  0.751435681535E-05  0.801099707915E-05  0.854046127037E-05
  0.910491877122E-05  0.970668233949E-05  0.103482175841E-04  0.110321530665E-04  0.117612910704E-04
  0.125386190821E-04  0.133673220304E-04  0.142507953348E-04  0.151926588163E-04  0.161967715272E-04
  0.172672475609E-04  0.184084729063E-04  0.196251234163E-04  0.209221839630E-04  0.223049688593E-04
  0.237791436291E-04  0.253507482166E-04  0.270262217289E-04  0.288124288128E-04  0.307166877756E-04
  0.327468005623E-04  0.349110847146E-04  0.372184074402E-04  0.396782219340E-04  0.423006060972E-04
  0.450963038160E-04  0.480767689655E-04  0.512542123209E-04  0.546416515676E-04  0.582529646142E-04
  0.621029464261E-04  0.662073696138E-04  0.705830490216E-04  0.752479105816E-04  0.802210647153E-04
  0.855228845807E-04  0.911750894864E-04  0.972008338131E-04  0.103624801804E-03  0.110473308617E-03
  0.117774408037E-03  0.125558007310E-03  0.133855989547E-03  0.142702344210E-03  0.152133306199E-03
  0.162187504129E-03  0.172906118377E-03  0.184333049557E-03  0.196515098107E-03  0.209502155716E-03
  0.223347409375E-03  0.238107558873E-03  0.253843048632E-03  0.270618314819E-03  0.288502048734E-03
  0.307567477553E-03  0.327892663554E-03  0.349560823041E-03  0.372660666271E-03  0.397286759732E-03
  0.423539912270E-03  0.451527586593E-03  0.481364337842E-03  0.513172280971E-03  0.547081588837E-03
  0.583231022998E-03  0.621768499346E-03  0.662851690858E-03  0.706648669858E-03  0.753338592392E-03
  0.803112427414E-03  0.856173733720E-03  0.912739487703E-03  0.973040965233E-03  0.103732468114E-02
  0.110585339005E-02  0.117890715243E-02  0.125678447025E-02  0.133980349638E-02  0.142830332284E-02
  0.152264535263E-02  0.162321476060E-02  0.173042204904E-02  0.184470470394E-02  0.196652895827E-02
  0.209639166913E-02  0.223482231578E-02  0.238238512623E-02  0.253968134034E-02  0.270735161795E-02
  0.288607860092E-02  0.307658963867E-02  0.327965968718E-02  0.349611439183E-02  0.372683336556E-02
  0.397275367369E-02  0.423487353805E-02  0.451425627309E-02  0.481203446795E-02  0.512941442837E-02
  0.546768089379E-02  0.582820204505E-02  0.621243481907E-02  0.662193054774E-02  0.705834093847E-02
  0.752342441507E-02  0.801905283784E-02  0.854721862268E-02  0.911004227942E-02  0.970978039009E-02
  0.103488340485E-01  0.110297577826E-01  0.117552689814E-01  0.125282578484E-01  0.133517979035E-01
  0.142291570541E-01  0.151638092580E-01  0.161594467964E-01  0.172199931769E-01  0.183496166843E-01
  0.195527445935E-01  0.208340780579E-01  0.221986076828E-01  0.236516297888E-01  0.251987633662E-01
  0.268459677159E-01  0.285995607626E-01  0.304662380227E-01  0.324530921948E-01  0.345676333319E-01
  0.368178095407E-01  0.392120281375E-01  0.417591771729E-01  0.444686472153E-01  0.473503532613E-01
  0.504147566118E-01  0.536728865232E-01  0.571363614045E-01  0.608174092927E-01  0.647288872911E-01
  0.688842996034E-01  0.732978137348E-01  0.779842743674E-01  0.829592143388E-01  0.882388620702E-01
  0.938401446927E-01  0.997806860197E-01  0.106078798390E+00  0.112753467279E+00  0.119824327437E+00
  0.127311629138E+00  0.135236192978E+00  0.143619351444E+00  0.152482875287E+00  0.161848882513E+00
  0.171739727569E+00  0.182177868039E+00  0.193185705931E+00  0.204785400341E+00  0.216998648013E+00
  0.229846428035E+00  0.243348706659E+00  0.257524097929E+00  0.272389475648E+00  0.287959531952E+00
  0.304246277703E+00  0.321258479817E+00  0.339001030754E+00  0.357474245584E+00  0.376673082458E+00
  0.396586282924E+00  0.417195429469E+00  0.438473918906E+00  0.460385851952E+00  0.482884841502E+00
  0.505912744972E+00  0.529398329529E+00  0.553255883426E+00  0.577383791907E+00  0.601663102474E+00
  0.625956111857E+00  0.650105015791E+00  0.673930672895E+00  0.697231545518E+00  0.719782893379E+00
  0.741336310141E+00  0.761619708405E+00  0.780337874722E+00  0.797173732469E+00  0.811790466012E+00
  0.823834673302E+00  0.832940724349E+00  0.838736507886E+00  0.840850745266E+00  0.838922036015E+00
  0.832609769524E+00  0.821606987325E+00  0.805655204884E+00  0.784561094816E+00  0.758214788467E+00
  0.726609363540E+00  0.689860846244E+00  0.648227763192E+00  0.602128929946E+00  0.552157763313E+00
  0.499090964146E+00  0.443888957027E+00  0.387685027291E+00  0.331759715638E+00  0.277496789067E+00
  0.226317101877E+00  0.179587017375E+00  0.138498932877E+00  0.103923014572E+00  0.762316953042E-01
  0.551020167098E-01  0.394266074774E-01  0.279253131569E-01  0.195726095924E-01  0.135704205169E-01
  0.930422532481E-02  0.630600707466E-02  0.422335254880E-02  0.279399915440E-02  0.182513244738E-02
  0.117676603882E-02  0.748577521227E-03  0.469625840459E-03  0.290433813140E-03  0.176981165358E-03
  0.106215770095E-03  0.627512800008E-04  0.364761522986E-04  0.208507028778E-04  0.117144211414E-04
  0.646491959586E-05  0.350260850992E-05  0.186183204657E-05  0.970363400697E-06  0.495551063595E-06
  0.247804076253E-06  0.121252760326E-06  0.580131725390E-07  0.271202518504E-07  0.123784105583E-07
  0.551192483214E-08  0.239255878246E-08  0.101154694134E-08  0.416202735095E-09  0.166508894907E-09
  0.647123347475E-10  0.244085133669E-10  0.892628205306E-11  0.316174869895E-11  0.108354168403E-11
  0.358873218290E-12  0.114739004813E-12  0.353700375496E-13  0.104997069345E-13
 pseudo wavefunction
  0.238055707100E-11  0.262041977155E-11  0.288445081299E-11  0.317508537469E-11  0.349500400238E-11
  0.384715733107E-11  0.423479329898E-11  0.466148710352E-11  0.513117417565E-11  0.564818647662E-11
  0.621729245205E-11  0.684374101162E-11  0.753330994022E-11  0.829235918690E-11  0.912788952318E-11
  0.100476071117E-10  0.110599945808E-10  0.121743892604E-10  0.134010693010E-10  0.147513484698E-10
  0.162376804985E-10  0.178737739450E-10  0.196747186284E-10  0.216571248040E-10  0.238392763602E-10
  0.262412994529E-10  0.288853481303E-10  0.317958086615E-10  0.349995244524E-10  0.385260436255E-10
  0.424078915434E-10  0.466808707934E-10  0.513843913969E-10  0.565618342916E-10  0.622609514366E-10
  0.685343062324E-10  0.754397583171E-10  0.830409972100E-10  0.914081297248E-10  0.100618326569E-09
  0.110756534098E-09  0.121916257775E-09  0.134200424585E-09  0.147722332335E-09  0.162606694608E-09
  0.178990791003E-09  0.197025733276E-09  0.216877859054E-09  0.238730265977E-09  0.262784500419E-09
  0.289262416367E-09  0.318408221588E-09  0.350490729977E-09  0.385805840843E-09  0.424679268006E-09
  0.467469543874E-09  0.514571326207E-09  0.566419038072E-09  0.623490874542E-09  0.686313213123E-09
  0.755465468554E-09  0.831585436780E-09  0.915375177371E-09  0.100760748865E-08  0.110913303525E-08
  0.122088819381E-08  0.134390368923E-08  0.147931410107E-08  0.162836832781E-08  0.179244110549E-08
  0.197304568690E-08  0.217184779839E-08  0.239068100284E-08  0.263156361066E-08  0.289671729467E-08
  0.318858758061E-08  0.350986640218E-08  0.386351692878E-08  0.425280089470E-08  0.468130868212E-08
  0.515299243501E-08  0.567220250970E-08  0.624372759798E-08  0.687283889300E-08  0.756533870515E-08
  0.832761397638E-08  0.916669518649E-08  0.100903211946E-07  0.111070106139E-07  0.122261403778E-07
  0.134580322224E-07  0.148140478823E-07  0.163066938781E-07  0.179497368623E-07  0.197583305861E-07
  0.217491556598E-07  0.239405733942E-07  0.263527951429E-07  0.290080687059E-07  0.319308835152E-07
  0.351481964930E-07  0.386896806668E-07  0.425879988326E-07  0.468791047918E-07  0.516025749376E-07
  0.568019732502E-07  0.625252530665E-07  0.688251993283E-07  0.757599153879E-07  0.833933588605E-07
  0.917959314631E-07  0.101045128281E-06  0.111226252444E-06  0.122433201813E-06  0.134769334915E-06
  0.148348424123E-06  0.163295704866E-06  0.179749030543E-06  0.197860143786E-06  0.217796075795E-06
  0.239740686654E-06  0.263896360808E-06  0.290485873354E-06  0.319754444341E-06  0.351972000010E-06
  0.387435661834E-06  0.426472486279E-06  0.469442480571E-06  0.516741922227E-06  0.568807012982E-06
  0.626117900760E-06  0.689203106769E-06  0.758644398511E-06  0.835082153611E-06  0.919221263898E-06
  0.101183763411E-05  0.111378533514E-05  0.122600447766E-05  0.134952987872E-05  0.148550060107E-05
  0.163517045318E-05  0.179991954650E-05  0.198126701651E-05  0.218088502463E-05  0.240061416990E-05
  0.264248045232E-05  0.290871394392E-05  0.320176933949E-05  0.352434857590E-05  0.387942572831E-05
  0.427027441208E-05  0.470049794255E-05  0.517406252983E-05  0.569533381398E-05  0.626911707616E-05
  0.690070149544E-05  0.759590885768E-05  0.836114716398E-05  0.920346963081E-05  0.101306396235E-04
  0.111512021186E-04  0.122745623516E-04  0.135110723695E-04  0.148721262831E-04  0.163702650914E-04
  0.180192920376E-04  0.198343995532E-04  0.218323089512E-04  0.240314241468E-04  0.264520008089E-04
  0.291163324895E-04  0.320489554280E-04  0.352768738996E-04  0.388298081623E-04  0.427404672591E-04
  0.470448491597E-04  0.517825709699E-04  0.569972322073E-04  0.627368144412E-04  0.690541209179E-04
  0.760072601519E-04  0.836601778556E-04  0.920832420119E-04  0.101353886364E-03  0.111557318117E-03
  0.122787296214E-03  0.135146987167E-03  0.148749906115E-03  0.163720951511E-03  0.180197542679E-03
  0.198330870361E-03  0.218287271347E-03  0.240249739382E-03  0.264419585669E-03  0.291018263605E-03
  0.320289373759E-03  0.352500866624E-03  0.387947462346E-03  0.426953308425E-03  0.469874898376E-03
  0.517104276442E-03  0.569072555817E-03  0.626253780347E-03  0.689169162408E-03  0.758391732655E-03
  0.834551440532E-03  0.918340747906E-03  0.101052076195E-02  0.111192795740E-02  0.122348154274E-02
  0.134619152932E-02  0.148116756771E-02  0.162962862059E-02  0.179291354731E-02  0.197249268129E-02
  0.216998048758E-02  0.238714939487E-02  0.262594490300E-02  0.288850207429E-02  0.317716352492E-02
  0.349449903971E-02  0.384332694218E-02  0.422673735903E-02  0.464811752654E-02  0.511117929358E-02
  0.561998898323E-02  0.617899978151E-02  0.679308682717E-02  0.746758518096E-02  0.820833085530E-02
  0.902170508566E-02  0.991468202271E-02  0.108948800185E-01  0.119706166701E-01  0.131509677677E-01
  0.144458302745E-01  0.158659894346E-01  0.174231900660E-01  0.191302120496E-01  0.210009499563E-01
  0.230504966837E-01  0.252952308707E-01  0.277529077453E-01  0.304427529185E-01  0.333855584663E-01
  0.366037804388E-01  0.401216366991E-01  0.439652037084E-01  0.481625105471E-01  0.527436280795E-01
  0.577407507232E-01  0.631882677817E-01  0.691228207145E-01  0.755833420631E-01  0.826110710126E-01
  0.902495397386E-01  0.985445237785E-01  0.107543948657E+00  0.117297743915E+00  0.127857634513E+00
  0.139276858380E+00  0.151609797579E+00  0.164911509337E+00  0.179237141904E+00  0.194641219135E+00
  0.211176776694E+00  0.228894332147E+00  0.247840670943E+00  0.268057430618E+00  0.289579466628E+00
  0.312432985326E+00  0.336633432940E+00  0.362183134371E+00  0.389068682543E+00  0.417258088245E+00
  0.446697712456E+00  0.477309018305E+00  0.508985198653E+00  0.541587758034E+00  0.574943154655E+00
  0.608839639408E+00  0.643024464077E+00  0.677201669612E+00  0.711030706220E+00  0.744126178179E+00
  0.776059044923E+00  0.806359641944E+00  0.834522905150E+00  0.860016183398E+00  0.882289997452E+00
  0.900792039175E+00  0.914984590498E+00  0.924365364844E+00  0.928491521420E+00  0.927006263892E+00
  0.919667002145E+00  0.906373529051E+00  0.887194054782E+00  0.862386277528E+00  0.832410002932E+00
  0.797927236189E+00  0.759785277614E+00  0.718978311488E+00  0.676583485787E+00  0.633668765738E+00
  0.591172148615E+00  0.549755370278E+00  0.509673108011E+00  0.471016356593E+00  0.433900876026E+00
  0.398419072142E+00  0.364640968190E+00  0.332616042094E+00  0.302375070968E+00  0.273931948577E+00
  0.247285443394E+00  0.222420870672E+00  0.199311657669E+00  0.177920787195E+00  0.158202111667E+00
  0.140101538432E+00  0.123558097571E+00  0.108504914472E+00  0.948701191546E-01  0.825777283902E-01
  0.715485338406E-01  0.617010179385E-01  0.529523025954E-01  0.452191179312E-01  0.384187637321E-01
  0.324700282377E-01  0.272940279474E-01  0.228149374041E-01  0.189605873533E-01  0.156629210503E-01
  0.128583098205E-01  0.104877386530E-01  0.849687948031E-02  0.683607322230E-02
 ae wavefunction
 -0.485809780095E-41 -0.672152250570E-08 -0.137033634067E-07 -0.209973415541E-07 -0.286588824814E-07
 -0.367474778361E-07 -0.453271846197E-07 -0.544671685602E-07 -0.642422963634E-07 -0.747337820341E-07
 -0.860298929567E-07 -0.982267219632E-07 -0.111429032219E-06 -0.125751182411E-06 -0.141318140446E-06
 -0.158266594676E-06 -0.176746172504E-06 -0.196920777247E-06 -0.218970055112E-06 -0.243091005371E-06
 -0.269499748043E-06 -0.298433464812E-06 -0.330152530443E-06 -0.364942853633E-06 -0.403118448085E-06
 -0.445024256630E-06 -0.491039253424E-06 -0.541579851716E-06 -0.597103647324E-06 -0.658113530926E-06
 -0.725162205450E-06 -0.798857148417E-06 -0.879866062913E-06 -0.968922865120E-06 -0.106683426099E-05
 -0.117448696970E-05 -0.129285565708E-05 -0.142301164842E-05 -0.156613249651E-05 -0.172351248830E-05
 -0.189657418144E-05 -0.208688107077E-05 -0.229615149432E-05 -0.252627389888E-05 -0.277932359682E-05
 -0.305758115792E-05 -0.336355259432E-05 -0.369999151078E-05 -0.406992340975E-05 -0.447667235758E-05
 -0.492389023860E-05 -0.541558884427E-05 -0.595617506827E-05 -0.655048950359E-05 -0.720384876506E-05
 -0.792209189102E-05 -0.871163121051E-05 -0.957950809813E-05 -0.105334540772E-04 -0.115819577747E-04
 -0.127343382768E-04 -0.140008254847E-04 -0.153926481229E-04 -0.169221301149E-04 -0.186027960997E-04
 -0.204494869383E-04 -0.224784861296E-04 -0.247076581407E-04 -0.271565997423E-04 -0.298468055376E-04
 -0.328018489772E-04 -0.360475802614E-04 -0.396123426580E-04 -0.435272088887E-04 -0.478262393821E-04
 -0.525467643423E-04 -0.577296917450E-04 -0.634198435492E-04 -0.696663226035E-04 -0.765229129254E-04
 -0.840485162537E-04 -0.923076280029E-04 -0.101370856001E-03 -0.111315485657E-03 -0.122226095482E-03
 -0.134195227207E-03 -0.147324115035E-03 -0.161723478921E-03 -0.177514387151E-03 -0.194829193813E-03
 -0.213812557235E-03 -0.234622545803E-03 -0.257431838080E-03 -0.282429024561E-03 -0.309820018906E-03
 -0.339829586972E-03 -0.372703002486E-03 -0.408707838723E-03 -0.448135906101E-03 -0.491305346123E-03
 -0.538562892675E-03 -0.590286312216E-03 -0.646887034941E-03 -0.708812989517E-03 -0.776551654497E-03
 -0.850633339982E-03 -0.931634713529E-03 -0.102018258464E-02 -0.111695796252E-02 -0.122270040187E-02
 -0.133821265176E-02 -0.146436562237E-02 -0.160210368429E-02 -0.175245031479E-02 -0.191651410447E-02
 -0.209549513741E-02 -0.229069175621E-02 -0.250350772210E-02 -0.273545977837E-02 -0.298818562300E-02
 -0.326345229342E-02 -0.356316496300E-02 -0.388937614494E-02 -0.424429529403E-02 -0.463029879179E-02
 -0.504994029334E-02 -0.550596140760E-02 -0.600130267336E-02 -0.653911478435E-02 -0.712277000548E-02
 -0.775587370994E-02 -0.844227595302E-02 -0.918608298319E-02 -0.999166857348E-02 -0.108636850376E-01
 -0.118070737740E-01 -0.128270751582E-01 -0.139292375790E-01 -0.151194253865E-01 -0.164038254915E-01
 -0.177889523235E-01 -0.192816508210E-01 -0.208890970933E-01 -0.226187963534E-01 -0.244785776824E-01
 -0.264765851439E-01 -0.286212647232E-01 -0.309213465176E-01 -0.333858215600E-01 -0.360239126068E-01
 -0.388450381745E-01 -0.418587690647E-01 -0.450747765778E-01 -0.485027715880E-01 -0.521524336368E-01
 -0.560333291964E-01 -0.601548182742E-01 -0.645259485475E-01 -0.691553362595E-01 -0.740510331497E-01
 -0.792203787535E-01 -0.846698374791E-01 -0.904048199674E-01 -0.964294883612E-01 -0.102746545263E+00
 -0.109357006353E+00 -0.116259956858E+00 -0.123452292359E+00 -0.130928444745E+00 -0.138680094500E+00
 -0.146695870951E+00 -0.154961042602E+00 -0.163457200208E+00 -0.172161935836E+00 -0.181048521833E+00
 -0.190085594262E+00 -0.199236846140E+00 -0.208460736543E+00 -0.217710222438E+00 -0.226932520860E+00
 -0.236068909853E+00 -0.245054577300E+00 -0.253818527465E+00 -0.262283555648E+00 -0.270366301819E+00
 -0.277977394397E+00 -0.285021695453E+00 -0.291398658456E+00 -0.297002809347E+00 -0.301724361154E+00
 -0.305449971729E+00 -0.308063653572E+00 -0.309447844122E+00 -0.309484644268E+00 -0.308057231693E+00
 -0.305051453613E+00 -0.300357599883E+00 -0.293872352109E+00 -0.285500897487E+00 -0.275159188528E+00
 -0.262776323005E+00 -0.248297013133E+00 -0.231684108620E+00 -0.212921133619E+00 -0.192014792449E+00
 -0.168997393511E+00 -0.143929135735E+00 -0.116900197287E+00 -0.880325621985E-01 -0.574815172089E-01
 -0.254367488179E-01  0.787703022970E-02  0.421999945071E-01  0.772377252492E-01  0.112662394579E+00
  0.148114663833E+00  0.183206331605E+00  0.217523749584E+00  0.250632003476E+00  0.282079835447E+00
  0.311405270127E+00  0.338141905950E+00  0.361825849724E+00  0.382003290493E+00  0.398238691900E+00
  0.410123497876E+00  0.417285131012E+00  0.419396015164E+00  0.416182401039E+00  0.407432829552E+00
  0.393006065563E+00  0.372838298136E+00  0.346949384566E+00  0.315447928834E+00  0.278535011917E+00
  0.236506412301E+00  0.189753166497E+00  0.138760328489E+00  0.841038029482E-01  0.264451567902E-01
 -0.334756399592E-01 -0.948495326286E-01 -0.156809682631E+00 -0.218444606177E+00 -0.278812910159E+00
 -0.336959178311E+00 -0.391930191209E+00 -0.442790366261E+00 -0.488635800995E+00 -0.528608201830E+00
 -0.561911721989E+00 -0.587833164845E+00 -0.605760887542E+00 -0.615198653486E+00 -0.615775225985E+00
 -0.607251462288E+00 -0.589525371607E+00 -0.562634687994E+00 -0.526756373747E+00 -0.482202832004E+00
 -0.429415042067E+00 -0.368953065920E+00 -0.301484410847E+00 -0.227770683042E+00 -0.148652909387E+00
 -0.650358679249E-01  0.221282454929E-01  0.111856483120E+00  0.203151799856E+00  0.295019335885E+00
  0.386481939967E+00  0.476594503010E+00  0.564456634185E+00  0.649223272983E+00  0.730113124205E+00
  0.806415332507E+00  0.877495263690E+00  0.942800165058E+00  0.100186475998E+01  0.105431608131E+01
  0.109987665992E+01  0.113836554421E+01  0.116969708319E+01  0.119387766020E+01  0.121100063099E+01
  0.122123972321E+01  0.122484116809E+01  0.122211486593E+01  0.121342491245E+01  0.119917981703E+01
  0.117982272178E+01  0.115582189188E+01  0.112766169253E+01  0.109583421944E+01  0.106083169425E+01
  0.102313969931E+01  0.983231280976E+00  0.941561933700E+00  0.898565446338E+00  0.854650579394E+00
  0.810198527909E+00  0.765561113696E+00  0.721059642561E+00  0.676984356150E+00  0.633594405030E+00
  0.591118269412E+00  0.549754556508E+00  0.509673108011E+00  0.471016356593E+00  0.433900876026E+00
  0.398419072142E+00  0.364640968190E+00  0.332616042094E+00  0.302375070968E+00  0.273931948577E+00
  0.247285443394E+00  0.222420870672E+00  0.199311657669E+00  0.177920787195E+00  0.158202111667E+00
  0.140101538432E+00  0.123558097571E+00  0.108504914472E+00  0.948701191546E-01  0.825777283902E-01
  0.715485338406E-01  0.617010179385E-01  0.529523025954E-01  0.452191179312E-01  0.384187637321E-01
  0.324700282377E-01  0.272940279474E-01  0.228149374041E-01  0.189605873533E-01  0.156629210503E-01
  0.128583098205E-01  0.104877386530E-01  0.849687948031E-02  0.683607322230E-02
 pseudo wavefunction
  0.225596275914E-11  0.248327145358E-11  0.273348355904E-11  0.300890680172E-11  0.331208143216E-11
  0.364580365414E-11  0.401315141433E-11  0.441751279039E-11  0.486261723950E-11  0.535256999545E-11
  0.589188993150E-11  0.648555123835E-11  0.713902930145E-11  0.785835120094E-11  0.865015129987E-11
  0.952173243345E-11  0.104811332637E-10  0.115372024205E-10  0.126996801136E-10  0.139792879668E-10
  0.153878279047E-10  0.169382910026E-10  0.186449773043E-10  0.205236277125E-10  0.225915691681E-10
  0.248678744583E-10  0.273735381262E-10  0.301316701050E-10  0.331677088628E-10  0.365096560236E-10
  0.401883346281E-10  0.442376734173E-10  0.486950197593E-10  0.536014841078E-10  0.590023191657E-10
  0.649473372551E-10  0.714913697397E-10  0.786947727382E-10  0.866239837937E-10  0.953521346314E-10
  0.104959725659E-09  0.115535368424E-09  0.127176602892E-09  0.139990797055E-09  0.154096137202E-09
  0.169622717952E-09  0.186713742135E-09  0.205526841550E-09  0.226235530823E-09  0.249030807740E-09
  0.274122914830E-09  0.301743278450E-09  0.332146643241E-09  0.365613421653E-09  0.402452280211E-09
  0.443002986358E-09  0.487639542155E-09  0.536773633720E-09  0.590858428233E-09  0.650392753519E-09
  0.715925698764E-09  0.788061678793E-09  0.867466008613E-09  0.954871039645E-09  0.105108291423E-08
  0.115698900072E-08  0.127356607770E-08  0.140188934286E-08  0.154314232956E-08  0.169862782261E-08
  0.186977987388E-08  0.205817702860E-08  0.226555688430E-08  0.249383211667E-08  0.274510812026E-08
  0.302170242646E-08  0.332616607814E-08  0.366130715787E-08  0.403021668688E-08  0.443629713345E-08
  0.488329379379E-08  0.537532933485E-08  0.591694181743E-08  0.651312655057E-08  0.716938216300E-08
  0.789176131662E-08  0.868692652977E-08  0.956221162510E-08  0.105256893687E-07  0.115862459244E-07
  0.127536628097E-07  0.140387071096E-07  0.154532307798E-07  0.170102799554E-07  0.187242152729E-07
  0.206108443159E-07  0.226875674051E-07  0.249735380772E-07  0.274898397334E-07  0.302596800856E-07
  0.333086051948E-07  0.366647350737E-07  0.403590230280E-07  0.444255411274E-07  0.489017944382E-07
  0.538290669160E-07  0.592528021489E-07  0.652230224596E-07  0.717947902349E-07  0.790287157333E-07
  0.869915160549E-07  0.957566304285E-07  0.105404897488E-06  0.116025300782E-06  0.127715789399E-06
  0.140584181257E-06  0.154749157412E-06  0.170341356521E-06  0.187504579588E-06  0.206397116063E-06
  0.227193203546E-06  0.250084634544E-06  0.275282525097E-06  0.303019261567E-06  0.333550643557E-06
  0.367158242690E-06  0.404151999012E-06  0.444873078939E-06  0.489697021092E-06  0.539037199017E-06
  0.593348632707E-06  0.653132184044E-06  0.718939174829E-06  0.791376469959E-06  0.871112072583E-06
  0.958881282791E-06  0.105549347658E-05  0.116183956757E-05  0.127890022012E-05  0.140775488965E-05
  0.154959177329E-05  0.170571876255E-05  0.187757549892E-05  0.206674664330E-05  0.227497648152E-05
  0.250418500036E-05  0.275648558208E-05  0.303420448021E-05  0.333990225594E-05  0.367639737226E-05
  0.404679216291E-05  0.445450141498E-05  0.490328382804E-05  0.539727663895E-05  0.594103373072E-05
  0.653956757555E-05  0.719839539753E-05  0.792358997882E-05  0.872183557611E-05  0.960048946053E-05
  0.105676496458E-04  0.116322294259E-04  0.128040394066E-04  0.140938777809E-04  0.155136296788E-04
  0.170763764983E-04  0.187965162209E-04  0.206898958112E-04  0.227739569131E-04  0.250678961730E-04
  0.275928416558E-04  0.303720469643E-04  0.334311048331E-04  0.367981821443E-04  0.405042785073E-04
  0.445835107549E-04  0.490734259457E-04  0.540153457148E-04  0.594547451004E-04  0.654416692817E-04
  0.720311920022E-04  0.792839198264E-04  0.872665467863E-04  0.960524644226E-04  0.105722432717E-03
  0.116365317948E-03  0.128078904107E-03  0.140970785132E-03  0.155159345956E-03  0.170774841126E-03
  0.187960580598E-03  0.206874233251E-03  0.227689259681E-03  0.250596486929E-03  0.275805839052E-03
  0.303548238715E-03  0.334077696492E-03  0.367673606093E-03  0.404643265490E-03  0.445324645764E-03
  0.490089431552E-03  0.539346359194E-03  0.593544881070E-03  0.653179187257E-03  0.718792618452E-03
  0.790982507192E-03  0.870405487707E-03  0.957783318342E-03  0.105390926432E-02  0.115965509283E-02
  0.127597873677E-02  0.140393268843E-02  0.154467318935E-02  0.169947028816E-02  0.186971884379E-02
  0.205695055796E-02  0.226284712687E-02  0.248925460906E-02  0.273819911357E-02  0.301190391950E-02
  0.331280814618E-02  0.364358710042E-02  0.400717443541E-02  0.440678626347E-02  0.484594737256E-02
  0.532851970378E-02  0.585873325365E-02  0.644121957120E-02  0.708104802452E-02  0.778376501510E-02
  0.855543631939E-02  0.940269273650E-02  0.103327792164E-01  0.113536076357E-01  0.124738133744E-01
  0.137028158302E-01  0.150508829795E-01  0.165292000625E-01  0.181499424245E-01  0.199263524894E-01
  0.218728207733E-01  0.240049707580E-01  0.263397473387E-01  0.288955084312E-01  0.316921191710E-01
  0.347510479507E-01  0.380954633221E-01  0.417503305340E-01  0.457425061704E-01  0.501008290040E-01
  0.548562047706E-01  0.600416820979E-01  0.656925162880E-01  0.718462170389E-01  0.785425755014E-01
  0.858236652951E-01  0.937338112502E-01  0.102319518695E+00  0.111629355083E+00  0.121713774656E+00
  0.132624875649E+00  0.144416078367E+00  0.157141711196E+00  0.170856490431E+00  0.185614878672E+00
  0.201470305566E+00  0.218474233936E+00  0.236675053986E+00  0.256116788407E+00  0.276837592032E+00
  0.298868031447E+00  0.322229132856E+00  0.346930190871E+00  0.372966337062E+00  0.400315875503E+00
  0.428937403456E+00  0.458766749397E+00  0.489713777989E+00  0.521659132947E+00  0.554451014158E+00
  0.587902115163E+00  0.621786881011E+00  0.655839284181E+00  0.689751356681E+00  0.723172758072E+00
  0.755711699439E+00  0.786937578738E+00  0.816385708513E+00  0.843564526308E+00  0.867965662916E+00
  0.889077193988E+00  0.906400304622E+00  0.919469441267E+00  0.927875796792E+00  0.931293659576E+00
  0.929508745500E+00  0.922447117435E+00  0.910202684579E+00  0.893060582446E+00  0.871513002852E+00
  0.846263338891E+00  0.818213934598E+00  0.788432425586E+00  0.758091812807E+00  0.728380255889E+00
  0.700378364798E+00  0.674904773099E+00  0.652375135106E+00  0.633092891365E+00  0.617449199679E+00
  0.605863961541E+00  0.000000000000E+00  0.000000000000E+00  0.000000000000E+00  0.000000000000E+00
  0.000000000000E+00  0.000000000000E+00  0.000000000000E+00  0.000000000000E+00  0.000000000000E+00
  0.000000000000E+00  0.000000000000E+00  0.000000000000E+00  0.000000000000E+00  0.000000000000E+00
  0.000000000000E+00  0.000000000000E+00  0.000000000000E+00  0.000000000000E+00  0.000000000000E+00
  0.000000000000E+00  0.000000000000E+00  0.000000000000E+00  0.000000000000E+00  0.000000000000E+00
  0.000000000000E+00  0.000000000000E+00  0.000000000000E+00  0.000000000000E+00
 ae wavefunction
 -0.467762570864E-41 -0.647182657947E-08 -0.131943010603E-07 -0.202173172899E-07 -0.275942418143E-07
 -0.353823562428E-07 -0.436433379416E-07 -0.524437832210E-07 -0.618557775847E-07 -0.719575180416E-07
 -0.828339929562E-07 -0.945777254356E-07 -0.107289586828E-06 -0.121079687542E-06 -0.136068353088E-06
 -0.152387194021E-06 -0.170180279278E-06 -0.189605423379E-06 -0.210835598906E-06 -0.234060486860E-06
 -0.259488178681E-06 -0.287347045058E-06 -0.317887788168E-06 -0.351385695568E-06 -0.388143115757E-06
 -0.428492177383E-06 -0.472797776201E-06 -0.521460856242E-06 -0.574922014232E-06 -0.633665459104E-06
 -0.698223361588E-06 -0.769180632197E-06 -0.847180169706E-06 -0.932928626260E-06 -0.102720273972E-05
 -0.113085628880E-05 -0.124482773175E-05 -0.137014859550E-05 -0.150795268827E-05 -0.165948621593E-05
 -0.182611888996E-05 -0.200935612338E-05 -0.221085242019E-05 -0.243242607381E-05 -0.267607530145E-05
 -0.294399595270E-05 -0.323860094455E-05 -0.356254158896E-05 -0.391873099485E-05 -0.431036974386E-05
 -0.474097405755E-05 -0.521440669452E-05 -0.573491083811E-05 -0.630714725960E-05 -0.693623506848E-05
 -0.762779639045E-05 -0.838800534491E-05 -0.922364172861E-05 -0.101421498489E-04 -0.111517029914E-04
 -0.122612740505E-04 -0.134807128999E-04 -0.148208311320E-04 -0.162934948526E-04 -0.179117262784E-04
 -0.196898149519E-04 -0.216434394617E-04 -0.237898006338E-04 -0.261477672449E-04 -0.287380354026E-04
 -0.315833028352E-04 -0.347084594428E-04 -0.381407955792E-04 -0.419102296562E-04 -0.460495568040E-04
 -0.505947204604E-04 -0.555851089256E-04 -0.610638790846E-04 -0.670783096826E-04 -0.736801867356E-04
 -0.809262238646E-04 -0.888785205698E-04 -0.976050616980E-04 -0.107180261614E-03 -0.117685556859E-03
 -0.129210051371E-03 -0.141851218647E-03 -0.155715665559E-03 -0.170919962883E-03 -0.187591547950E-03
 -0.205869705245E-03 -0.225906631153E-03 -0.247868589492E-03 -0.271937164910E-03 -0.298310621697E-03
 -0.327205376012E-03 -0.358857590055E-03 -0.393524897189E-03 -0.431488267553E-03 -0.473054024226E-03
 -0.518556020517E-03 -0.568357989515E-03 -0.622856077506E-03 -0.682481573409E-03 -0.747703846838E-03
 -0.819033507868E-03 -0.897025801951E-03 -0.982284253847E-03 -0.107546457462E-02 -0.117727884604E-02
 -0.128849999675E-02 -0.140996658449E-02 -0.154258789861E-02 -0.168734939653E-02 -0.184531848737E-02
 -0.201765067503E-02 -0.220559607198E-02 -0.241050629342E-02 -0.263384173982E-02 -0.287717927332E-02
 -0.314222029116E-02 -0.343079919544E-02 -0.374489225512E-02 -0.408662685125E-02 -0.445829109120E-02
 -0.486234377132E-02 -0.530142466053E-02 -0.577836506872E-02 -0.629619865507E-02 -0.685817242039E-02
 -0.746775781579E-02 -0.812866188691E-02 -0.884483835760E-02 -0.962049854074E-02 -0.104601219455E-01
 -0.113684664303E-01 -0.123505777277E-01 -0.134117981462E-01 -0.145577742232E-01 -0.157944630801E-01
 -0.171281371969E-01 -0.185653872928E-01 -0.201131229641E-01 -0.217785706951E-01 -0.235692688189E-01
 -0.254930589632E-01 -0.275580734762E-01 -0.297727182813E-01 -0.321456505635E-01 -0.346857506449E-01
 -0.374020873607E-01 -0.403038762019E-01 -0.434004294568E-01 -0.467010975535E-01 -0.502152007911E-01
 -0.539519506453E-01 -0.579203598473E-01 -0.621291404574E-01 -0.665865891923E-01 -0.713004593057E-01
 -0.762778183829E-01 -0.815248914785E-01 -0.870468891213E-01 -0.928478198281E-01 -0.989302869118E-01
 -0.105295269556E+00 -0.111941888345E+00 -0.118867155711E+00 -0.126065712084E+00 -0.133529548873E+00
 -0.141247719872E+00 -0.149206043105E+00 -0.157386795687E+00 -0.165768404825E+00 -0.174325138717E+00
 -0.183026801761E+00 -0.191838439197E+00 -0.200720057028E+00 -0.209626363807E+00 -0.218506541656E+00
 -0.227304054587E+00 -0.235956502940E+00 -0.244395533375E+00 -0.252546814435E+00 -0.260330088150E+00
 -0.267659308420E+00 -0.274442877045E+00 -0.280583988097E+00 -0.285981091021E+00 -0.290528482301E+00
 -0.294117034904E+00 -0.296635074136E+00 -0.297969407982E+00 -0.298006519388E+00 -0.296633926848E+00
 -0.293741717695E+00 -0.289224255023E+00 -0.282982054050E+00 -0.274923817061E+00 -0.264968608784E+00
 -0.253048147496E+00 -0.239109182039E+00 -0.223115920672E+00 -0.205052473317E+00 -0.184925263726E+00
 -0.162765362898E+00 -0.138630690167E+00 -0.112608023930E+00 -0.848147601034E-01 -0.554003531300E-01
 -0.245473721516E-01  0.752789576400E-02  0.405753622199E-01  0.743116371665E-01  0.108421168536E+00
  0.142558069187E+00  0.176348665433E+00  0.209394784512E+00  0.241277778377E+00  0.271563261081E+00
  0.299806523182E+00  0.325558586339E+00  0.348372876799E+00  0.367812513968E+00  0.383458194076E+00
  0.394916567712E+00  0.401828898824E+00  0.403879746803E+00  0.400805458647E+00  0.392402312270E+00
  0.378534149876E+00  0.359139305272E+00  0.334236610815E+00  0.303930282596E+00  0.268413508292E+00
  0.227970582279E+00  0.182977443634E+00  0.133900481472E+00  0.812934873729E-01  0.257926632647E-01
 -0.318903622118E-01 -0.909774977315E-01 -0.150635059346E+00 -0.209986407558E+00 -0.268126119546E+00
 -0.324135266426E+00 -0.377097009741E+00 -0.426111444821E+00 -0.470309096552E+00 -0.508864300759E+00
 -0.541011382234E+00 -0.566064071375E+00 -0.583433670674E+00 -0.592642359009E+00 -0.593332395381E+00
 -0.585272916179E+00 -0.568364773449E+00 -0.542642982681E+00 -0.508276217901E+00 -0.465563140916E+00
 -0.414925770315E+00 -0.356900322213E+00 -0.292125990000E+00 -0.221332082225E+00 -0.145323882116E+00
 -0.649675568219E-01  0.188255683524E-01  0.105115051879E+00  0.192947363549E+00  0.281371550959E+00
  0.369454172910E+00  0.456293086365E+00  0.541029637595E+00  0.622858866224E+00  0.701037612315E+00
  0.774890925636E+00  0.843817611207E+00  0.907295657238E+00  0.964887604590E+00  0.101624519514E+01
  0.106111245303E+01  0.109932669702E+01  0.113081742026E+01  0.115560321947E+01  0.117378701949E+01
  0.118554984262E+01  0.119114338538E+01  0.119088169538E+01  0.118513226559E+01  0.117430686848E+01
  0.115885243193E+01  0.113924222311E+01  0.111596755517E+01  0.108953018606E+01  0.106043552789E+01
  0.102918675129E+01  0.996279828420E+00  0.962199545668E+00  0.927416490763E+00  0.892385012491E+00
  0.857542143616E+00  0.823307474965E+00  0.790083970476E+00  0.758259719298E+00  0.728210633016E+00
  0.700304114860E+00  0.674903754242E+00  0.652375135106E+00  0.633092891365E+00  0.617449199679E+00
  0.605863961541E+00  0.000000000000E+00  0.000000000000E+00  0.000000000000E+00  0.000000000000E+00
  0.000000000000E+00  0.000000000000E+00  0.000000000000E+00  0.000000000000E+00  0.000000000000E+00
  0.000000000000E+00  0.000000000000E+00  0.000000000000E+00  0.000000000000E+00  0.000000000000E+00
  0.000000000000E+00  0.000000000000E+00  0.000000000000E+00  0.000000000000E+00  0.000000000000E+00
  0.000000000000E+00  0.000000000000E+00  0.000000000000E+00  0.000000000000E+00  0.000000000000E+00
  0.000000000000E+00  0.000000000000E+00  0.000000000000E+00  0.000000000000E+00
 pseudo wavefunction
  0.319386576768E-03  0.329772231235E-03  0.340495601253E-03  0.351567668485E-03  0.362999771694E-03
  0.374803618348E-03  0.386991296613E-03  0.399575287731E-03  0.412568478806E-03  0.425984175993E-03
  0.439836118133E-03  0.454138490818E-03  0.468905940921E-03  0.484153591592E-03  0.499897057749E-03
  0.516152462067E-03  0.532936451490E-03  0.550266214277E-03  0.568159497606E-03  0.586634625748E-03
  0.605710518834E-03  0.625406712226E-03  0.645743376528E-03  0.666741338240E-03  0.688422101086E-03
  0.710807868035E-03  0.733921564041E-03  0.757786859516E-03  0.782428194573E-03  0.807870804054E-03
  0.834140743373E-03  0.861264915196E-03  0.889271096995E-03  0.918187969490E-03  0.948045146025E-03
  0.978873202888E-03  0.101070371063E-02  0.104356926639E-02  0.107750352727E-02  0.111254124483E-02
  0.114871830064E-02  0.118607174304E-02  0.122463982509E-02  0.126446204373E-02  0.130557918023E-02
  0.134803334195E-02  0.139186800547E-02  0.143712806109E-02  0.148385985884E-02  0.153211125589E-02
  0.158193166560E-02  0.163337210811E-02  0.168648526258E-02  0.174132552114E-02  0.179794904458E-02
  0.185641381987E-02  0.191677971954E-02  0.197910856298E-02  0.204346417975E-02  0.210991247494E-02
  0.217852149667E-02  0.224936150574E-02  0.232250504760E-02  0.239802702661E-02  0.247600478280E-02
  0.255651817097E-02  0.263964964253E-02  0.272548432991E-02  0.281411013370E-02  0.290561781269E-02
  0.300010107677E-02  0.309765668290E-02  0.319838453417E-02  0.330238778207E-02  0.340977293214E-02
  0.352064995299E-02  0.363513238887E-02  0.375333747597E-02  0.387538626238E-02  0.400140373207E-02
  0.413151893282E-02  0.426586510831E-02  0.440457983454E-02  0.454780516070E-02  0.469568775448E-02
  0.484837905231E-02  0.500603541428E-02  0.516881828426E-02  0.533689435507E-02  0.551043573911E-02
  0.568962014456E-02  0.587463105713E-02  0.606565792796E-02  0.626289636738E-02  0.646654834512E-02
  0.667682239696E-02  0.689393383807E-02  0.711810498332E-02  0.734956537467E-02  0.758855201602E-02
  0.783530961558E-02  0.809009083619E-02  0.835315655370E-02  0.862477612374E-02  0.890522765711E-02
  0.919479830416E-02  0.949378454832E-02  0.980249250912E-02  0.101212382551E-01  0.104503481267E-01
  0.107901590699E-01  0.111410189802E-01  0.115032870581E-01  0.118773341760E-01  0.122635432565E-01
  0.126623096640E-01  0.130740416076E-01  0.134991605578E-01  0.139381016767E-01  0.143913142615E-01
  0.148592622030E-01  0.153424244581E-01  0.158412955381E-01  0.163563860123E-01  0.168882230280E-01
  0.174373508473E-01  0.180043314006E-01  0.185897448582E-01  0.191941902205E-01  0.198182859262E-01
  0.204626704807E-01  0.211280031042E-01  0.218149644004E-01  0.225242570466E-01  0.232566065057E-01
  0.240127617604E-01  0.247934960714E-01  0.255996077587E-01  0.264319210081E-01  0.272912867026E-01
  0.281785832806E-01  0.290947176200E-01  0.300406259507E-01  0.310172747951E-01  0.320256619380E-01
  0.330668174262E-01  0.341418045994E-01  0.352517211520E-01  0.363977002286E-01  0.375809115511E-01
  0.388025625821E-01  0.400638997215E-01  0.413662095400E-01  0.427108200495E-01  0.440991020104E-01
  0.455324702782E-01  0.470123851891E-01  0.485403539859E-01  0.501179322846E-01  0.517467255834E-01
  0.534283908142E-01  0.551646379366E-01  0.569572315770E-01  0.588079927118E-01  0.607188003959E-01
  0.626915935371E-01  0.647283727167E-01  0.668312020561E-01  0.690022111314E-01  0.712435969336E-01
  0.735576258765E-01  0.759466358513E-01  0.784130383270E-01  0.809593204978E-01  0.835880474741E-01
  0.863018645191E-01  0.891034993271E-01  0.919957643435E-01  0.949815591241E-01  0.980638727309E-01
  0.101245786162E+00  0.104530474815E+00  0.107921210970E+00  0.111421366305E+00  0.115034414423E+00
  0.118763933391E+00  0.122613608283E+00  0.126587233729E+00  0.130688716437E+00  0.134922077713E+00
  0.139291455932E+00  0.143801108979E+00  0.148455416621E+00  0.153258882815E+00  0.158216137919E+00
  0.163331940795E+00  0.168611180782E+00  0.174058879515E+00  0.179680192553E+00  0.185480410810E+00
  0.191464961727E+00  0.197639410174E+00  0.204009459022E+00  0.210580949355E+00  0.217359860264E+00
  0.224352308171E+00  0.231564545621E+00  0.239002959484E+00  0.246674068476E+00  0.254584519941E+00
  0.262741085783E+00  0.271150657475E+00  0.279820240008E+00  0.288756944695E+00  0.297967980677E+00
  0.307460644995E+00  0.317242311091E+00  0.327320415542E+00  0.337702442861E+00  0.348395908163E+00
  0.359408337469E+00  0.370747245414E+00  0.382420110101E+00  0.394434344811E+00  0.406797266282E+00
  0.419516059196E+00  0.432597736548E+00  0.446049095483E+00  0.459876668208E+00  0.474086667512E+00
  0.488684926424E+00  0.503676831491E+00  0.519067249133E+00  0.534860444481E+00  0.551059992091E+00
  0.567668677874E+00  0.584688391552E+00  0.602120008930E+00  0.619963263236E+00  0.638216604746E+00
  0.656877047925E+00  0.675940005261E+00  0.695399107008E+00  0.715246006033E+00  0.735470167018E+00
  0.756058639277E+00  0.776995812552E+00  0.798263155224E+00  0.819838934505E+00  0.841697918364E+00
  0.863811059124E+00  0.886145158957E+00  0.908662517832E+00  0.931320564877E+00  0.954071474598E+00
  0.976861770007E+00  0.999631915389E+00  0.102231590229E+01  0.104484083326E+01  0.106712650897E+01
  0.108908502579E+01  0.111062039205E+01  0.113162817344E+01  0.115199517925E+01  0.117159920390E+01
  0.119030884014E+01  0.120798338309E+01  0.122447284703E+01  0.123961811976E+01  0.125325128248E+01
  0.126519612644E+01  0.127526890044E+01  0.128327932643E+01  0.128903192306E+01  0.129232767890E+01
  0.129296611834E+01  0.129074780302E+01  0.128547730986E+01  0.127696672285E+01  0.126503966870E+01
  0.124953591639E+01  0.123031654527E+01  0.120726966672E+01  0.118031665727E+01  0.114941882766E+01
  0.111458440957E+01  0.107587569074E+01  0.103341606745E+01  0.987396712418E+00  0.938082474987E+00
  0.885816541718E+00  0.831023290805E+00  0.774208678304E+00  0.715957403951E+00  0.656926029081E+00
  0.597831171056E+00  0.539431894111E+00  0.482505475792E+00  0.427815875619E+00  0.376074496300E+00
  0.327893238363E+00  0.283730437431E+00  0.243831067583E+00  0.208167982192E+00  0.176523978719E+00
  0.148662760589E+00  0.124323445093E+00  0.103227418697E+00  0.850868112880E-01  0.696119188475E-01
  0.565175279209E-01  0.455281332094E-01  0.363820738906E-01  0.288346423807E-01  0.226602424959E-01
  0.176536914790E-01  0.136307722499E-01  0.104281488585E-01  0.790275990511E-02  0.593080226118E-02
  0.440641146914E-02  0.324013642413E-02  0.235729506214E-02  0.169628553249E-02  0.120691442549E-02
  0.848790785530E-03  0.589822413025E-03  0.404839793044E-03  0.274363111319E-03  0.183519337336E-03
  0.121109293975E-03  0.788189881840E-04  0.505652227859E-04  0.319625908218E-04  0.198972693096E-04
  0.121924258463E-04  0.735033333101E-05  0.435723639635E-05  0.253840833781E-05
 ae wavefunction
 -0.104501143924E-01 -0.107842502715E-01 -0.111288765014E-01 -0.114843096537E-01 -0.118508749949E-01
 -0.122289066658E-01 -0.126187478599E-01 -0.130207510011E-01 -0.134352779191E-01 -0.138627000229E-01
 -0.143033984720E-01 -0.147577643431E-01 -0.152261987940E-01 -0.157091132217E-01 -0.162069294159E-01
 -0.167200797052E-01 -0.172490070968E-01 -0.177941654075E-01 -0.183560193855E-01 -0.189350448222E-01
 -0.195317286515E-01 -0.201465690368E-01 -0.207800754437E-01 -0.214327686967E-01 -0.221051810185E-01
 -0.227978560497E-01 -0.235113488489E-01 -0.242462258681E-01 -0.250030649045E-01 -0.257824550239E-01
 -0.265849964559E-01 -0.274113004554E-01 -0.282619891298E-01 -0.291376952292E-01 -0.300390618945E-01
 -0.309667423623E-01 -0.319213996217E-01 -0.329037060206E-01 -0.339143428162E-01 -0.349539996667E-01
 -0.360233740589E-01 -0.371231706686E-01 -0.382541006467E-01 -0.394168808276E-01 -0.406122328541E-01
 -0.418408822121E-01 -0.431035571705E-01 -0.444009876187E-01 -0.457339037951E-01 -0.471030349007E-01
 -0.485091075883E-01 -0.499528443223E-01 -0.514349615974E-01 -0.529561680109E-01 -0.545171621781E-01
 -0.561186304812E-01 -0.577612446424E-01 -0.594456591117E-01 -0.611725082574E-01 -0.629424033493E-01
 -0.647559293231E-01 -0.666136413137E-01 -0.685160609462E-01 -0.704636723709E-01 -0.724569180301E-01
 -0.744961941431E-01 -0.765818458961E-01 -0.787141623232E-01 -0.808933708636E-01 -0.831196315820E-01
 -0.853930310366E-01 -0.877135757807E-01 -0.900811854836E-01 -0.924956856560E-01 -0.949567999654E-01
 -0.974641421282E-01 -0.100017207365E+00 -0.102615363403E+00 -0.105257841023E+00 -0.107943724122E+00
 -0.110671939299E+00 -0.113441244945E+00 -0.116250219834E+00 -0.119097251203E+00 -0.121980522325E+00
 -0.124897999568E+00 -0.127847418948E+00 -0.130826272170E+00 -0.133831792174E+00 -0.136860938199E+00
 -0.139910380376E+00 -0.142976483868E+00 -0.146055292601E+00 -0.149142512597E+00 -0.152233494973E+00
 -0.155323218631E+00 -0.158406272713E+00 -0.161476838877E+00 -0.164528673470E+00 -0.167555089695E+00
 -0.170548939849E+00 -0.173502597767E+00 -0.176407941581E+00 -0.179256336938E+00 -0.182038620836E+00
 -0.184745086248E+00 -0.187365467731E+00 -0.189888928219E+00 -0.192304047250E+00 -0.194598810864E+00
 -0.196760603462E+00 -0.198776201916E+00 -0.200631772269E+00 -0.202312869366E+00 -0.203804439802E+00
 -0.205090828591E+00 -0.206155789995E+00 -0.206982502977E+00 -0.207553591759E+00 -0.207851152021E+00
 -0.207856783281E+00 -0.207551628022E+00 -0.206916418181E+00 -0.205931529600E+00 -0.204577045097E+00
 -0.202832826800E+00 -0.200678598409E+00 -0.198094038073E+00 -0.195058882530E+00 -0.191553043197E+00
 -0.187556734834E+00 -0.183050617417E+00 -0.178015951794E+00 -0.172434769643E+00 -0.166290058213E+00
 -0.159565960205E+00 -0.152247989080E+00 -0.144323259957E+00 -0.135780736088E+00 -0.126611490775E+00
 -0.116808984368E+00 -0.106369355771E+00 -0.952917276218E-01 -0.835785240524E-01 -0.712357995832E-01
 -0.582735773948E-01 -0.447061948154E-01 -0.305526534675E-01 -0.158369710771E-01 -0.588531491556E-03
  0.151575710351E-01  0.313601977372E-01  0.479718464052E-01  0.649383531983E-01  0.821986213988E-01
  0.996843839725E-01  0.117320007495E+00  0.135022345696E+00  0.152700651543E+00  0.170256557346E+00
  0.187584132886E+00  0.204570031895E+00  0.221093737455E+00  0.237027916943E+00  0.252238897083E+00
  0.266587269333E+00  0.279928635440E+00  0.292114502263E+00  0.302993334064E+00  0.312411769250E+00
  0.320216007056E+00  0.326253367743E+00  0.330374027667E+00  0.332432927889E+00  0.332291851894E+00
  0.329821664470E+00  0.324904699787E+00  0.317437282317E+00  0.307332359391E+00  0.294522218991E+00
  0.278961260849E+00  0.260628783137E+00  0.239531741162E+00  0.215707428506E+00  0.189226025254E+00
  0.160192952463E+00  0.128750966997E+00  0.950819266461E-01  0.594081522000E-01  0.219933111997E-01
 -0.168572524209E-01 -0.567968176598E-01 -0.974382873160E-01 -0.138355959540E+00 -0.179088134569E+00
 -0.219140614849E+00 -0.257991147812E+00 -0.295094847631E+00 -0.329890614201E+00 -0.361808544138E+00
 -0.390278301299E+00 -0.414738385486E+00 -0.434646208895E+00 -0.449488860288E+00 -0.458794406319E+00
 -0.462143548419E+00 -0.459181423338E+00 -0.449629306848E+00 -0.433295953895E+00 -0.410088285349E+00
 -0.380021112500E+00 -0.343225577092E+00 -0.299955978578E+00 -0.250594663100E+00 -0.195654662142E+00
 -0.135779794087E+00 -0.717419806211E-01 -0.443558331462E-02  0.651313656161E-01  0.135849082938E+00
  0.206521064080E+00  0.275882110364E+00  0.342619197285E+00  0.405395006529E+00  0.462873899975E+00
  0.513749976866E+00  0.556776633641E+00  0.590796872505E+00  0.614773574739E+00  0.627818991275E+00
  0.629222693677E+00  0.618477176163E+00  0.595300274614E+00  0.559653606878E+00  0.511756319844E+00
  0.452093520234E+00  0.381418856273E+00  0.300750813936E+00  0.211362408278E+00  0.114764099599E+00
  0.126799510544E-01 -0.929827371396E-01 -0.200169850104E+00 -0.306722240348E+00 -0.410421908234E+00
 -0.509041197000E+00 -0.600392951985E+00 -0.682379072365E+00 -0.753035691524E+00 -0.810576306606E+00
 -0.853436930386E+00 -0.880323159921E+00 -0.890251035815E+00 -0.882575328000E+00 -0.857006249714E+00
 -0.813617182284E+00 -0.752844068558E+00 -0.675475925789E+00 -0.582636000110E+00 -0.475753883346E+00
 -0.356529715289E+00 -0.226892007176E+00 -0.889506966834E-01  0.550530229851E-01  0.202798644667E+00
  0.351938673184E+00  0.500150002521E+00  0.645183063812E+00  0.784907530086E+00  0.917353446347E+00
  0.104074673763E+01  0.115353812973E+01  0.125442465670E+01  0.134236329724E+01  0.141657704622E+01
  0.147655472819E+01  0.152204643080E+01  0.155305591666E+01  0.156983000345E+01  0.157284390114E+01
  0.156278165140E+01  0.154051174675E+01  0.150705883568E+01  0.146357275727E+01  0.141129614287E+01
  0.135153171413E+01  0.128561030672E+01  0.121486055388E+01  0.114058104476E+01  0.106401561828E+01
  0.986332276190E+00  0.908605999448E+00  0.831805591042E+00  0.756784493946E+00  0.684275408812E+00
  0.614888431310E+00  0.549112353473E+00  0.487318721547E+00  0.429768212324E+00  0.376618877305E+00
  0.327935806334E+00  0.283701777570E+00  0.243828486576E+00  0.208167982192E+00  0.176523978719E+00
  0.148662760589E+00  0.124323445093E+00  0.103227418697E+00  0.850868112880E-01  0.696119188475E-01
  0.565175279209E-01  0.455281332094E-01  0.363820738906E-01  0.288346423807E-01  0.226602424959E-01
  0.176536914790E-01  0.136307722499E-01  0.104281488585E-01  0.790275990511E-02  0.593080226118E-02
  0.440641146914E-02  0.324013642413E-02  0.235729506214E-02  0.169628553249E-02  0.120691442549E-02
  0.848790785530E-03  0.589822413025E-03  0.404839793044E-03  0.274363111319E-03  0.183519337336E-03
  0.121109293975E-03  0.788189881840E-04  0.505652227859E-04  0.319625908218E-04  0.198972693096E-04
  0.121924258463E-04  0.735033333101E-05  0.435723639635E-05  0.253840833781E-05
 pseudo wavefunction
 -0.331147679315E-04 -0.341915775127E-04 -0.353034022491E-04 -0.364513807455E-04 -0.376366886314E-04
 -0.388605397646E-04 -0.401241874745E-04 -0.414289258456E-04 -0.427760910428E-04 -0.441670626795E-04
 -0.456032652305E-04 -0.470861694912E-04 -0.486172940830E-04 -0.501982070093E-04 -0.518305272607E-04
 -0.535159264733E-04 -0.552561306403E-04 -0.570529218797E-04 -0.589081402594E-04 -0.608236856813E-04
 -0.628015198272E-04 -0.648436681676E-04 -0.669522220358E-04 -0.691293407697E-04 -0.713772539230E-04
 -0.736982635486E-04 -0.760947465559E-04 -0.785691571447E-04 -0.811240293187E-04 -0.837619794806E-04
 -0.864857091110E-04 -0.892980075352E-04 -0.922017547795E-04 -0.951999245203E-04 -0.982955871296E-04
 -0.101491912819E-03 -0.104792174886E-03 -0.108199753067E-03 -0.111718136995E-03 -0.115350929778E-03
 -0.119101851685E-03 -0.122974743957E-03 -0.126973572739E-03 -0.131102433145E-03 -0.135365553446E-03
 -0.139767299405E-03 -0.144312178743E-03 -0.149004845761E-03 -0.153850106097E-03 -0.158852921655E-03
 -0.164018415681E-03 -0.169351878012E-03 -0.174858770490E-03 -0.180544732556E-03 -0.186415587024E-03
 -0.192477346042E-03 -0.198736217251E-03 -0.205198610137E-03 -0.211871142598E-03 -0.218760647713E-03
 -0.225874180747E-03 -0.233219026368E-03 -0.240802706104E-03 -0.248632986052E-03 -0.256717884819E-03
 -0.265065681738E-03 -0.273684925339E-03 -0.282584442106E-03 -0.291773345505E-03 -0.301261045322E-03
 -0.311057257286E-03 -0.321172013024E-03 -0.331615670318E-03 -0.342398923718E-03 -0.353532815479E-03
 -0.365028746868E-03 -0.376898489829E-03 -0.389154199034E-03 -0.401808424315E-03 -0.414874123515E-03
 -0.428364675739E-03 -0.442293895047E-03 -0.456676044587E-03 -0.471525851187E-03 -0.486858520421E-03
 -0.502689752163E-03 -0.519035756642E-03 -0.535913271027E-03 -0.553339576540E-03 -0.571332516128E-03
 -0.589910512706E-03 -0.609092587996E-03 -0.628898381967E-03 -0.649348172913E-03 -0.670462898177E-03
 -0.692264175545E-03 -0.714774325335E-03 -0.738016393199E-03 -0.762014173660E-03 -0.786792234413E-03
 -0.812375941409E-03 -0.838791484749E-03 -0.866065905416E-03 -0.894227122865E-03 -0.923303963506E-03
 -0.953326190104E-03 -0.984324532123E-03 -0.101633071705E-02 -0.104937750274E-02 -0.108349871074E-02
 -0.111872926079E-02 -0.115510520632E-02 -0.119266377116E-02 -0.123144338741E-02 -0.127148373445E-02
 -0.131282577934E-02 -0.135551181837E-02 -0.139958552002E-02 -0.144509196923E-02 -0.149207771314E-02
 -0.154059080821E-02 -0.159068086891E-02 -0.164239911790E-02 -0.169579843776E-02 -0.175093342447E-02
 -0.180786044242E-02 -0.186663768130E-02 -0.192732521461E-02 -0.198998506014E-02 -0.205468124224E-02
 -0.212147985605E-02 -0.219044913373E-02 -0.226165951272E-02 -0.233518370606E-02 -0.241109677494E-02
 -0.248947620339E-02 -0.257040197523E-02 -0.265395665343E-02 -0.274022546171E-02 -0.282929636870E-02
 -0.292126017452E-02 -0.301621059993E-02 -0.311424437808E-02 -0.321546134894E-02 -0.331996455641E-02
 -0.342786034821E-02 -0.353925847860E-02 -0.365427221393E-02 -0.377301844116E-02 -0.389561777923E-02
 -0.402219469354E-02 -0.415287761336E-02 -0.428779905233E-02 -0.442709573203E-02 -0.457090870862E-02
 -0.471938350258E-02 -0.487267023157E-02 -0.503092374632E-02 -0.519430376962E-02 -0.536297503827E-02
 -0.553710744804E-02 -0.571687620150E-02 -0.590246195867E-02 -0.609405099031E-02 -0.629183533384E-02
 -0.649601295162E-02 -0.670678789140E-02 -0.692437044881E-02 -0.714897733157E-02 -0.738083182505E-02
 -0.762016395896E-02 -0.786721067473E-02 -0.812221599305E-02 -0.838543118111E-02 -0.865711491903E-02
 -0.893753346468E-02 -0.922696081616E-02 -0.952567887126E-02 -0.983397758271E-02 -0.101521551083E-01
 -0.104805179549E-01 -0.108193811143E-01 -0.111690681903E-01 -0.115299115150E-01 -0.119022522523E-01
 -0.122864404865E-01 -0.126828352944E-01 -0.130918047972E-01 -0.135137261910E-01 -0.139489857506E-01
 -0.143979788056E-01 -0.148611096827E-01 -0.153387916116E-01 -0.158314465889E-01 -0.163395051954E-01
 -0.168634063602E-01 -0.174035970663E-01 -0.179605319901E-01 -0.185346730665E-01 -0.191264889732E-01
 -0.197364545217E-01 -0.203650499475E-01 -0.210127600862E-01 -0.216800734242E-01 -0.223674810091E-01
 -0.230754752054E-01 -0.238045482787E-01 -0.245551907896E-01 -0.253278897776E-01 -0.261231267122E-01
 -0.269413751883E-01 -0.277830983372E-01 -0.286487459260E-01 -0.295387511122E-01 -0.304535268180E-01
 -0.313934616879E-01 -0.323589155853E-01 -0.333502145835E-01 -0.343676454014E-01 -0.354114492273E-01
 -0.364818148734E-01 -0.375788711943E-01 -0.387026786995E-01 -0.398532202829E-01 -0.410303909850E-01
 -0.422339866972E-01 -0.434636917108E-01 -0.447190650020E-01 -0.459995251396E-01 -0.473043336897E-01
 -0.486325769845E-01 -0.499831461095E-01 -0.513547149559E-01 -0.527457161718E-01 -0.541543148349E-01
 -0.555783796593E-01 -0.570154515357E-01 -0.584627091931E-01 -0.599169317610E-01 -0.613744579957E-01
 -0.628311419312E-01 -0.642823046989E-01 -0.657226822601E-01 -0.671463687864E-01 -0.685467554221E-01
 -0.699164641675E-01 -0.712472766237E-01 -0.725300573570E-01 -0.737546716576E-01 -0.749098974968E-01
 -0.759833315273E-01 -0.769612890192E-01 -0.778286976968E-01 -0.785689855204E-01 -0.791639625679E-01
 -0.795936972992E-01 -0.798363876479E-01 -0.798682275767E-01 -0.796632699672E-01 -0.791932869903E-01
 -0.784276294321E-01 -0.773330868363E-01 -0.758737507735E-01 -0.740108840753E-01 -0.717027994709E-01
 -0.689047517640E-01 -0.655688484753E-01 -0.616439847728E-01 -0.570758095200E-01 -0.518067303928E-01
 -0.457759672533E-01 -0.389196643241E-01 -0.311710731643E-01 -0.224608200027E-01 -0.127172726022E-01
 -0.186702348769E-02  0.101644919979E-01  0.234522227894E-01  0.380705529589E-01  0.540921538727E-01
  0.715866145580E-01  0.906188272056E-01  0.111247105634E+00  0.133521016592E+00  0.157478907350E+00
  0.183145118501E+00  0.210526878724E+00  0.239610889054E+00  0.270359618351E+00  0.302707350058E+00
  0.336556043300E+00  0.371771099788E+00  0.408177162183E+00  0.445554110004E+00  0.483633465900E+00
  0.522095477823E+00  0.560567200456E+00  0.598621960439E+00  0.635780651772E+00  0.671515366044E+00
  0.705255911123E+00  0.736399803685E+00  0.764326325458E+00  0.788427094914E+00  0.808389737780E+00
  0.824209817392E+00  0.835928023182E+00  0.843615414244E+00  0.847370621248E+00  0.847317169118E+00
  0.843600956971E+00  0.836387960573E+00  0.825862117665E+00  0.812223451375E+00  0.795686377152E+00
  0.776478156260E+00  0.754837435130E+00  0.731012784314E+00  0.705261136071E+00  0.677846008358E+00
  0.649035406189E+00  0.619099323959E+00  0.588306780490E+00  0.556922538425E+00  0.525203515616E+00
  0.493395214510E+00  0.461728395462E+00  0.430416262966E+00  0.399652371236E+00  0.369609364460E+00
  0.340438561401E+00  0.312270294309E+00  0.285214833537E+00  0.259363681086E+00  0.234791003065E+00
  0.211554993388E+00  0.189699015308E+00  0.169252444191E+00  0.150231219277E+00
 ae wavefunction
  0.305168795957E-02  0.314926377538E-02  0.324990302875E-02  0.335369816627E-02  0.346074417360E-02
  0.357113862794E-02  0.368498175009E-02  0.380237645631E-02  0.392342840960E-02  0.404824607037E-02
  0.417694074633E-02  0.430962664132E-02  0.444642090303E-02  0.458744366930E-02  0.473281811279E-02
  0.488267048385E-02  0.503713015115E-02  0.519632964006E-02  0.536040466817E-02  0.552949417783E-02
  0.570374036535E-02  0.588328870627E-02  0.606828797663E-02  0.625889026947E-02  0.645525100634E-02
  0.665752894315E-02  0.686588616996E-02  0.708048810403E-02  0.730150347556E-02  0.752910430553E-02
  0.776346587480E-02  0.800476668386E-02  0.825318840240E-02  0.850891580783E-02  0.877213671189E-02
  0.904304187437E-02  0.932182490299E-02  0.960868213825E-02  0.990381252227E-02  0.102074174503E-01
  0.105197006036E-01  0.108408677626E-01  0.111711265984E-01  0.115106864415E-01  0.118597580265E-01
  0.122185532100E-01  0.125872846608E-01  0.129661655208E-01  0.133554090334E-01  0.137552281386E-01
  0.141658350321E-01  0.145874406856E-01  0.150202543274E-01  0.154644828787E-01  0.159203303454E-01
  0.163879971600E-01  0.168676794736E-01  0.173595683923E-01  0.178638491571E-01  0.183807002627E-01
  0.189102925126E-01  0.194527880066E-01  0.200083390576E-01  0.205770870335E-01  0.211591611210E-01
  0.217546770071E-01  0.223637354739E-01  0.229864209040E-01  0.236227996906E-01  0.242729185496E-01
  0.249368027288E-01  0.256144541100E-01  0.263058491998E-01  0.270109370048E-01  0.277296367876E-01
  0.284618356987E-01  0.292073862806E-01  0.299661038408E-01  0.307377636894E-01  0.315220982381E-01
  0.323187939582E-01  0.331274881942E-01  0.339477658307E-01  0.347791558123E-01  0.356211275131E-01
  0.364730869576E-01  0.373343728923E-01  0.382042527095E-01  0.390819182258E-01  0.399664813187E-01
  0.408569694265E-01  0.417523209173E-01  0.426513803354E-01  0.435528935348E-01  0.444555027116E-01
  0.453577413497E-01  0.462580290947E-01  0.471546665776E-01  0.480458302081E-01  0.489295669640E-01
  0.498037892049E-01  0.506662695429E-01  0.515146358063E-01  0.523463661382E-01  0.531587842746E-01
  0.539490550529E-01  0.547141802074E-01  0.554509945125E-01  0.561561623423E-01  0.568261747206E-01
  0.574573469414E-01  0.580458168496E-01  0.585875438755E-01  0.590783089276E-01  0.595137152532E-01
  0.598891903868E-01  0.601999893139E-01  0.604411989832E-01  0.606077443150E-01  0.606943958535E-01
  0.606957792259E-01  0.606063865751E-01  0.604205901396E-01  0.601326581640E-01  0.597367733247E-01
  0.592270538635E-01  0.585975776242E-01  0.578424091873E-01  0.569556303002E-01  0.559313737959E-01
  0.547638611896E-01  0.534474441340E-01  0.519766499023E-01  0.503462310543E-01  0.485512194201E-01
  0.465869845112E-01  0.444492964425E-01  0.421343934073E-01  0.396390537118E-01  0.369606723212E-01
  0.340973418160E-01  0.310479375905E-01  0.278122070518E-01  0.243908624959E-01  0.207856772436E-01
  0.169995845185E-01  0.130367784382E-01  0.890281637030E-02  0.460472177814E-02  0.151086545954E-03
 -0.444782836828E-02 -0.917999525309E-02 -0.140315263967E-01 -0.189865869026E-01 -0.240273153802E-01
 -0.291337545187E-01 -0.342837937554E-01 -0.394531264537E-01 -0.446152241995E-01 -0.497413309946E-01
 -0.548004802703E-01 -0.597595377472E-01 -0.645832732355E-01 -0.692344644893E-01 -0.736740362018E-01
 -0.778612371499E-01 -0.817538583608E-01 -0.853084949733E-01 -0.884808542001E-01 -0.912261114432E-01
 -0.934993161724E-01 -0.952558486264E-01 -0.964519277407E-01 -0.970451699188E-01 -0.969951973654E-01
 -0.962642936557E-01 -0.948181030530E-01 -0.926263687898E-01 -0.896637041118E-01 -0.859103883547E-01
 -0.813531787058E-01 -0.759861266070E-01 -0.698113860197E-01 -0.628399990284E-01 -0.550926425502E-01
 -0.466003182958E-01 -0.374049666552E-01 -0.275599839265E-01 -0.171306213502E-01 -0.619424382666E-02
  0.515957397547E-02  0.168291361478E-01  0.287009200877E-01  0.406500974450E-01  0.525413005089E-01
  0.642296512347E-01  0.755620674954E-01  0.863788573525E-01  0.965156068272E-01  0.105805359776E+00
  0.114081080460E+00  0.121178380900E+00  0.126938486582E+00  0.131211405293E+00  0.133859254908E+00
  0.134759696729E+00  0.133809412017E+00  0.130927550851E+00  0.126059074651E+00  0.119177906754E+00
  0.110289799740E+00  0.994348241167E-01  0.866893810375E-01  0.721676424077E-01  0.560223255395E-01
  0.384447168265E-01  0.196638701786E-01 -0.550784318114E-04 -0.204135188143E-01 -0.410829114032E-01
 -0.617092587386E-01 -0.819184719712E-01 -0.101322587671E+00 -0.119526783692E+00 -0.136137129063E+00
 -0.150768961709E+00 -0.163055721893E+00 -0.172658017781E+00 -0.179272690125E+00 -0.182641652758E+00
 -0.182560281707E+00 -0.178885109123E+00 -0.171540570042E+00 -0.160524560253E+00 -0.145912586428E+00
 -0.127860315586E+00 -0.106604356833E+00 -0.824611363511E-01 -0.558237612067E-01 -0.271568121540E-01
  0.301093810065E-02  0.340958186949E-01  0.654704336483E-01  0.964765107902E-01  0.126439141481E+00
  0.154681996586E+00  0.180542904590E+00  0.203389028390E+00  0.222631127756E+00  0.237737305116E+00
  0.248247404552E+00  0.253787948028E+00  0.254085150878E+00  0.248974144413E+00  0.238404701942E+00
  0.222444192052E+00  0.201277904031E+00  0.175206546933E+00  0.144640762542E+00  0.110092737598E+00
  0.721652372040E-01  0.315385002437E-01 -0.110445399954E-01 -0.547942622687E-01 -0.988911613801E-01
 -0.142503031341E+00 -0.184802115169E+00 -0.224981814971E+00 -0.262272567184E+00 -0.295956505538E+00
 -0.325380554928E+00 -0.349967624526E+00 -0.369225619127E+00 -0.382754113497E+00 -0.390248770314E+00
 -0.391503856767E+00 -0.386413316784E+00 -0.374970636211E+00 -0.357267325337E+00 -0.333489617060E+00
 -0.303913112431E+00 -0.268895427056E+00 -0.228867141583E+00 -0.184321455549E+00 -0.135802948957E+00
 -0.838958388671E-01 -0.292121010915E-01  0.276201964405E-01  0.859680400345E-01  0.145203839918E+00
  0.204714827394E+00  0.263911345195E+00  0.322233953177E+00  0.379159320691E+00  0.434204915960E+00
  0.486932535662E+00  0.536950739122E+00  0.583916273423E+00  0.627534586618E+00  0.667559536823E+00
  0.703792411121E+00  0.736080369761E+00  0.764314429533E+00  0.788427094914E+00  0.808389737780E+00
  0.824209817392E+00  0.835928023182E+00  0.843615414244E+00  0.847370621248E+00  0.847317169118E+00
  0.843600956971E+00  0.836387960573E+00  0.825862117665E+00  0.812223451375E+00  0.795686377152E+00
  0.776478156260E+00  0.754837435130E+00  0.731012784314E+00  0.705261136071E+00  0.677846008358E+00
  0.649035406189E+00  0.619099323959E+00  0.588306780490E+00  0.556922538425E+00  0.525203515616E+00
  0.493395214510E+00  0.461728395462E+00  0.430416262966E+00  0.399652371236E+00  0.369609364460E+00
  0.340438561401E+00  0.312270294309E+00  0.285214833537E+00  0.259363681086E+00  0.234791003065E+00
  0.211554993388E+00  0.189699015308E+00  0.169252444191E+00  0.150231219277E+00
 pseudo wavefunction
  0.514098698233E-07  0.548076713894E-07  0.584300418045E-07  0.622918233618E-07  0.664088393167E-07
  0.707979587216E-07  0.754771655450E-07  0.804656323585E-07  0.857837988950E-07  0.914534557980E-07
  0.974978339066E-07  0.103941699442E-06  0.110811455482E-06  0.118135250150E-06  0.125943091944E-06
  0.134266972694E-06  0.143140998649E-06  0.152601530218E-06  0.162687330959E-06  0.173439726404E-06
  0.184902773386E-06  0.197123440562E-06  0.210151800857E-06  0.224041236635E-06  0.238848658424E-06
  0.254634738108E-06  0.271464157517E-06  0.289405873454E-06  0.308533400242E-06  0.328925110940E-06
  0.350664558464E-06  0.373840817939E-06  0.398548851676E-06  0.424889898266E-06  0.452971887395E-06
  0.482909882077E-06  0.514826550104E-06  0.548852666672E-06  0.585127650212E-06  0.623800133642E-06
  0.665028573372E-06  0.708981898564E-06  0.755840203295E-06  0.805795484474E-06  0.859052428523E-06
  0.915829250058E-06  0.976358585992E-06  0.104088844874E-05  0.110968324242E-05  0.118302484620E-05
  0.126121376929E-05  0.134457038220E-05  0.143343622945E-05  0.152817542899E-05  0.162917616411E-05
  0.173685227398E-05  0.185164494931E-05  0.197402454002E-05  0.210449248249E-05  0.224358335404E-05
  0.239186706336E-05  0.254995118556E-05  0.271848345166E-05  0.289815440249E-05  0.308970021812E-05
  0.329390573423E-05  0.351160765778E-05  0.374369799531E-05  0.399112770773E-05  0.425491060674E-05
  0.453612750865E-05  0.483593066285E-05  0.515554847287E-05  0.549629052950E-05  0.585955297653E-05
  0.624682423109E-05  0.665969108207E-05  0.709984519159E-05  0.756909002608E-05  0.806934824550E-05
  0.860266958087E-05  0.917123923238E-05  0.977738682255E-05  0.104235959411E-04  0.111125143204E-04
  0.118469646839E-04  0.126299563109E-04  0.134646973658E-04  0.143546080423E-04  0.153033345762E-04
  0.163147641838E-04  0.173930409880E-04  0.185425829970E-04  0.197681002039E-04  0.210746138838E-04
  0.224674771653E-04  0.239523969611E-04  0.255354573484E-04  0.272231444943E-04  0.290223732273E-04
  0.309405153657E-04  0.329854299172E-04  0.351654952740E-04  0.374896435351E-04  0.399673970970E-04
  0.426089076610E-04  0.454249978185E-04  0.484272053832E-04  0.516278306529E-04  0.550399867932E-04
  0.586776535495E-04  0.625557345077E-04  0.666901181378E-04  0.710977428689E-04  0.757966664639E-04
  0.808061399757E-04  0.861466865888E-04  0.918401856676E-04  0.979099623562E-04  0.104380883095E-03
  0.111279457446E-03  0.118633946639E-03  0.126474479291E-03  0.134833174759E-03  0.143744274643E-03
  0.153244282964E-03  0.163372115605E-03  0.174169259604E-03  0.185679942971E-03  0.197951315706E-03
  0.211033642765E-03  0.224980509758E-03  0.239849042213E-03  0.255700139313E-03  0.272598723043E-03
  0.290614003772E-03  0.309819763341E-03  0.330294656826E-03  0.352122534181E-03  0.375392783090E-03
  0.400200694404E-03  0.426647851657E-03  0.454842546240E-03  0.484900219912E-03  0.516943936450E-03
  0.551104884337E-03  0.587522912537E-03  0.626347101506E-03  0.667736371761E-03  0.711860132454E-03
  0.758898972572E-03  0.809045397542E-03  0.862504614206E-03  0.919495367324E-03  0.980250830954E-03
  0.104501955829E-02  0.111406649374E-02  0.118767405135E-02  0.126614326374E-02  0.134979500628E-02
  0.143897130132E-02  0.153403670752E-02  0.163537980002E-02  0.174341474701E-02  0.185858298922E-02
  0.198135502858E-02  0.211223233333E-02  0.225174936689E-02  0.240047574839E-02  0.255901855323E-02
  0.272802476255E-02  0.290818387112E-02  0.310023066340E-02  0.330494816865E-02  0.352317080600E-02
  0.375578773154E-02  0.400374639987E-02  0.426805635338E-02  0.454979325330E-02  0.485010316728E-02
  0.517020712918E-02  0.551140598741E-02  0.587508555933E-02  0.626272210977E-02  0.667588817311E-02
  0.711625873880E-02  0.758561782174E-02  0.808586543950E-02  0.861902501962E-02  0.918725126125E-02
  0.979283847633E-02  0.104382294365E-01  0.111260247534E-01  0.118589928198E-01  0.126400803419E-01
  0.134724234916E-01  0.143593597108E-01  0.153044401978E-01  0.163114431096E-01  0.173843875108E-01
  0.185275481024E-01  0.197454707636E-01  0.210429889372E-01  0.224252408910E-01  0.238976878855E-01
  0.254661332751E-01  0.271367425704E-01  0.289160644835E-01  0.308110529777E-01  0.328290903332E-01
  0.349780112420E-01  0.372661279298E-01  0.397022563016E-01  0.422957430933E-01  0.450564940008E-01
  0.479950027443E-01  0.511223810103E-01  0.544503891900E-01  0.579914678173E-01  0.617587695774E-01
  0.657661917303E-01  0.700284087594E-01  0.745609050128E-01  0.793800070645E-01  0.845029154659E-01
  0.899477355034E-01  0.957335065100E-01  0.101880229201E+00  0.108408890427E+00  0.115341484626E+00
  0.122701031169E+00  0.130511586663E+00  0.138798251127E+00  0.147587166849E+00  0.156905508507E+00
  0.166781463026E+00  0.177244197364E+00  0.188323812276E+00  0.200051279811E+00  0.212458362060E+00
  0.225577508409E+00  0.239441728207E+00  0.254084435511E+00  0.269539262167E+00  0.285839835205E+00
  0.303019514136E+00  0.321111083406E+00  0.340146394918E+00  0.360155955207E+00  0.381168451575E+00
  0.403210211237E+00  0.426304587398E+00  0.450471266096E+00  0.475725487743E+00  0.502077177539E+00
  0.529529979425E+00  0.558080189004E+00  0.587715581942E+00  0.618414135936E+00  0.650142646337E+00
  0.682855238185E+00  0.716491780756E+00  0.750976214930E+00  0.786214808791E+00  0.822094363109E+00
  0.858480395746E+00  0.895215342725E+00  0.932116823852E+00  0.968976032262E+00  0.100555632034E+01
  0.104159206875E+01  0.107678794090E+01  0.111081864148E+01  0.114332931434E+01  0.117393673118E+01
  0.120223143717E+01  0.122778103093E+01  0.125013476334E+01  0.126882963878E+01  0.128339819165E+01
  0.129337808653E+01  0.129832364806E+01  0.129781936173E+01  0.129149529515E+01  0.127904426484E+01
  0.126024041269E+01  0.123495865479E+01  0.120319422190E+01  0.116508122722E+01  0.112090887960E+01
  0.107113362225E+01  0.101638514049E+01  0.957463880909E+00  0.895327506086E+00  0.831063637375E+00
  0.765846393915E+00  0.700874715630E+00  0.637291370990E+00  0.576083009801E+00  0.517963730507E+00
  0.463257182325E+00  0.412060085141E+00  0.364491194177E+00  0.320608862488E+00  0.280411218740E+00
  0.243843695663E+00  0.210806685558E+00  0.181163136627E+00  0.154745929163E+00  0.131364896017E+00
  0.110813377199E+00  0.928742220506E-01  0.773251770733E-01  0.639436191280E-01  0.525106149653E-01
  0.428143071817E-01  0.346526434306E-01  0.278354799674E-01  0.221861021954E-01  0.175422138517E-01
  0.137564529282E-01  0.106964964155E-01  0.824481753494E-02  0.629815844886E-02  0.476677874264E-02
  0.357353589034E-02  0.265284894108E-02  0.194959141353E-02  0.141795409728E-02  0.102031316598E-02
  0.726133585470E-03  0.510932153838E-03  0.355318673885E-03  0.244127916148E-03  0.165649455842E-03
  0.110957446785E-03  0.733381598249E-04  0.478098019784E-04  0.307267848148E-04
 ae wavefunction
  0.747503720411E-38  0.459722102256E-05  0.935334049299E-05  0.142832491371E-04  0.194026659213E-04
  0.247281959263E-04  0.302773917718E-04  0.360688188161E-04  0.421221243683E-04  0.484581111684E-04
  0.550988154017E-04  0.620675895328E-04  0.693891902587E-04  0.770898719006E-04  0.851974855713E-04
  0.937415844735E-04  0.102753535708E-03  0.112266638989E-03  0.122316252690E-03  0.132939927666E-03
  0.144177549322E-03  0.156071488424E-03  0.168666761186E-03  0.182011199174E-03  0.196155629632E-03
  0.211154066823E-03  0.227063915065E-03  0.243946184117E-03  0.261865717670E-03  0.280891435677E-03
  0.301096591343E-03  0.322559043607E-03  0.345361546010E-03  0.369592052869E-03  0.395344043752E-03
  0.422716867264E-03  0.451816105230E-03  0.482753958400E-03  0.515649654857E-03  0.550629882365E-03
  0.587829245944E-03  0.627390752033E-03  0.669466320628E-03  0.714217326889E-03  0.761815173720E-03
  0.812441896922E-03  0.866290804564E-03  0.923567152293E-03  0.984488856339E-03  0.104928724606E-02
  0.111820785790E-02  0.119151127276E-02  0.126947399869E-02  0.135238940103E-02  0.144056868212E-02
  0.153434191266E-02  0.163405911689E-02  0.174009141391E-02  0.185283221727E-02  0.197269849509E-02
  0.210013209307E-02  0.223560112240E-02  0.237960141507E-02  0.253265804853E-02  0.269532694187E-02
  0.286819652560E-02  0.305188948692E-02  0.324706459226E-02  0.345441858868E-02  0.367468818563E-02
  0.390865211826E-02  0.415713329308E-02  0.442100101670E-02  0.470117330774E-02  0.499861929182E-02
  0.531436167875E-02  0.564947932073E-02  0.600510984961E-02  0.638245239055E-02  0.678277034854E-02
  0.720739426348E-02  0.765772472821E-02  0.813523536316E-02  0.864147583947E-02  0.917807494153E-02
  0.974674365796E-02  0.103492782885E-01  0.109875635520E-01  0.116635756801E-01  0.123793854754E-01
  0.131371613153E-01  0.139391720759E-01  0.147877899484E-01  0.156854931194E-01  0.166348682790E-01
  0.176386129208E-01  0.186995373904E-01  0.198205666378E-01  0.210047416207E-01  0.222552203041E-01
  0.235752781943E-01  0.249683083387E-01  0.264378207202E-01  0.279874409630E-01  0.296209082656E-01
  0.313420724652E-01  0.331548901319E-01  0.350634195834E-01  0.370718147008E-01  0.391843174219E-01
  0.414052487725E-01  0.437389982959E-01  0.461900117249E-01  0.487627767343E-01  0.514618066040E-01
  0.542916216120E-01  0.572567279693E-01  0.603615940996E-01  0.636106240619E-01  0.670081279041E-01
  0.705582887327E-01  0.742651262802E-01  0.781324567458E-01  0.821638486898E-01  0.863625747587E-01
  0.907315590270E-01  0.952733197466E-01  0.999899073079E-01  0.104882837232E+00  0.109953018032E+00
  0.115200673813E+00  0.120625261506E+00  0.126225382667E+00  0.131998689843E+00  0.137941787512E+00
  0.144050127734E+00  0.150317900657E+00  0.156737920158E+00  0.163301504970E+00  0.169998355749E+00
  0.176816428687E+00  0.183741806367E+00  0.190758566744E+00  0.197848651278E+00  0.204991733402E+00
  0.212165088733E+00  0.219343468582E+00  0.226498978563E+00  0.233600964272E+00  0.240615906283E+00
  0.247507326902E+00  0.254235711424E+00  0.260758446914E+00  0.267029781870E+00  0.273000810482E+00
  0.278619485551E+00  0.283830664475E+00  0.288576193005E+00  0.292795031654E+00  0.296423429788E+00
  0.299395152467E+00  0.301641765023E+00  0.303092980307E+00  0.303677073279E+00  0.303321367395E+00
  0.301952796842E+00  0.299498548224E+00  0.295886784715E+00  0.291047454963E+00  0.284913188137E+00
  0.277420275414E+00  0.268509736906E+00  0.258128471493E+00  0.246230485277E+00  0.232778192372E+00
  0.217743779493E+00  0.201110623363E+00  0.182874747253E+00  0.163046300107E+00  0.141651038641E+00
  0.118731789662E+00  0.943498666167E-01  0.685864111461E-01  0.415436272981E-01  0.133458730702E-01
 -0.158594286951E-01 -0.459011002753E-01 -0.765837817638E-01 -0.107687809301E+00 -0.138969441775E+00
 -0.170161478235E+00 -0.200974306822E+00 -0.231097424089E+00 -0.260201461050E+00 -0.287940749223E+00
 -0.313956455425E+00 -0.337880307457E+00 -0.359338922902E+00 -0.377958739435E+00 -0.393371527830E+00
 -0.405220450063E+00 -0.413166606400E+00 -0.416895997794E+00 -0.416126812252E+00 -0.410616925449E+00
 -0.400171487272E+00 -0.384650447963E+00 -0.363975860884E+00 -0.338138783868E+00 -0.307205588029E+00
 -0.271323472582E+00 -0.230724977650E+00 -0.185731285378E+00 -0.136754104148E+00 -0.842959422364E-01
 -0.289485969307E-01  0.286102861317E-01  0.876226899282E-01  0.147257797089E+00  0.206621657056E+00
  0.264768897298E+00  0.320716387612E+00  0.373458753223E+00  0.421985634714E+00  0.465300564767E+00
  0.502441215156E+00  0.532500583896E+00  0.554648568832E+00  0.568153381782E+00  0.572402309414E+00
  0.566921323128E+00  0.551392992279E+00  0.525672130449E+00  0.489798631658E+00  0.444007011076E+00
  0.388732224628E+00  0.324611394912E+00  0.252481125388E+00  0.173370153644E+00  0.884871887101E-01
 -0.796098277185E-03 -0.929668106710E-01 -0.186397009537E+00 -0.279373900971E+00 -0.370133388074E+00
 -0.456896004235E+00 -0.537903674886E+00 -0.611455298546E+00 -0.675939839207E+00 -0.729868341552E+00
 -0.771908748979E+00 -0.800923729556E+00 -0.816004510541E+00 -0.816495150514E+00 -0.802008177147E+00
 -0.772433922420E+00 -0.727944124608E+00 -0.668989204477E+00 -0.596288589236E+00 -0.510814097552E+00
 -0.413767080689E+00 -0.306550373364E+00 -0.190736173255E+00 -0.680309096628E-01  0.597619096935E-01
  0.190779932837E+00  0.323140362846E+00  0.454977621227E+00  0.584479391429E+00  0.709920182376E+00
  0.829691571198E+00  0.942328294827E+00  0.104652941013E+01  0.114117398334E+01  0.122533137034E+01
  0.129826701273E+01  0.135944523597E+01  0.140853016148E+01  0.144538464771E+01  0.147006619498E+01
  0.148281876140E+01  0.148406019777E+01  0.147436575576E+01  0.145444847189E+01  0.142513727742E+01
  0.138735364078E+01  0.134208751505E+01  0.129037333911E+01  0.123326679672E+01  0.117182295893E+01
  0.110707632350E+01  0.104002313900E+01  0.971606267544E+00  0.902702723331E+00  0.834113915221E+00
  0.766558535107E+00  0.700667966899E+00  0.636984036311E+00  0.575958883851E+00  0.517956717182E+00
  0.463257182325E+00  0.412060085141E+00  0.364491194177E+00  0.320608862488E+00  0.280411218740E+00
  0.243843695663E+00  0.210806685558E+00  0.181163136627E+00  0.154745929163E+00  0.131364896017E+00
  0.110813377199E+00  0.928742220506E-01  0.773251770733E-01  0.639436191280E-01  0.525106149653E-01
  0.428143071817E-01  0.346526434306E-01  0.278354799674E-01  0.221861021954E-01  0.175422138517E-01
  0.137564529282E-01  0.106964964155E-01  0.824481753494E-02  0.629815844886E-02  0.476677874264E-02
  0.357353589034E-02  0.265284894108E-02  0.194959141353E-02  0.141795409728E-02  0.102031316598E-02
  0.726133585470E-03  0.510932153838E-03  0.355318673885E-03  0.244127916148E-03  0.165649455842E-03
  0.110957446785E-03  0.733381598249E-04  0.478098019784E-04  0.307267848148E-04
 pseudo wavefunction
 -0.244322462284E-09 -0.260470316119E-09 -0.277685419834E-09 -0.296038310464E-09 -0.315604186994E-09
 -0.336463218483E-09 -0.358700872540E-09 -0.382408265521E-09 -0.407682535863E-09 -0.434627242098E-09
 -0.463352787169E-09 -0.493976870791E-09 -0.526624971708E-09 -0.561430861827E-09 -0.598537154323E-09
 -0.638095887982E-09 -0.680269150152E-09 -0.725229740872E-09 -0.773161880893E-09 -0.824261966491E-09
 -0.878739374170E-09 -0.936817318543E-09 -0.998733766917E-09 -0.106474241432E-08 -0.113511372297E-08
 -0.121013603044E-08 -0.129011673106E-08 -0.137538353542E-08 -0.146628581306E-08 -0.156319602397E-08
 -0.166651124466E-08 -0.177665479504E-08 -0.189407797292E-08 -0.201926190309E-08 -0.215271950857E-08
 -0.229499761217E-08 -0.244667917697E-08 -0.260838569483E-08 -0.278077973275E-08 -0.296456764750E-08
 -0.316050247974E-08 -0.336938703927E-08 -0.359207719428E-08 -0.382948537795E-08 -0.408258432672E-08
 -0.435241106570E-08 -0.464007115742E-08 -0.494674323131E-08 -0.527368381257E-08 -0.562223247014E-08
 -0.599381730479E-08 -0.638996079999E-08 -0.681228605931E-08 -0.726252345605E-08 -0.774251772226E-08
 -0.825423550618E-08 -0.879977342911E-08 -0.938136667457E-08 -0.100013981451E-07 -0.106624082241E-07
 -0.113671051824E-07 -0.121183762730E-07 -0.129192995580E-07 -0.137731565181E-07 -0.146834454938E-07
 -0.156538960161E-07 -0.166884840824E-07 -0.177914484430E-07 -0.189673079629E-07 -0.202208801300E-07
 -0.215573007869E-07 -0.229820451656E-07 -0.245009503112E-07 -0.261202389877E-07 -0.278465451616E-07
 -0.296869411691E-07 -0.316489666780E-07 -0.337406595606E-07 -0.359705888073E-07 -0.383478896116E-07
 -0.408823007730E-07 -0.435842045685E-07 -0.464646692566E-07 -0.495354943875E-07 -0.528092591028E-07
 -0.562993736246E-07 -0.600201341416E-07 -0.639867813175E-07 -0.682155626595E-07 -0.727237990020E-07
 -0.775299553757E-07 -0.826537165513E-07 -0.881160675648E-07 -0.939393795536E-07 -0.100147501251E-06
 -0.106765856510E-06 -0.113821548262E-06 -0.121343469315E-06 -0.129362420459E-06 -0.137911236351E-06
 -0.147024919684E-06 -0.156740784199E-06 -0.167098607096E-06 -0.178140791492E-06 -0.189912539548E-06
 -0.202462036996E-06 -0.215840649788E-06 -0.230103133672E-06 -0.245307857535E-06 -0.261517041412E-06
 -0.278797010116E-06 -0.297218463513E-06 -0.316856764514E-06 -0.337792245945E-06 -0.360110537522E-06
 -0.383902914226E-06 -0.409266667470E-06 -0.436305500537E-06 -0.465129949851E-06 -0.495857833744E-06
 -0.528614730498E-06 -0.563534487541E-06 -0.600759763793E-06 -0.640442607283E-06 -0.682745070300E-06
 -0.727839864455E-06 -0.775911058207E-06 -0.827154819533E-06 -0.881780206601E-06 -0.940010009467E-06
 -0.100208164601E-05 -0.106824811549E-05 -0.113877901330E-05 -0.121396161078E-05 -0.129410200403E-05
 -0.137952633599E-05 -0.147058209628E-05 -0.156763950359E-05 -0.167109297542E-05 -0.178136269063E-05
 -0.189889625020E-05 -0.202417044203E-05 -0.215769311592E-05 -0.230000517500E-05 -0.245168269051E-05
 -0.261333914671E-05 -0.278562782338E-05 -0.296924432343E-05 -0.316492925360E-05 -0.337347106640E-05
 -0.359570907182E-05 -0.383253662748E-05 -0.408490451633E-05 -0.435382452105E-05 -0.464037320446E-05
 -0.494569590554E-05 -0.527101096062E-05 -0.561761415921E-05 -0.598688344407E-05 -0.638028386469E-05
 -0.679937279313E-05 -0.724580541082E-05 -0.772134047396E-05 -0.822784636461E-05 -0.876730743334E-05
 -0.934183063781E-05 -0.995365248018E-05 -0.106051462439E-04 -0.112988295280E-04 -0.120373720741E-04
 -0.128236038766E-04 -0.136605235647E-04 -0.145513070359E-04 -0.154993163181E-04 -0.165081086281E-04
 -0.175814455867E-04 -0.187233025394E-04 -0.199378779237E-04 -0.212296026051E-04 -0.226031490939E-04
 -0.240634405331E-04 -0.256156593294E-04 -0.272652552723E-04 -0.290179529629E-04 -0.308797583371E-04
 -0.328569640353E-04 -0.349561533257E-04 -0.371842022417E-04 -0.395482795358E-04 -0.420558439918E-04
 -0.447146385606E-04 -0.475326807031E-04 -0.505182482269E-04 -0.536798597955E-04 -0.570262491594E-04
 -0.605663320211E-04 -0.643091642766E-04 -0.682638901948E-04 -0.724396788789E-04 -0.768456471149E-04
 -0.814907664345E-04 -0.863837519047E-04 -0.915329297985E-04 -0.969460808938E-04 -0.102630255683E-03
 -0.108591557248E-03 -0.114834886957E-03 -0.121363647453E-03 -0.128179396643E-03 -0.135281445496E-03
 -0.142666391484E-03 -0.150327578352E-03 -0.158254471623E-03 -0.166431937798E-03 -0.174839413545E-03
 -0.183449949325E-03 -0.192229109762E-03 -0.201133710708E-03 -0.210110370200E-03 -0.219093847500E-03
 -0.228005140918E-03 -0.236749311218E-03 -0.245212993032E-03 -0.253261551708E-03 -0.260735837443E-03
 -0.267448482263E-03 -0.273179678284E-03 -0.277672367777E-03 -0.280626766553E-03 -0.281694132197E-03
 -0.280469677383E-03 -0.276484515934E-03 -0.269196515185E-03 -0.257979912490E-03 -0.242113536176E-03
 -0.220767451716E-03 -0.192987832227E-03 -0.157679828317E-03 -0.113588185716E-03 -0.592753297189E-04
  0.690339686109E-05  0.868276910615E-04  0.182643830147E-03  0.296800225037E-03  0.432087462800E-03
  0.591683363916E-03  0.779203633316E-03  0.998758741193E-03  0.125501772982E-02  0.155327970591E-02
  0.189955384369E-02  0.230064879103E-02  0.276427243851E-02  0.329914307769E-02  0.391511303782E-02
  0.462330594730E-02  0.543626881439E-02  0.636814015536E-02  0.743483541436E-02  0.865425090920E-02
  0.100464874942E-01  0.116340950461E-01  0.134423387381E-01  0.154994878603E-01  0.178371276532E-01
  0.204904942228E-01  0.234988320921E-01  0.269057732667E-01  0.307597358468E-01  0.351143391582E-01
  0.400288310604E-01  0.455685215042E-01  0.518052144772E-01  0.588176281911E-01  0.666917906431E-01
  0.755213945259E-01  0.854080917897E-01  0.964617039877E-01  0.108800319817E+00  0.122550246043E+00
  0.137845772281E+00  0.154828704025E+00  0.173647611981E+00  0.194456739404E+00  0.217414503110E+00
  0.242681518524E+00  0.270418075156E+00  0.300780987022E+00  0.333919743665E+00  0.369971892828E+00
  0.409057596836E+00  0.451273323023E+00  0.496684656038E+00  0.545318258496E+00  0.597153058469E+00
  0.652110809654E+00  0.710046254553E+00  0.770737223591E+00  0.833875123875E+00  0.899056408443E+00
  0.965775766140E+00  0.103342192625E+01  0.110127711876E+01  0.116852135335E+01  0.123424275426E+01
  0.129745518374E+01  0.135712426502E+01  0.141226439671E+01  0.146244965069E+01  0.150755880544E+01
  0.154749736196E+01  0.000000000000E+00  0.000000000000E+00  0.000000000000E+00  0.000000000000E+00
  0.000000000000E+00  0.000000000000E+00  0.000000000000E+00  0.000000000000E+00  0.000000000000E+00
  0.000000000000E+00  0.000000000000E+00  0.000000000000E+00  0.000000000000E+00  0.000000000000E+00
  0.000000000000E+00  0.000000000000E+00  0.000000000000E+00  0.000000000000E+00  0.000000000000E+00
  0.000000000000E+00  0.000000000000E+00  0.000000000000E+00  0.000000000000E+00  0.000000000000E+00
  0.000000000000E+00  0.000000000000E+00  0.000000000000E+00  0.000000000000E+00
 ae wavefunction
 -0.381747015642E-38 -0.234778149950E-05 -0.477671176983E-05 -0.729439544199E-05 -0.990886012591E-05
 -0.126285859663E-04 -0.154625370122E-04 -0.184201945135E-04 -0.215115922681E-04 -0.247473541474E-04
 -0.281387339381E-04 -0.316976576449E-04 -0.354367684082E-04 -0.393694741984E-04 -0.435099984606E-04
 -0.478734338898E-04 -0.524757995308E-04 -0.573341014058E-04 -0.624663968855E-04 -0.678918630310E-04
 -0.736308691476E-04 -0.797050538041E-04 -0.861374065871E-04 -0.929523548726E-04 -0.100175855914E-03
 -0.107835494563E-03 -0.115960586955E-03 -0.124582290509E-03 -0.133733720617E-03 -0.143450074397E-03
 -0.153768761940E-03 -0.164729545465E-03 -0.176374686840E-03 -0.188749103945E-03 -0.201900536382E-03
 -0.215879721039E-03 -0.230740578081E-03 -0.246540407928E-03 -0.263340099822E-03 -0.281204352628E-03
 -0.300201908514E-03 -0.320405800212E-03 -0.341893612560E-03 -0.364747759103E-03 -0.389055774498E-03
 -0.414910623567E-03 -0.442411027824E-03 -0.471661810338E-03 -0.502774259874E-03 -0.535866515200E-03
 -0.571063970570E-03 -0.608499703342E-03 -0.648314924778E-03 -0.690659455063E-03 -0.735692223622E-03
 -0.783581795821E-03 -0.834506927181E-03 -0.888657146219E-03 -0.946233367074E-03 -0.100744853304E-02
 -0.107252829221E-02 -0.114171170626E-02 -0.121525199366E-02 -0.129341730829E-02 -0.137649155464E-02
 -0.146477524045E-02 -0.155858636807E-02 -0.165826136517E-02 -0.176415605575E-02 -0.187664667221E-02
 -0.199613090901E-02 -0.212302901845E-02 -0.225778494881E-02 -0.240086752500E-02 -0.255277167160E-02
 -0.271401967794E-02 -0.288516250443E-02 -0.306678112940E-02 -0.325948793479E-02 -0.346392812919E-02
 -0.368078120576E-02 -0.391076243238E-02 -0.415462437060E-02 -0.441315841944E-02 -0.468719637922E-02
 -0.497761202991E-02 -0.528532271757E-02 -0.561129094147E-02 -0.595652593346E-02 -0.632208521979E-02
 -0.670907615463E-02 -0.711865741281E-02 -0.755204042801E-02 -0.801049076073E-02 -0.849532937887E-02
 -0.900793383151E-02 -0.954973929463E-02 -0.101222394649E-01 -0.107269872759E-01 -0.113655954072E-01
 -0.120397365562E-01 -0.127511434370E-01 -0.135016084693E-01 -0.142929831160E-01 -0.151271768263E-01
 -0.160061555342E-01 -0.169319396617E-01 -0.179066015706E-01 -0.189322624015E-01 -0.200110882371E-01
 -0.211452855191E-01 -0.223370956458E-01 -0.235887886722E-01 -0.249026560295E-01 -0.262810021772E-01
 -0.277261350947E-01 -0.292403555176E-01 -0.308259448171E-01 -0.324851514196E-01 -0.342201756583E-01
 -0.360331529472E-01 -0.379261351646E-01 -0.399010701341E-01 -0.419597790876E-01 -0.441039319989E-01
 -0.463350206775E-01 -0.486543295156E-01 -0.510629037886E-01 -0.535615154164E-01 -0.561506261037E-01
 -0.588303477907E-01 -0.616004003620E-01 -0.644600665811E-01 -0.674081442422E-01 -0.704428955586E-01
 -0.735619938386E-01 -0.767624675402E-01 -0.800406418359E-01 -0.833920778700E-01 -0.868115099465E-01
 -0.902927809454E-01 -0.938287763359E-01 -0.974113572295E-01 -0.101031292999E+00 -0.104678194074E+00
 -0.108340445624E+00 -0.112005142935E+00 -0.115658029382E+00 -0.119283438034E+00 -0.122864238009E+00
 -0.126381786850E+00 -0.129815890317E+00 -0.133144771137E+00 -0.136345048440E+00 -0.139391729768E+00
 -0.142258217746E+00 -0.144916333661E+00 -0.147336360367E+00 -0.149487106992E+00 -0.151335998051E+00
 -0.152849189525E+00 -0.153991714486E+00 -0.154727660774E+00 -0.155020383128E+00 -0.154832752050E+00
 -0.154127441477E+00 -0.152867257101E+00 -0.151015506901E+00 -0.148536415030E+00 -0.145395579806E+00
 -0.141560475934E+00 -0.137001000468E+00 -0.131690061220E+00 -0.125604205407E+00 -0.118724285353E+00
 -0.111036156849E+00 -0.102531404575E+00 -0.932080875661E-01 -0.830714962577E-01 -0.721349110616E-01
 -0.604203508271E-01 -0.479592978653E-01 -0.347933845689E-01 -0.209750250428E-01 -0.656797364121E-02
  0.835220906678E-02  0.236978035259E-01  0.393687131018E-01  0.552524026364E-01  0.712240156997E-01
  0.871466922366E-01  0.102872107596E+00  0.118241252921E+00  0.133085475635E+00  0.147227797127E+00
  0.160484522495E+00  0.172667153767E+00  0.183584612955E+00  0.193045774194E+00  0.200862295422E+00
  0.206851730358E+00  0.210840892092E+00  0.212669430527E+00  0.212193576815E+00  0.209289998481E+00
  0.203859699290E+00  0.195831888632E+00  0.185167736564E+00  0.171863922810E+00  0.155955881232E+00
  0.137520635840E+00  0.116679120924E+00  0.935978769514E-01  0.684900160032E-01  0.416153563686E-01
  0.132796359141E-01 -0.161672715024E-01 -0.463341924772E-01 -0.767925743020E-01 -0.107081491361E+00
 -0.136713712297E+00 -0.165182782536E+00 -0.191971069772E+00 -0.216558720754E+00 -0.238433462625E+00
 -0.257101121436E+00 -0.272096635735E+00 -0.282995279357E+00 -0.289423811041E+00 -0.291071294303E+00
 -0.287699327836E+00 -0.279151401180E+00 -0.265361076884E+00 -0.246358713454E+00 -0.222276471971E+00
 -0.193351379003E+00 -0.159926244907E+00 -0.122448264207E+00 -0.814651601541E-01 -0.376187844898E-01
  0.836385173930E-02  0.556820619616E-01  0.103475343608E+00  0.150839389031E+00  0.196843918763E+00
  0.240551826556E+00  0.281038830066E+00  0.317412592044E+00  0.348830652670E+00  0.374517916407E+00
  0.393785664772E+00  0.406052114580E+00  0.410860857126E+00  0.407894322431E+00  0.396982757222E+00
  0.378109882653E+00  0.351415477020E+00  0.317194542395E+00  0.275892714547E+00  0.228097914017E+00
  0.174528585311E+00  0.116019050480E+00  0.535025348347E-01 -0.120076053242E-01 -0.794379543151E-01
 -0.147675926608E+00 -0.215590997325E+00 -0.282055795887E+00 -0.345966586071E+00 -0.406262661211E+00
 -0.461944188259E+00 -0.512088039267E+00 -0.555861183204E+00 -0.592531354542E+00 -0.621475042621E+00
 -0.642183277774E+00 -0.654265915493E+00 -0.657454842037E+00 -0.651605873180E+00 -0.636698662322E+00
 -0.612834026442E+00 -0.580228545888E+00 -0.539206690228E+00 -0.490190898819E+00 -0.433690074206E+00
 -0.370286937672E+00 -0.300624691951E+00 -0.225393429521E+00 -0.145316700393E+00 -0.611386060243E-01
  0.263882789303E-01  0.116513927326E+00  0.208500664602E+00  0.301631663722E+00  0.395218089868E+00
  0.488604899679E+00  0.581175332913E+00  0.672354165060E+00  0.761609809465E+00  0.848455376227E+00
  0.932448809019E+00  0.101319223025E+01  0.109033063032E+01  0.116355003753E+01  0.123257530265E+01
  0.129716762759E+01  0.135712196307E+01  0.141226439671E+01  0.146244965069E+01  0.150755880544E+01
  0.154749736196E+01  0.000000000000E+00  0.000000000000E+00  0.000000000000E+00  0.000000000000E+00
  0.000000000000E+00  0.000000000000E+00  0.000000000000E+00  0.000000000000E+00  0.000000000000E+00
  0.000000000000E+00  0.000000000000E+00  0.000000000000E+00  0.000000000000E+00  0.000000000000E+00
  0.000000000000E+00  0.000000000000E+00  0.000000000000E+00  0.000000000000E+00  0.000000000000E+00
  0.000000000000E+00  0.000000000000E+00  0.000000000000E+00  0.000000000000E+00  0.000000000000E+00
  0.000000000000E+00  0.000000000000E+00  0.000000000000E+00  0.000000000000E+00
 End of Dataset
