# Supplementary material for: Exclusively Relativistic: Periodic Trends in the Melting and Boiling Points of Group 12
Source: Angew Chem Int Ed Engl. 2021 Feb 26;60(14):7703–9. doi: 10.1002/anie.202100486 (PMC8048430; doi:10.1002/anie.202100486)
Supplement: Supplementary file 3 — Supplementary [file ANIE-60-7703-s003.zip › POTCAR_NR-Hg_Mewes2020]

 ^PAW_PBE Hg 06Sep2000                   
   12.0000000000000     
 parameters from PSCTR are:
   VRHFIN =Hg : 10d 2s
   LEXCH  = PE
   EATOM  =  1165.1831 eV,   85.6385 Ry

   TITEL  =^PAW_PBE Hg 06Sep2000
   LULTRA =        F    use ultrasoft PP ?
   IUNSCR =        1    unscreen: 0-lin 1-nonlin 2-no
   RPACOR =    2.500    partial core radius
   POMASS =  200.590; ZVAL   =   12.000    mass and valenz
   RCORE  =    2.500    outmost cutoff radius
   RWIGS  =    3.050; RWIGS  =    1.614    wigner-seitz radius (au A)
   ENMAX  =  234.398; ENMIN  =  175.799 eV
   RCLOC  =    2.106    cutoff for local pot
   LCOR   =        T    correct aug charges
   LPAW   =        T    paw PP
   EAUG   =  400.478
   DEXC   =   -0.000
   RMAX   =    2.557    core radius for proj-oper
   RAUG   =    1.300    factor for augmentation sphere
   RDEP   =    2.614    radius for radial grids
   RDEPT  =    2.154    core radius for aug-charge
 
   Atomic configuration
   15 entries
     n  l   j            E        occ.
     1  0  0.50    -75020.5162   2.0000
     2  0  0.50    -12558.7985   2.0000
     2  1  1.50    -12080.6783   6.0000
     3  0  0.50     -2956.5596   2.0000
     3  1  1.50     -2730.4744   6.0000
     3  2  2.50     -2308.6460  10.0000
     4  0  0.50      -633.0393   2.0000
     4  1  1.50      -534.9273   6.0000
     4  2  2.50      -354.3127  10.0000
     4  3  3.50      -111.4086  14.0000
     5  0  0.50       -92.9893   2.0000
     5  1  1.50       -61.3753   6.0000
     5  2  2.50       -12.1372  10.0000
     6  0  0.50        -5.2934   2.0000
     6  1  1.50        -6.8029   0.0000
   Description
     l       E           TYP  RCUT    TYP  RCUT
     2    -12.1372095     23  2.500
     2    -13.4977921     23  2.500
     0     -5.2934366     23  2.500
     0     -0.4251020     23  2.500
     1     -2.7211652     23  2.500
     1      8.7374914     23  2.500
   Error from kinetic energy argument (eV)
   NDATA  =      100
   STEP   =   20.000   1.050
  203.      201.      200.      197.      195.      192.      189.      187.
  183.      179.      177.      172.      167.      162.      157.      152.
  146.      141.      135.      126.      120.      114.      106.      99.8
  94.1      85.7      77.6      72.3      64.8      57.6      50.9      44.6
  38.9      33.6      28.8      24.5      19.4      16.2      12.5      10.1
  7.54      5.49      3.90      2.70      1.81      1.18     0.742     0.398
 0.237     0.128     0.819E-01 0.684E-01 0.645E-01 0.642E-01 0.611E-01 0.547E-01
 0.457E-01 0.338E-01 0.231E-01 0.150E-01 0.989E-02 0.736E-02 0.647E-02 0.633E-02
 0.621E-02 0.565E-02 0.466E-02 0.349E-02 0.233E-02 0.167E-02 0.132E-02 0.124E-02
 0.122E-02 0.113E-02 0.912E-03 0.685E-03 0.483E-03 0.379E-03 0.351E-03 0.343E-03
 0.307E-03 0.241E-03 0.176E-03 0.135E-03 0.125E-03 0.120E-03 0.105E-03 0.789E-04
 0.593E-04 0.525E-04 0.506E-04 0.446E-04 0.333E-04 0.264E-04 0.244E-04 0.229E-04
 0.182E-04 0.142E-04 0.127E-04 0.119E-04
END of PSCTR-controll parameters
 local part
   75.5890395431569     
  0.19844045E+03  0.19839737E+03  0.19826819E+03  0.19805310E+03  0.19775240E+03
  0.19736653E+03  0.19689604E+03  0.19634161E+03  0.19570403E+03  0.19498421E+03
  0.19418319E+03  0.19330212E+03  0.19234224E+03  0.19130493E+03  0.19019166E+03
  0.18900399E+03  0.18774362E+03  0.18641229E+03  0.18501188E+03  0.18354432E+03
  0.18201163E+03  0.18041592E+03  0.17875936E+03  0.17704419E+03  0.17527272E+03
  0.17344731E+03  0.17157037E+03  0.16964436E+03  0.16767180E+03  0.16565523E+03
  0.16359722E+03  0.16150038E+03  0.15936734E+03  0.15720073E+03  0.15500322E+03
  0.15277744E+03  0.15052607E+03  0.14825176E+03  0.14595714E+03  0.14364483E+03
  0.14131745E+03  0.13897758E+03  0.13662775E+03  0.13427050E+03  0.13190828E+03
  0.12954354E+03  0.12717867E+03  0.12481599E+03  0.12245779E+03  0.12010629E+03
  0.11776365E+03  0.11543197E+03  0.11311328E+03  0.11080952E+03  0.10852260E+03
  0.10625433E+03  0.10400642E+03  0.10178055E+03  0.99578288E+02  0.97401128E+02
  0.95250484E+02  0.93127686E+02  0.91033982E+02  0.88970535E+02  0.86938423E+02
  0.84938643E+02  0.82972106E+02  0.81039640E+02  0.79141993E+02  0.77279828E+02
  0.75453731E+02  0.73664207E+02  0.71911683E+02  0.70196511E+02  0.68518969E+02
  0.66879260E+02  0.65277520E+02  0.63713814E+02  0.62188142E+02  0.60700441E+02
  0.59250586E+02  0.57838391E+02  0.56463617E+02  0.55125970E+02  0.53825104E+02
  0.52560626E+02  0.51332097E+02  0.50139035E+02  0.48980919E+02  0.47857191E+02
  0.46767257E+02  0.45710493E+02  0.44686246E+02  0.43693838E+02  0.42732565E+02
  0.41801707E+02  0.40900520E+02  0.40028250E+02  0.39184127E+02  0.38367371E+02
  0.37577194E+02  0.36812803E+02  0.36073400E+02  0.35358185E+02  0.34666360E+02
  0.33997130E+02  0.33349702E+02  0.32723291E+02  0.32117119E+02  0.31530418E+02
  0.30962430E+02  0.30412409E+02  0.29879624E+02  0.29363356E+02  0.28862905E+02
  0.28377585E+02  0.27906728E+02  0.27449686E+02  0.27005829E+02  0.26574546E+02
  0.26155248E+02  0.25747365E+02  0.25350350E+02  0.24963676E+02  0.24586837E+02
  0.24219350E+02  0.23860754E+02  0.23510608E+02  0.23168494E+02  0.22834014E+02
  0.22506793E+02  0.22186475E+02  0.21872727E+02  0.21565233E+02  0.21263701E+02
  0.20967854E+02  0.20677437E+02  0.20392213E+02  0.20111961E+02  0.19836478E+02
  0.19565578E+02  0.19299090E+02  0.19036860E+02  0.18778746E+02  0.18524620E+02
  0.18274369E+02  0.18027890E+02  0.17785093E+02  0.17545899E+02  0.17310238E+02
  0.17078049E+02  0.16849282E+02  0.16623891E+02  0.16401841E+02  0.16183102E+02
  0.15967649E+02  0.15755463E+02  0.15546528E+02  0.15340834E+02  0.15138373E+02
  0.14939139E+02  0.14743129E+02  0.14550340E+02  0.14360771E+02  0.14174423E+02
  0.13991293E+02  0.13811381E+02  0.13634684E+02  0.13461199E+02  0.13290921E+02
  0.13123843E+02  0.12959955E+02  0.12799247E+02  0.12641702E+02  0.12487305E+02
  0.12336034E+02  0.12187865E+02  0.12042772E+02  0.11900724E+02  0.11761688E+02
  0.11625625E+02  0.11492495E+02  0.11362255E+02  0.11234856E+02  0.11110247E+02
  0.10988376E+02  0.10869185E+02  0.10752614E+02  0.10638600E+02  0.10527080E+02
  0.10417984E+02  0.10311245E+02  0.10206790E+02  0.10104547E+02  0.10004442E+02
  0.99063984E+01  0.98103406E+01  0.97161917E+01  0.96238745E+01  0.95333118E+01
  0.94444267E+01  0.93571425E+01  0.92713836E+01  0.91870751E+01  0.91041436E+01
  0.90225172E+01  0.89421254E+01  0.88629002E+01  0.87847753E+01  0.87076872E+01
  0.86315746E+01  0.85563792E+01  0.84820455E+01  0.84085211E+01  0.83357566E+01
  0.82637062E+01  0.81923270E+01  0.81215799E+01  0.80514289E+01  0.79818417E+01
  0.79127895E+01  0.78442469E+01  0.77761920E+01  0.77086063E+01  0.76414748E+01
  0.75747857E+01  0.75085303E+01  0.74427031E+01  0.73773015E+01  0.73123258E+01
  0.72477789E+01  0.71836662E+01  0.71199954E+01  0.70567766E+01  0.69940213E+01
  0.69317434E+01  0.68699579E+01  0.68086813E+01  0.67479312E+01  0.66877262E+01
  0.66280856E+01  0.65690291E+01  0.65105767E+01  0.64527487E+01  0.63955648E+01
  0.63390450E+01  0.62832081E+01  0.62280728E+01  0.61736565E+01  0.61199757E+01
  0.60670458E+01  0.60148806E+01  0.59634927E+01  0.59128930E+01  0.58630907E+01
  0.58140932E+01  0.57659062E+01  0.57185334E+01  0.56719763E+01  0.56262349E+01
  0.55813068E+01  0.55371876E+01  0.54938712E+01  0.54513492E+01  0.54096113E+01
  0.53686456E+01  0.53284379E+01  0.52889728E+01  0.52502329E+01  0.52121992E+01
  0.51748515E+01  0.51381682E+01  0.51021264E+01  0.50667023E+01  0.50318710E+01
  0.49976069E+01  0.49638837E+01  0.49306747E+01  0.48979529E+01  0.48656908E+01
  0.48338613E+01  0.48024370E+01  0.47713910E+01  0.47406968E+01  0.47103285E+01
  0.46802606E+01  0.46504686E+01  0.46209291E+01  0.45916195E+01  0.45625183E+01
  0.45336055E+01  0.45048622E+01  0.44762711E+01  0.44478161E+01  0.44194828E+01
  0.43912585E+01  0.43631318E+01  0.43350931E+01  0.43071345E+01  0.42792495E+01
  0.42514336E+01  0.42236836E+01  0.41959979E+01  0.41683766E+01  0.41408211E+01
  0.41133344E+01  0.40859206E+01  0.40585854E+01  0.40313354E+01  0.40041783E+01
  0.39771230E+01  0.39501792E+01  0.39233573E+01  0.38966684E+01  0.38701244E+01
  0.38437372E+01  0.38175196E+01  0.37914841E+01  0.37656437E+01  0.37400110E+01
  0.37145990E+01  0.36894200E+01  0.36644861E+01  0.36398091E+01  0.36154001E+01
  0.35912696E+01  0.35674276E+01  0.35438830E+01  0.35206440E+01  0.34977180E+01
  0.34751112E+01  0.34528290E+01  0.34308757E+01  0.34092544E+01  0.33879671E+01
  0.33670150E+01  0.33463977E+01  0.33261140E+01  0.33061615E+01  0.32865367E+01
  0.32672351E+01  0.32482510E+01  0.32295781E+01  0.32112087E+01  0.31931345E+01
  0.31753465E+01  0.31578346E+01  0.31405884E+01  0.31235966E+01  0.31068475E+01
  0.30903290E+01  0.30740287E+01  0.30579336E+01  0.30420308E+01  0.30263073E+01
  0.30107499E+01  0.29953456E+01  0.29800815E+01  0.29649449E+01  0.29499235E+01
  0.29350052E+01  0.29201786E+01  0.29054326E+01  0.28907567E+01  0.28761412E+01
  0.28615769E+01  0.28470553E+01  0.28325690E+01  0.28181109E+01  0.28036751E+01
  0.27892564E+01  0.27748505E+01  0.27604539E+01  0.27460641E+01  0.27316793E+01
  0.27172988E+01  0.27029224E+01  0.26885510E+01  0.26741861E+01  0.26598302E+01
  0.26454863E+01  0.26311581E+01  0.26168499E+01  0.26025668E+01  0.25883140E+01
  0.25740976E+01  0.25599238E+01  0.25457993E+01  0.25317310E+01  0.25177260E+01
  0.25037917E+01  0.24899355E+01  0.24761648E+01  0.24624870E+01  0.24489093E+01
  0.24354389E+01  0.24220827E+01  0.24088473E+01  0.23957391E+01  0.23827639E+01
  0.23699274E+01  0.23572346E+01  0.23446901E+01  0.23322979E+01  0.23200615E+01
  0.23079840E+01  0.22960676E+01  0.22843141E+01  0.22727245E+01  0.22612995E+01
  0.22500389E+01  0.22389420E+01  0.22280073E+01  0.22172331E+01  0.22066167E+01
  0.21961551E+01  0.21858448E+01  0.21756816E+01  0.21656610E+01  0.21557782E+01
  0.21460276E+01  0.21364036E+01  0.21269003E+01  0.21175114E+01  0.21082304E+01
  0.20990506E+01  0.20899654E+01  0.20809678E+01  0.20720510E+01  0.20632082E+01
  0.20544326E+01  0.20457174E+01  0.20370563E+01  0.20284428E+01  0.20198708E+01
  0.20113347E+01  0.20028287E+01  0.19943478E+01  0.19858872E+01  0.19774423E+01
  0.19690092E+01  0.19605844E+01  0.19521646E+01  0.19437471E+01  0.19353297E+01
  0.19269108E+01  0.19184889E+01  0.19100632E+01  0.19016335E+01  0.18931998E+01
  0.18847626E+01  0.18763229E+01  0.18678821E+01  0.18594420E+01  0.18510047E+01
  0.18425727E+01  0.18341488E+01  0.18257360E+01  0.18173377E+01  0.18089574E+01
  0.18005988E+01  0.17922659E+01  0.17839625E+01  0.17756929E+01  0.17674612E+01
  0.17592714E+01  0.17511279E+01  0.17430346E+01  0.17349956E+01  0.17270147E+01
  0.17190957E+01  0.17112423E+01  0.17034577E+01  0.16957451E+01  0.16881075E+01
  0.16805474E+01  0.16730673E+01  0.16656692E+01  0.16583548E+01  0.16511257E+01
  0.16439828E+01  0.16369270E+01  0.16299587E+01  0.16230780E+01  0.16162847E+01
  0.16095782E+01  0.16029576E+01  0.15964218E+01  0.15899691E+01  0.15835979E+01
  0.15773060E+01  0.15710911E+01  0.15649506E+01  0.15588819E+01  0.15528818E+01
  0.15469474E+01  0.15410752E+01  0.15352618E+01  0.15295038E+01  0.15237976E+01
  0.15181395E+01  0.15125258E+01  0.15069529E+01  0.15014171E+01  0.14959148E+01
  0.14904425E+01  0.14849968E+01  0.14795743E+01  0.14741719E+01  0.14687864E+01
  0.14634152E+01  0.14580554E+01  0.14527047E+01  0.14473607E+01  0.14420215E+01
  0.14366852E+01  0.14313502E+01  0.14260153E+01  0.14206795E+01  0.14153418E+01
  0.14100017E+01  0.14046589E+01  0.13993134E+01  0.13939653E+01  0.13886150E+01
  0.13832632E+01  0.13779107E+01  0.13725586E+01  0.13672082E+01  0.13618608E+01
  0.13565181E+01  0.13511818E+01  0.13458538E+01  0.13405361E+01  0.13352307E+01
  0.13299398E+01  0.13246657E+01  0.13194107E+01  0.13141769E+01  0.13089668E+01
  0.13037826E+01  0.12986266E+01  0.12935011E+01  0.12884081E+01  0.12833498E+01
  0.12783281E+01  0.12733450E+01  0.12684022E+01  0.12635014E+01  0.12586440E+01
  0.12538313E+01  0.12490647E+01  0.12443450E+01  0.12396731E+01  0.12350497E+01
  0.12304752E+01  0.12259500E+01  0.12214743E+01  0.12170478E+01  0.12126705E+01
  0.12083418E+01  0.12040612E+01  0.11998279E+01  0.11956410E+01  0.11914995E+01
  0.11874020E+01  0.11833473E+01  0.11793338E+01  0.11753600E+01  0.11714242E+01
  0.11675245E+01  0.11636592E+01  0.11598263E+01  0.11560239E+01  0.11522498E+01
  0.11485022E+01  0.11447789E+01  0.11410778E+01  0.11373970E+01  0.11337345E+01
  0.11300882E+01  0.11264563E+01  0.11228369E+01  0.11192282E+01  0.11156286E+01
  0.11120365E+01  0.11084504E+01  0.11048689E+01  0.11012908E+01  0.10977149E+01
  0.10941403E+01  0.10905660E+01  0.10869914E+01  0.10834158E+01  0.10798389E+01
  0.10762603E+01  0.10726798E+01  0.10690975E+01  0.10655134E+01  0.10619279E+01
  0.10583412E+01  0.10547540E+01  0.10511668E+01  0.10475803E+01  0.10439956E+01
  0.10404134E+01  0.10368348E+01  0.10332610E+01  0.10296931E+01  0.10261324E+01
  0.10225801E+01  0.10190377E+01  0.10155065E+01  0.10119878E+01  0.10084832E+01
  0.10049940E+01  0.10015216E+01  0.99806733E+00  0.99463262E+00  0.99121875E+00
  0.98782696E+00  0.98445846E+00  0.98111436E+00  0.97779574E+00  0.97450354E+00
  0.97123867E+00  0.96800191E+00  0.96479395E+00  0.96161537E+00  0.95846667E+00
  0.95534822E+00  0.95226027E+00  0.94920297E+00  0.94617635E+00  0.94318034E+00
  0.94021473E+00  0.93727921E+00  0.93437337E+00  0.93149669E+00  0.92864853E+00
  0.92582817E+00  0.92303479E+00  0.92026750E+00  0.91752531E+00  0.91480718E+00
  0.91211197E+00  0.90943852E+00  0.90678561E+00  0.90415195E+00  0.90153625E+00
  0.89893719E+00  0.89635342E+00  0.89378358E+00  0.89122633E+00  0.88868033E+00
  0.88614426E+00  0.88361683E+00  0.88109678E+00  0.87858290E+00  0.87607405E+00
  0.87356911E+00  0.87106706E+00  0.86856693E+00  0.86606785E+00  0.86356902E+00
  0.86106971E+00  0.85856930E+00  0.85606727E+00  0.85356318E+00  0.85105670E+00
  0.84854758E+00  0.84603570E+00  0.84352103E+00  0.84100362E+00  0.83848365E+00
  0.83596137E+00  0.83343715E+00  0.83091143E+00  0.82838473E+00  0.82585767E+00
  0.82333092E+00  0.82080525E+00  0.81828146E+00  0.81576043E+00  0.81324308E+00
  0.81073038E+00  0.80822331E+00  0.80572292E+00  0.80323025E+00  0.80074635E+00
  0.79827230E+00  0.79580915E+00  0.79335794E+00  0.79091972E+00  0.78849546E+00
  0.78608614E+00  0.78369267E+00  0.78131593E+00  0.77895672E+00  0.77661580E+00
  0.77429386E+00  0.77199151E+00  0.76970928E+00  0.76744764E+00  0.76520697E+00
  0.76298755E+00  0.76078959E+00  0.75861320E+00  0.75645841E+00  0.75432515E+00
  0.75221325E+00  0.75012248E+00  0.74805250E+00  0.74600290E+00  0.74397317E+00
  0.74196273E+00  0.73997095E+00  0.73799710E+00  0.73604040E+00  0.73410002E+00
  0.73217508E+00  0.73026463E+00  0.72836771E+00  0.72648332E+00  0.72461043E+00
  0.72274799E+00  0.72089495E+00  0.71905025E+00  0.71721284E+00  0.71538167E+00
  0.71355572E+00  0.71173400E+00  0.70991555E+00  0.70809944E+00  0.70628482E+00
  0.70447084E+00  0.70265676E+00  0.70084186E+00  0.69902552E+00  0.69720718E+00
  0.69538634E+00  0.69356259E+00  0.69173559E+00  0.68990511E+00  0.68807096E+00
  0.68623307E+00  0.68439142E+00  0.68254610E+00  0.68069728E+00  0.67884519E+00
  0.67699016E+00  0.67513258E+00  0.67327290E+00  0.67141166E+00  0.66954946E+00
  0.66768692E+00  0.66582476E+00  0.66396371E+00  0.66210454E+00  0.66024808E+00
  0.65839517E+00  0.65654666E+00  0.65470343E+00  0.65286635E+00  0.65103631E+00
  0.64921419E+00  0.64740084E+00  0.64559709E+00  0.64380377E+00  0.64202165E+00
  0.64025145E+00  0.63849389E+00  0.63674960E+00  0.63501916E+00  0.63330310E+00
  0.63160189E+00  0.62991593E+00  0.62824555E+00  0.62659100E+00  0.62495248E+00
  0.62333009E+00  0.62172388E+00  0.62013380E+00  0.61855974E+00  0.61700152E+00
  0.61545888E+00  0.61393147E+00  0.61241892E+00  0.61092075E+00  0.60943644E+00
  0.60796542E+00  0.60650704E+00  0.60506065E+00  0.60362551E+00  0.60220087E+00
  0.60078595E+00  0.59937994E+00  0.59798200E+00  0.59659130E+00  0.59520700E+00
  0.59382822E+00  0.59245415E+00  0.59108394E+00  0.58971677E+00  0.58835186E+00
  0.58698845E+00  0.58562581E+00  0.58426326E+00  0.58290016E+00  0.58153591E+00
  0.58016999E+00  0.57880190E+00  0.57743124E+00  0.57605763E+00  0.57468079E+00
  0.57330049E+00  0.57191656E+00  0.57052890E+00  0.56913750E+00  0.56774237E+00
  0.56634365E+00  0.56494148E+00  0.56353611E+00  0.56212783E+00  0.56071699E+00
  0.55930401E+00  0.55788934E+00  0.55647348E+00  0.55505698E+00  0.55364043E+00
  0.55222445E+00  0.55080967E+00  0.54939676E+00  0.54798641E+00  0.54657931E+00
  0.54517616E+00  0.54377767E+00  0.54238453E+00  0.54099743E+00  0.53961704E+00
  0.53824401E+00  0.53687897E+00  0.53552251E+00  0.53417519E+00  0.53283753E+00
  0.53151002E+00  0.53019306E+00  0.52888706E+00  0.52759233E+00  0.52630914E+00
  0.52503772E+00  0.52377822E+00  0.52253074E+00  0.52129533E+00  0.52007197E+00
  0.51886058E+00  0.51766104E+00  0.51647316E+00  0.51529668E+00  0.51413132E+00
  0.51297673E+00  0.51183251E+00  0.51069822E+00  0.50957339E+00  0.50845750E+00
  0.50735001E+00  0.50625033E+00  0.50515787E+00  0.50407201E+00  0.50299212E+00
  0.50191757E+00  0.50084769E+00  0.49978186E+00  0.49871942E+00  0.49765976E+00
  0.49660224E+00  0.49554626E+00  0.49449126E+00  0.49343669E+00  0.49238201E+00
  0.49132674E+00  0.49027045E+00  0.48921271E+00  0.48815318E+00  0.48709152E+00
  0.48602747E+00  0.48496082E+00  0.48389137E+00  0.48281902E+00  0.48174370E+00
  0.48066537E+00  0.47958407E+00  0.47849988E+00  0.47741293E+00  0.47632338E+00
  0.47523146E+00  0.47413742E+00  0.47304158E+00  0.47194427E+00  0.47084586E+00
  0.46974677E+00  0.46864742E+00  0.46754828E+00  0.46644983E+00  0.46535255E+00
  0.46425696E+00  0.46316356E+00  0.46207289E+00  0.46098544E+00  0.45990175E+00
  0.45882231E+00  0.45774762E+00  0.45667817E+00  0.45561440E+00  0.45455677E+00
  0.45350569E+00  0.45246153E+00  0.45142466E+00  0.45039540E+00  0.44937403E+00
  0.44836079E+00  0.44735589E+00  0.44635949E+00  0.44537172E+00  0.44439266E+00
  0.44342235E+00  0.44246077E+00  0.44150789E+00  0.44056363E+00  0.43962784E+00
  0.43870037E+00  0.43778102E+00  0.43686953E+00  0.43596565E+00  0.43506906E+00
  0.43417943E+00  0.43329639E+00  0.43241956E+00  0.43154854E+00  0.43068290E+00
  0.42982220E+00  0.42896600E+00  0.42811385E+00  0.42726527E+00  0.42641982E+00
  0.42557705E+00  0.42473649E+00  0.42389772E+00  0.42306029E+00  0.42222380E+00
  0.42138786E+00  0.42055208E+00  0.41971612E+00  0.41887964E+00  0.41804235E+00
  0.41720397E+00  0.41636428E+00  0.41552305E+00  0.41468013E+00  0.41383538E+00
  0.41298868E+00  0.41213998E+00  0.41128925E+00  0.41043647E+00  0.40958170E+00
  0.40872500E+00  0.40786648E+00  0.40700627E+00  0.40614453E+00  0.40528145E+00
  0.40441727E+00  0.40355222E+00  0.40268657E+00  0.40182061E+00  0.40095466E+00
  0.40008902E+00  0.39922405E+00  0.39836009E+00  0.39749748E+00  0.39663660E+00
  0.39577779E+00  0.39492141E+00  0.39406783E+00  0.39321739E+00  0.39237044E+00
  0.39152729E+00  0.39068828E+00  0.38985369E+00  0.38902382E+00  0.38819893E+00
  0.38737926E+00  0.38656503E+00  0.38575645E+00  0.38495367E+00  0.38415684E+00
  0.38336608E+00  0.38258147E+00  0.38180307E+00  0.38103090E+00  0.38026497E+00
 gradient corrections used for XC
           5
 core charge-density (partial)
  0.13100882E+01  0.13093940E+01  0.13073135E+01  0.13038527E+01  0.12990218E+01
  0.12928350E+01  0.12853105E+01  0.12764701E+01  0.12663395E+01  0.12549482E+01
  0.12423288E+01  0.12285176E+01  0.12135539E+01  0.11974801E+01  0.11803412E+01
  0.11621850E+01  0.11430617E+01  0.11230236E+01  0.11021249E+01  0.10804215E+01
  0.10579709E+01  0.10348319E+01  0.10110639E+01  0.98672753E+00  0.96188358E+00
  0.93659327E+00  0.91091780E+00  0.88491819E+00  0.85865501E+00  0.83218822E+00
  0.80557689E+00  0.77887907E+00  0.75215154E+00  0.72544967E+00  0.69882723E+00
  0.67233623E+00  0.64602679E+00  0.61994699E+00  0.59414277E+00  0.56865780E+00
  0.54353343E+00  0.51880854E+00  0.49451954E+00  0.47070030E+00  0.44738208E+00
  0.42459355E+00  0.40236074E+00  0.38070706E+00  0.35965329E+00  0.33921763E+00
  0.31941571E+00  0.30026063E+00  0.28176302E+00  0.26393113E+00  0.24677083E+00
  0.23028575E+00  0.21447734E+00  0.19934495E+00  0.18488593E+00  0.17109575E+00
  0.15796807E+00  0.14549489E+00  0.13366661E+00  0.12247217E+00  0.11189916E+00
  0.10193394E+00  0.92561733E-01  0.83766753E-01  0.75532317E-01  0.67840948E-01
  0.60674490E-01  0.54014209E-01  0.47840902E-01  0.42134989E-01  0.36876615E-01
  0.32045740E-01  0.27622230E-01  0.23585936E-01  0.19916778E-01  0.16594815E-01
  0.13600321E-01  0.10913845E-01  0.85162723E-02  0.63888806E-02  0.45133888E-02
  0.28720031E-02  0.14474564E-02  0.22304419E-03 -0.81734489E-03 -0.16892030E-02
 -0.24073815E-02 -0.29860737E-02 -0.34388015E-02 -0.37784067E-02 -0.40170451E-02
 -0.41661851E-02 -0.42366088E-02 -0.42384173E-02 -0.41810379E-02 -0.40732348E-02
 -0.39231216E-02 -0.37381769E-02 -0.35252609E-02 -0.32906352E-02 -0.30399826E-02
 -0.27784297E-02 -0.25105700E-02 -0.22404877E-02 -0.19717833E-02 -0.17075989E-02
 -0.14506441E-02 -0.12032226E-02 -0.96725827E-03 -0.74432185E-03 -0.53565683E-03
 -0.34220536E-03 -0.16463368E-03 -0.33568787E-05  0.14143685E-03  0.26976282E-03
  0.38181722E-03  0.47795537E-03  0.55867100E-03  0.62457641E-03  0.67638380E-03
  0.71488756E-03  0.74094777E-03  0.75547472E-03  0.75941459E-03  0.75373625E-03
  0.73941919E-03  0.71744251E-03  0.68877505E-03  0.65436651E-03  0.61513968E-03
  0.57198361E-03  0.52574774E-03  0.47723700E-03  0.42720774E-03  0.37636448E-03
  0.32535751E-03  0.27478113E-03  0.22517267E-03  0.17701203E-03  0.13072191E-03
  0.86668490E-04  0.45162598E-04  0.64613273E-05 -0.29229995E-04 -0.61755512E-04
 -0.91006262E-04 -0.11691737E-03 -0.13946505E-03 -0.15866349E-03 -0.17456158E-03
 -0.18723960E-03 -0.19680592E-03 -0.20339360E-03 -0.20715709E-03 -0.20826901E-03
 -0.20691692E-03 -0.20330030E-03 -0.19762754E-03 -0.19011321E-03 -0.18097534E-03
 -0.17043299E-03 -0.15870390E-03 -0.14600242E-03 -0.13253755E-03 -0.11851121E-03
 -0.10411671E-03 -0.89537434E-04 -0.74945637E-04 -0.60501543E-04 -0.46352552E-04
 -0.32632653E-04 -0.19462011E-04 -0.69467060E-05  0.48213578E-05  0.15764410E-04
  0.25818631E-04  0.34933849E-04  0.43073122E-04  0.50212219E-04  0.56339015E-04
  0.61452806E-04  0.65563560E-04  0.68691109E-04  0.70864307E-04  0.72120143E-04
  0.72502842E-04  0.72062953E-04  0.70856424E-04  0.68943699E-04  0.66388813E-04
  0.63258524E-04  0.59621458E-04  0.55547305E-04  0.51106042E-04  0.46367208E-04
  0.41399225E-04  0.36268778E-04  0.31040240E-04  0.25775163E-04  0.20531823E-04
  0.15364827E-04  0.10324777E-04  0.54579973E-05  0.80631561E-06 -0.35930962E-05
 -0.77078267E-05 -0.11510277E-04 -0.14977662E-04 -0.18091965E-04 -0.20839846E-04
 -0.23212513E-04 -0.25205552E-04 -0.26818727E-04 -0.28055744E-04 -0.28924001E-04
 -0.29434302E-04 -0.29600561E-04 -0.29439495E-04 -0.28970297E-04 -0.28214309E-04
 -0.27194690E-04 -0.25936084E-04 -0.24464293E-04 -0.22805953E-04 -0.20988220E-04
 -0.19038472E-04 -0.16984015E-04 -0.14851820E-04 -0.12668258E-04 -0.10458875E-04
 -0.82481689E-05 -0.60594025E-05 -0.39144287E-05 -0.18335433E-05  0.16464007E-06
  0.20632932E-05  0.38474523E-05  0.55040755E-05  0.70220782E-05  0.83923473E-05
  0.96077350E-05  0.10663034E-04  0.11554936E-04  0.12281969E-04  0.12844425E-04
  0.13244270E-04  0.13485045E-04  0.13571754E-04  0.13510741E-04  0.13309565E-04
  0.12976866E-04  0.12522224E-04  0.11956020E-04  0.11289297E-04  0.10533612E-04
  0.97008980E-05  0.88033287E-05  0.78531819E-05  0.68627124E-05  0.58440297E-05
  0.48089824E-05  0.37690511E-05  0.27352497E-05  0.17180352E-05  0.72722823E-06
 -0.22805780E-06 -0.11394765E-05 -0.19994983E-05 -0.28014500E-05 -0.35395444E-05
 -0.42088989E-05 -0.48055452E-05 -0.53264297E-05 -0.57694038E-05 -0.61332063E-05
 -0.64174383E-05 -0.66225296E-05 -0.67496990E-05 -0.68009081E-05 -0.67788106E-05
 -0.66866955E-05 -0.65284276E-05 -0.63083845E-05 -0.60313907E-05 -0.57026508E-05
 -0.53276812E-05 -0.49122418E-05 -0.44622677E-05 -0.39838028E-05 -0.34829346E-05
 -0.29657309E-05 -0.24381797E-05 -0.19061325E-05 -0.13752512E-05 -0.85095840E-06
 -0.33839279E-06  0.15763095E-06  0.63265771E-06  0.10826223E-05  0.15038749E-05
  0.18932010E-05  0.22478370E-05  0.25654796E-05  0.28442916E-05  0.30829016E-05
  0.32803997E-05  0.34363292E-05  0.35506729E-05  0.36238371E-05  0.36566309E-05
  0.36502423E-05  0.36062126E-05  0.35264068E-05  0.34129831E-05  0.32683596E-05
  0.30951809E-05  0.28962824E-05  0.26746552E-05  0.24334100E-05  0.21757416E-05
  0.19048934E-05  0.16241236E-05  0.13366713E-05  0.10457252E-05  0.75439339E-06
  0.46567475E-06  0.18243323E-06 -0.92626141E-07 -0.35697868E-06 -0.60829881E-06
 -0.84447627E-06 -0.10636296E-05 -0.12641166E-05 -0.14445429E-05 -0.16037662E-05
 -0.17408996E-05 -0.18553112E-05 -0.19466214E-05 -0.20146979E-05 -0.20596483E-05
 -0.20818109E-05 -0.20817429E-05 -0.20602076E-05 -0.20181592E-05 -0.19567271E-05
 -0.18771982E-05 -0.17809987E-05 -0.16696752E-05 -0.15448746E-05 -0.14083249E-05
 -0.12618144E-05 -0.11071722E-05 -0.94624843E-06 -0.78089468E-06 -0.61294571E-06
 -0.44420152E-06 -0.27641040E-06 -0.11125318E-06  0.49671396E-07  0.20486001E-06
  0.35291669E-06  0.49256325E-06  0.62264828E-06  0.74215453E-06  0.85020475E-06
  0.94606588E-06  0.10291518E-05  0.10990245E-05  0.11553934E-05  0.11981139E-05
  0.12271840E-05  0.12427396E-05  0.12450491E-05  0.12345061E-05  0.12116218E-05
  0.11770158E-05  0.11314070E-05  0.10756026E-05  0.10104878E-05  0.93701424E-06
  0.85618847E-06  0.76906000E-06  0.67670960E-06  0.58023744E-06  0.48075147E-06
  0.37935607E-06  0.27714110E-06  0.17517143E-06  0.74476991E-07 -0.23956423E-07
 -0.11919574E-06 -0.21036832E-06 -0.29666894E-06 -0.37736572E-06 -0.45180537E-06
 -0.51941727E-06 -0.57971679E-06 -0.63230753E-06 -0.67688268E-06 -0.71322542E-06
 -0.74120844E-06 -0.76079255E-06 -0.77202449E-06 -0.77503389E-06 -0.77002960E-06
 -0.75729521E-06 -0.73718408E-06 -0.71011374E-06 -0.67655980E-06 -0.63704960E-06
 -0.59215531E-06 -0.54248700E-06 -0.48868536E-06 -0.43141448E-06 -0.37135443E-06
 -0.30919407E-06 -0.24562385E-06 -0.18132889E-06 -0.11698220E-06 -0.53238352E-07
  0.92726133E-08  0.69950774E-07  0.12823150E-06  0.18359014E-06  0.23554611E-06
  0.28366653E-06  0.32756922E-06  0.36692508E-06  0.40145997E-06  0.43095591E-06
  0.45525171E-06  0.47424302E-06  0.48788184E-06  0.49617543E-06  0.49918472E-06
  0.49702226E-06  0.48984967E-06  0.47787471E-06  0.46134791E-06  0.44055893E-06
  0.41583262E-06  0.38752476E-06  0.35601774E-06  0.32171594E-06  0.28504116E-06
  0.24642787E-06  0.20631858E-06  0.16515914E-06  0.12339421E-06  0.81462833E-07
  0.39794195E-07 -0.11964327E-08 -0.41111480E-07 -0.79574594E-07 -0.11623386E-06
 -0.15076469E-06 -0.18287234E-06 -0.21229415E-06 -0.23880125E-06 -0.26220006E-06
 -0.28233329E-06 -0.29908056E-06 -0.31235870E-06 -0.32212159E-06 -0.32835969E-06
 -0.33109921E-06 -0.33040093E-06 -0.32635870E-06 -0.31909767E-06 -0.30877227E-06
 -0.29556388E-06 -0.27967834E-06 -0.26134332E-06 -0.24080543E-06 -0.21832731E-06
 -0.19418459E-06 -0.16866282E-06 -0.14205433E-06 -0.11465515E-06 -0.86761971E-07
 -0.58669131E-07 -0.30665734E-07 -0.30328839E-08  0.23958936E-07  0.50052311E-07
  0.75005154E-07  0.98592759E-07  0.12060962E-06  0.14087104E-06  0.15921445E-06
  0.17550051E-06  0.18961398E-06  0.20146422E-06  0.21098557E-06  0.21813739E-06
  0.22290384E-06  0.22529347E-06  0.22533857E-06  0.22309422E-06  0.21863726E-06
  0.21206496E-06  0.20349361E-06  0.19305683E-06  0.18090390E-06  0.16719784E-06
  0.15211349E-06  0.13583546E-06  0.11855606E-06  0.10047319E-06  0.81788226E-07
  0.62703941E-07  0.43422413E-07  0.24143031E-07  0.50605602E-08 -0.13636703E-07
 -0.31768669E-07 -0.49165071E-07 -0.65666941E-07 -0.81127949E-07 -0.95415572E-07
 -0.10841211E-06 -0.12001554E-06 -0.13014015E-06 -0.13871706E-06 -0.14569451E-06
 -0.15103799E-06 -0.15473023E-06 -0.15677092E-06 -0.15717641E-06 -0.15597910E-06
 -0.15322679E-06 -0.14898189E-06 -0.14332038E-06 -0.13633085E-06 -0.12811323E-06
 -0.11877765E-06 -0.10844298E-06 -0.97235584E-07 -0.85287767E-07 -0.72736400E-07
 -0.59721411E-07 -0.46384329E-07 -0.32866826E-07 -0.19309297E-07 -0.58494816E-08
  0.73788583E-08  0.20247192E-07  0.32633395E-07  0.44422830E-07  0.55509338E-07
  0.65796115E-07  0.75196480E-07  0.83634528E-07  0.91045657E-07  0.97376973E-07
  0.10258757E-06  0.10664868E-06  0.10954372E-06  0.11126815E-06  0.11182933E-06
  0.11124616E-06  0.10954862E-06  0.10677727E-06  0.10298264E-06  0.98224459E-07
  0.92570891E-07  0.86097684E-07  0.78887240E-07  0.71027653E-07  0.62611707E-07
  0.53735850E-07  0.44499152E-07  0.35002256E-07  0.25346339E-07  0.15632087E-07
  0.59586961E-08 -0.35770897E-08 -0.12881898E-07 -0.21866594E-07 -0.30447087E-07
 -0.38545066E-07 -0.46088670E-07 -0.53013077E-07 -0.59261004E-07 -0.64783134E-07
 -0.69538443E-07 -0.73494448E-07 -0.76627355E-07 -0.78922123E-07 -0.80372439E-07
 -0.80980605E-07 -0.80757343E-07 -0.79721515E-07 -0.77899774E-07 -0.75326141E-07
 -0.72041516E-07 -0.68093130E-07 -0.63533948E-07 -0.58422026E-07 -0.52819821E-07
 -0.46793487E-07 -0.40412135E-07 -0.33747080E-07 -0.26871087E-07 -0.19857614E-07
 -0.12780057E-07 -0.57110216E-08  0.12783908E-08  0.81192672E-08  0.14745529E-07
  0.21094540E-07  0.27107666E-07  0.32730785E-07  0.37914741E-07  0.42615742E-07
  0.46795694E-07  0.50422474E-07  0.53470133E-07  0.55919042E-07  0.57755964E-07
  0.58974067E-07  0.59572866E-07  0.59558111E-07  0.58941605E-07  0.57740975E-07
  0.55979385E-07  0.53685194E-07  0.50891579E-07  0.47636105E-07  0.43960274E-07
  0.39909026E-07  0.35530231E-07  0.30874152E-07  0.25992893E-07  0.20939849E-07
  0.15769140E-07  0.10535062E-07  0.52915343E-08  0.91567983E-10 -0.50132472E-08
 -0.99732343E-08 -0.14741091E-07 -0.19272321E-07 -0.23525625E-07 -0.27463258E-07
 -0.31051342E-07 -0.34260133E-07 -0.37064242E-07 -0.39442814E-07 -0.41379648E-07
 -0.42863278E-07 -0.43887002E-07 -0.44448859E-07 -0.44551564E-07 -0.44202397E-07
 -0.43413045E-07 -0.42199407E-07 -0.40581357E-07 -0.38582474E-07 -0.36229737E-07
 -0.33553197E-07 -0.30585617E-07 -0.27362097E-07 -0.23919680E-07 -0.20296946E-07
 -0.16533598E-07 -0.12670043E-07 -0.87469767E-08 -0.48049693E-08 -0.88406109E-09
  0.29766289E-08  0.67392788E-08  0.10367720E-07  0.13827769E-07  0.17087538E-07
  0.20117711E-07  0.22891793E-07  0.25386327E-07  0.27581075E-07  0.29459163E-07
  0.31007196E-07  0.32215325E-07  0.33077289E-07  0.33590412E-07  0.33755569E-07
  0.33577116E-07  0.33062786E-07  0.32223550E-07  0.31073455E-07  0.29629430E-07
  0.27911063E-07  0.25940363E-07  0.23741493E-07  0.21340499E-07  0.18765008E-07
  0.16043928E-07  0.13207138E-07  0.10285170E-07  0.73088900E-08  0.43091877E-08
  0.13166627E-08 -0.16386754E-08 -0.45276983E-08 -0.73224359E-08 -0.99963372E-08
 -0.12524512E-07 -0.14883952E-07 -0.17053733E-07 -0.19015183E-07 -0.20752037E-07
 -0.22250560E-07 -0.23499638E-07 -0.24490848E-07 -0.25218499E-07 -0.25679641E-07
 -0.25874050E-07 -0.25804185E-07 -0.25475119E-07 -0.24894445E-07 -0.24072156E-07
 -0.23020509E-07 -0.21753862E-07 -0.20288497E-07 -0.18642423E-07 -0.16835169E-07
 -0.14887564E-07 -0.12821506E-07 -0.10659724E-07 -0.84255365E-08 -0.61426121E-08
 -0.38347218E-08 -0.15255016E-08  0.76178279E-09  0.30044631E-08  0.51806859E-08
  0.72696185E-08  0.92516412E-08  0.11108524E-07  0.12823589E-07  0.14381847E-07
  0.15770129E-07  0.16977182E-07  0.17993752E-07  0.18812649E-07  0.19428782E-07
  0.19839177E-07  0.20042975E-07  0.20041404E-07  0.19837738E-07  0.19437224E-07
  0.18847009E-07  0.18076027E-07  0.17134889E-07  0.16035748E-07  0.14792150E-07
  0.13418880E-07  0.11931794E-07  0.10347641E-07  0.86838823E-08  0.69585054E-08
  0.51898357E-08  0.33963471E-08  0.15964746E-08 -0.19156961E-09 -0.19499756E-08
 -0.36615078E-08 -0.53096686E-08 -0.68788527E-08 -0.83544892E-08 -0.97231721E-08
 -0.10972776E-07 -0.12092560E-07 -0.13073250E-07 -0.13907112E-07 -0.14588007E-07
 -0.15111425E-07 -0.15474507E-07 -0.15676048E-07 -0.15716483E-07 -0.15597859E-07
 -0.15323790E-07 -0.14899395E-07 -0.14331226E-07 -0.13627177E-07 -0.12796391E-07
 -0.11849141E-07 -0.10796718E-07 -0.96512965E-08 -0.84258016E-08 -0.71337684E-08
 -0.57891964E-08 -0.44064021E-08 -0.29998713E-08 -0.15841108E-08 -0.17350319E-09
  0.12178361E-08  0.25761956E-08  0.38883999E-08  0.51419331E-08  0.63250550E-08
  0.74269066E-08  0.84376067E-08  0.93483357E-08  0.10151408E-07  0.10840335E-07
  0.11409867E-07  0.11856033E-07  0.12176159E-07  0.12368876E-07  0.12434114E-07
  0.12373085E-07  0.12188252E-07  0.11883283E-07  0.11463002E-07  0.10933317E-07
  0.10301150E-07  0.95743538E-08  0.87616132E-08  0.78723523E-08  0.69166259E-08
  0.59050110E-08  0.48484924E-08  0.37583470E-08  0.26460264E-08  0.15230398E-08
  0.40083753E-09 -0.70930285E-09 -0.17963870E-08 -0.28498100E-08 -0.38594570E-08
 -0.48157980E-08 -0.57099743E-08 -0.65338783E-08 -0.72802239E-08 -0.79426076E-08
 -0.85155604E-08 -0.89945891E-08 -0.93762076E-08 -0.96579575E-08 -0.98384181E-08
 -0.99172062E-08 -0.98949648E-08 -0.97733424E-08 -0.95549624E-08 -0.92433828E-08
 -0.88430476E-08 -0.83592294E-08 -0.77979653E-08 -0.71659853E-08 -0.64706355E-08
 -0.57197955E-08 -0.49217918E-08 -0.40853085E-08 -0.32192951E-08 -0.23328728E-08
 -0.14352410E-08 -0.53558382E-09  0.35702178E-09  0.12336955E-08  0.20858399E-08
  0.29052229E-08  0.36840551E-08  0.44150618E-08  0.50915488E-08  0.57074616E-08
  0.62574373E-08  0.67368488E-08  0.71418410E-08  0.74693590E-08  0.77171679E-08
  0.78838635E-08  0.79688757E-08  0.79724621E-08  0.78956946E-08  0.77404377E-08
  0.75093182E-08  0.72056896E-08  0.68335877E-08  0.63976814E-08  0.59032171E-08
  0.53559583E-08  0.47621209E-08  0.41283045E-08  0.34614216E-08  0.27686233E-08
  0.20572253E-08  0.13346313E-08  0.60825869E-09 -0.11453704E-09 -0.82653453E-09
 -0.15207175E-08 -0.21903421E-08 -0.28290012E-08 -0.34306840E-08 -0.39898309E-08
 -0.45013834E-08 -0.49608283E-08 -0.53642353E-08 -0.57082889E-08 -0.59903138E-08
 -0.62082926E-08 -0.63608780E-08 -0.64473970E-08 -0.64678490E-08 -0.64228967E-08
 -0.63138511E-08 -0.61426494E-08 -0.59118277E-08 -0.56244876E-08 -0.52842574E-08
 -0.48952495E-08 -0.44620119E-08 -0.39894780E-08 -0.34829109E-08 -0.29478475E-08
 -0.23900384E-08 -0.18153881E-08 -0.12298937E-08 -0.63958318E-09 -0.50455095E-10
  0.53158164E-09  0.11007656E-08  0.16515389E-08  0.21786001E-08  0.26769541E-08
  0.31419586E-08  0.35693655E-08  0.39553592E-08  0.42965886E-08  0.45901952E-08
  0.48338353E-08  0.50256969E-08  0.51645112E-08  0.52495581E-08  0.52806667E-08
  0.52582101E-08  0.51830943E-08  0.50567427E-08  0.48810752E-08  0.46584827E-08
  0.43917967E-08  0.40842559E-08  0.37394685E-08  0.33613709E-08  0.29541845E-08
  0.25223696E-08  0.20705777E-08  0.16036025E-08  0.11263300E-08  0.64368815E-09
  0.16059722E-09 -0.31807964E-09 -0.78758443E-09 -0.12433107E-08 -0.16808478E-08
 -0.20960227E-08 -0.24849391E-08 -0.28440126E-08 -0.31700032E-08 -0.34600432E-08
 -0.37116616E-08 -0.39228038E-08 -0.40918471E-08 -0.42176117E-08 -0.42993669E-08
 -0.43368329E-08 -0.43301782E-08 -0.42800124E-08 -0.41873742E-08 -0.40537165E-08
 -0.38808859E-08 -0.36711001E-08 -0.34269203E-08 -0.31512222E-08 -0.28471626E-08
 -0.25181446E-08 -0.21677804E-08 -0.17998527E-08 -0.14182743E-08 -0.10270477E-08
 -0.63022341E-09 -0.23185928E-09  0.16402079E-09  0.55346650E-09  0.93264000E-09
  0.12978530E-08  0.16456019E-08  0.19726007E-08  0.22758116E-08  0.25524721E-08
  0.28001195E-08  0.30166121E-08  0.32001469E-08  0.33492732E-08  0.34629037E-08
 kinetic energy density (partial)
  0.11497655E+03  0.11491602E+03  0.11473459E+03  0.11443280E+03  0.11401153E+03
  0.11347200E+03  0.11281577E+03  0.11204475E+03  0.11116115E+03  0.11016752E+03
  0.10906669E+03  0.10786179E+03  0.10655622E+03  0.10515364E+03  0.10365798E+03
  0.10207335E+03  0.10040410E+03  0.98654760E+02  0.96830035E+02  0.94934775E+02
  0.92973959E+02  0.90952678E+02  0.88876108E+02  0.86749494E+02  0.84578127E+02
  0.82367323E+02  0.80122402E+02  0.77848673E+02  0.75551407E+02  0.73235824E+02
  0.70907072E+02  0.68570211E+02  0.66230195E+02  0.63891856E+02  0.61559893E+02
  0.59238851E+02  0.56933118E+02  0.54646902E+02  0.52384232E+02  0.50148939E+02
  0.47944653E+02  0.45774795E+02  0.43642570E+02  0.41550964E+02  0.39502738E+02
  0.37500428E+02  0.35546342E+02  0.33642558E+02  0.31790928E+02  0.29993079E+02
  0.28250414E+02  0.26564116E+02  0.24935151E+02  0.23364276E+02  0.21852045E+02
  0.20398810E+02  0.19004735E+02  0.17669797E+02  0.16393802E+02  0.15176384E+02
  0.14017024E+02  0.12915050E+02  0.11869652E+02  0.10879891E+02  0.99447073E+01
  0.90629307E+01  0.82332907E+01  0.74544264E+01  0.67248961E+01  0.60431867E+01
  0.54077236E+01  0.48168796E+01  0.42689842E+01  0.37623322E+01  0.32951923E+01
  0.28658149E+01  0.24724404E+01  0.21133063E+01  0.17866541E+01  0.14907364E+01
  0.12238226E+01  0.98420496E+00  0.77020394E+00  0.58017307E+00  0.41250345E+00
  0.26562784E+00  0.13802426E+00  0.28219239E-01 -0.65209442E-01 -0.14363031E+00
 -0.20835625E+00 -0.26064283E+00 -0.30168712E+00 -0.33262677E+00 -0.35453942E+00
 -0.36844251E+00 -0.37529329E+00 -0.37598920E+00 -0.37136845E+00 -0.36221088E+00
 -0.34923903E+00 -0.33311940E+00 -0.31446394E+00 -0.29383166E+00 -0.27173039E+00
 -0.24861873E+00 -0.22490801E+00 -0.20096441E+00 -0.17711117E+00 -0.15363079E+00
 -0.13076731E+00 -0.10872864E+00 -0.87688848E-01 -0.67790506E-01 -0.49146977E-01
 -0.31844696E-01 -0.15945418E-01 -0.14884073E-02  0.11507419E-01  0.23041411E-01
  0.33129183E-01  0.41800680E-01  0.49098333E-01  0.55075298E-01  0.59793786E-01
  0.63323490E-01  0.65740103E-01  0.67123944E-01  0.67558666E-01  0.67130083E-01
  0.65925080E-01  0.64030628E-01  0.61532892E-01  0.58516435E-01  0.55063514E-01
  0.51253464E-01  0.47162163E-01  0.42861590E-01  0.38419448E-01  0.33898872E-01
  0.29358201E-01  0.24850818E-01  0.20425049E-01  0.16124123E-01  0.11986176E-01
  0.80443149E-02  0.43267088E-02  0.85673157E-03 -0.23468684E-02 -0.52697676E-02
 -0.79018412E-02 -0.10236916E-01 -0.12272507E-01 -0.14009539E-01 -0.15452058E-01
 -0.16606939E-01 -0.17483589E-01 -0.18093648E-01 -0.18450693E-01 -0.18569949E-01
 -0.18468004E-01 -0.18162534E-01 -0.17672042E-01 -0.17015602E-01 -0.16212626E-01
 -0.15282637E-01 -0.14245064E-01 -0.13119053E-01 -0.11923288E-01 -0.10675841E-01
 -0.93940271E-02 -0.80942883E-02 -0.67920860E-02 -0.55018154E-02 -0.42367351E-02
 -0.30089119E-02 -0.18291828E-02 -0.70713067E-03  0.34892639E-03  0.13319318E-02
  0.22360759E-02  0.30567696E-02  0.37906085E-02  0.44353274E-02  0.49897469E-02
  0.54537132E-02  0.58280316E-02  0.61143951E-02  0.63153093E-02  0.64340135E-02
  0.64744011E-02  0.64409375E-02  0.63385780E-02  0.61726869E-02  0.59489569E-02
  0.56733305E-02  0.53519246E-02  0.49909570E-02  0.45966778E-02  0.41753037E-02
  0.37329570E-02  0.32756096E-02  0.28090314E-02  0.23387442E-02  0.18699806E-02
  0.14076484E-02  0.95630011E-03  0.52010784E-03  0.10284358E-03 -0.29213563E-03
 -0.66189750E-03 -0.10039395E-02 -0.13161896E-02 -0.15970022E-02 -0.18451506E-02
 -0.20598157E-02 -0.22405711E-02 -0.23873655E-02 -0.25005018E-02 -0.25806149E-02
 -0.26286464E-02 -0.26458183E-02 -0.26336054E-02 -0.25937063E-02 -0.25280143E-02
 -0.24385876E-02 -0.23276197E-02 -0.21974099E-02 -0.20503346E-02 -0.18888188E-02
 -0.17153098E-02 -0.15322504E-02 -0.13420552E-02 -0.11470873E-02 -0.94963729E-03
 -0.75190399E-03 -0.55597674E-03 -0.36382011E-03 -0.17726041E-03  0.20256823E-05
  0.17252047E-03  0.33287252E-03  0.48190194E-03  0.61860372E-03  0.74214911E-03
  0.85188529E-03  0.94733325E-03  0.10281841E-02  0.10942937E-02  0.11456763E-02
  0.11824967E-02  0.12050610E-02  0.12138073E-02  0.12092941E-02  0.11921899E-02
  0.11632604E-02  0.11233568E-02  0.10734028E-02  0.10143819E-02  0.94732513E-03
  0.87329791E-03  0.79338801E-03  0.70869356E-03  0.62031142E-03  0.52932628E-03
  0.43680027E-03  0.34376329E-03  0.25120409E-03  0.16006225E-03  0.71220836E-04
 -0.14499853E-04 -0.96347801E-04 -0.17364378E-03 -0.24578494E-03 -0.31224755E-03
 -0.37258871E-03 -0.42644734E-03 -0.47354418E-03 -0.51368108E-03 -0.54673943E-03
 -0.57267796E-03 -0.59152982E-03 -0.60339903E-03 -0.60845644E-03 -0.60693513E-03
 -0.59912546E-03 -0.58536971E-03 -0.56605647E-03 -0.54161477E-03 -0.51250811E-03
 -0.47922831E-03 -0.44228946E-03 -0.40222176E-03 -0.35956560E-03 -0.31486565E-03
 -0.26866525E-03 -0.22150099E-03 -0.17389760E-03 -0.12636314E-03 -0.79384608E-04
 -0.33423849E-04  0.11086042E-04  0.53743937E-04  0.94183422E-04  0.13207511E-03
  0.16712846E-03  0.19909321E-03  0.22776025E-03  0.25296214E-03  0.27457319E-03
  0.29250902E-03  0.30672589E-03  0.31721952E-03  0.32402362E-03  0.32720811E-03
  0.32687698E-03  0.32316603E-03  0.31624023E-03  0.30629095E-03  0.29353311E-03
  0.27820206E-03  0.26055052E-03  0.24084531E-03  0.21936424E-03  0.19639283E-03
  0.17222120E-03  0.14714100E-03  0.12144239E-03  0.95411207E-04  0.69326253E-04
  0.43456747E-04  0.18059975E-04 -0.66208529E-05 -0.30358542E-04 -0.52943611E-04
 -0.74185753E-04 -0.93915066E-04 -0.11198302E-03 -0.12826319E-03 -0.14265173E-03
 -0.15506765E-03 -0.16545275E-03 -0.17377148E-03 -0.18001045E-03 -0.18417782E-03
 -0.18630243E-03 -0.18643283E-03 -0.18463608E-03 -0.18099645E-03 -0.17561399E-03
 -0.16860296E-03 -0.16009021E-03 -0.15021349E-03 -0.13911968E-03 -0.12696299E-03
 -0.11390321E-03 -0.10010389E-03 -0.85730573E-04 -0.70949071E-04 -0.55923798E-04
 -0.40816166E-04 -0.25783065E-04 -0.10975440E-04  0.34630231E-05  0.17397102E-04
  0.30701109E-04  0.43259845E-04  0.54969403E-04  0.65737848E-04  0.75485743E-04
  0.84146541E-04  0.91666834E-04  0.98006467E-04  0.10313851E-03  0.10704909E-03
  0.10973714E-03  0.11121398E-03  0.11150281E-03  0.11063811E-03  0.10866491E-03
  0.10563804E-03  0.10162125E-03  0.96686291E-04  0.90911954E-04  0.84383050E-04
  0.77189378E-04  0.69424668E-04  0.61185517E-04  0.52570336E-04  0.43678305E-04
  0.34608357E-04  0.25458193E-04  0.16323339E-04  0.72962588E-05 -0.15344811E-05
 -0.10084981E-04 -0.18276708E-04 -0.26037115E-04 -0.33300197E-04 -0.40006945E-04
 -0.46105734E-04 -0.51552617E-04 -0.56311534E-04 -0.60354441E-04 -0.63661353E-04
 -0.66220301E-04 -0.68027219E-04 -0.69085750E-04 -0.69406981E-04 -0.69009117E-04
 -0.67917085E-04 -0.66162091E-04 -0.63781125E-04 -0.60816419E-04 -0.57314874E-04
 -0.53327454E-04 -0.48908560E-04 -0.44115382E-04 -0.39007250E-04 -0.33644976E-04
 -0.28090202E-04 -0.22404760E-04 -0.16650046E-04 -0.10886420E-04 -0.51726252E-05
  0.43474923E-06  0.58817777E-05  0.11117662E-04  0.16095154E-04  0.20770928E-04
  0.25105906E-04  0.29065530E-04  0.32619985E-04  0.35744364E-04  0.38418781E-04
  0.40628434E-04  0.42363613E-04  0.43619653E-04  0.44396851E-04  0.44700318E-04
  0.44539803E-04  0.43929465E-04  0.42887616E-04  0.41436420E-04  0.39601568E-04
  0.37411930E-04  0.34899174E-04  0.32097377E-04  0.29042619E-04  0.25772566E-04
  0.22326054E-04  0.18742665E-04  0.15062314E-04  0.11324836E-04  0.75695953E-05
  0.38350980E-05  0.15863152E-06 -0.34240773E-05 -0.68791794E-05 -0.10174993E-04
 -0.13282265E-04 -0.16174401E-04 -0.18827660E-04 -0.21221324E-04 -0.23337819E-04
 -0.25162820E-04 -0.26685300E-04 -0.27897566E-04 -0.28795241E-04 -0.29377231E-04
 -0.29645648E-04 -0.29605708E-04 -0.29265599E-04 -0.28636326E-04 -0.27731526E-04
 -0.26567268E-04 -0.25161829E-04 -0.23535456E-04 -0.21710115E-04 -0.19709226E-04
 -0.17557390E-04 -0.15280120E-04 -0.12903557E-04 -0.10454193E-04 -0.79585991E-05
 -0.54431570E-05 -0.29337982E-05 -0.45575622E-06  0.19666691E-05  0.43103322E-05
  0.65534451E-05  0.86757629E-05  0.10658748E-04  0.12485717E-04  0.14141957E-04
  0.15614832E-04  0.16893856E-04  0.17970743E-04  0.18839445E-04  0.19496149E-04
  0.19939272E-04  0.20169413E-04  0.20189303E-04  0.20003723E-04  0.19619408E-04
  0.19044932E-04  0.18290583E-04  0.17368212E-04  0.16291085E-04  0.15073711E-04
  0.13731672E-04  0.12281437E-04  0.10740180E-04  0.91255925E-05  0.74556885E-05
  0.57486220E-05  0.40224999E-05  0.22952019E-05  0.58420665E-06 -0.10935740E-05
 -0.27219514E-05 -0.42856052E-05 -0.57702174E-05 -0.71625924E-05 -0.84507635E-05
 -0.96240850E-05 -0.10673308E-04 -0.11590643E-04 -0.12369801E-04 -0.13006028E-04
 -0.13496113E-04 -0.13838387E-04 -0.14032706E-04 -0.14080417E-04 -0.13984311E-04
 -0.13748564E-04 -0.13378662E-04 -0.12881318E-04 -0.12264379E-04 -0.11536718E-04
 -0.10708128E-04 -0.97891972E-05 -0.87911916E-05 -0.77259225E-05 -0.66056184E-05
 -0.54427929E-05 -0.42501129E-05 -0.30402688E-05 -0.18258466E-05 -0.61920387E-06
  0.56764840E-06  0.17231591E-05  0.28363424E-05  0.38968757E-05  0.48951887E-05
  0.58225427E-05  0.66711005E-05  0.74339855E-05  0.81053296E-05  0.86803107E-05
  0.91551786E-05  0.95272694E-05  0.97950092E-05  0.99579065E-05  0.10016534E-04
  0.99725018E-05  0.98284162E-05  0.95878354E-05  0.92552124E-05  0.88358322E-05
  0.83357407E-05  0.77616687E-05  0.71209498E-05  0.64214347E-05  0.56714014E-05
  0.48794635E-05  0.40544771E-05  0.32054469E-05  0.23414330E-05  0.14714588E-05
  0.60442182E-06 -0.25099326E-06 -0.10863970E-05 -0.18937731E-05 -0.26655512E-05
 -0.33946736E-05 -0.40746550E-05 -0.46996366E-05 -0.52644313E-05 -0.57645620E-05
 -0.61962927E-05 -0.65566501E-05 -0.68434384E-05 -0.70552455E-05 -0.71914412E-05
 -0.72521680E-05 -0.72383238E-05 -0.71515380E-05 -0.69941406E-05 -0.67691245E-05
 -0.64801026E-05 -0.61312590E-05 -0.57272960E-05 -0.52733765E-05 -0.47750632E-05
 -0.42382548E-05 -0.36691207E-05 -0.30740334E-05 -0.24595009E-05 -0.18320988E-05
 -0.11984032E-05 -0.56492453E-06  0.61955950E-07  0.67604793E-06  0.12714101E-05
  0.18424049E-05  0.23837491E-05  0.28905598E-05  0.33583955E-05  0.37832921E-05
  0.41617936E-05  0.44909766E-05  0.47684693E-05  0.49924651E-05  0.51617293E-05
  0.52756008E-05  0.53339877E-05  0.53373574E-05  0.52867209E-05  0.51836128E-05
  0.50300659E-05  0.48285809E-05  0.45820930E-05  0.42939341E-05  0.39677919E-05
  0.36076661E-05  0.32178228E-05  0.28027466E-05  0.23670913E-05  0.19156306E-05
  0.14532078E-05  0.98468560E-06  0.51489785E-06  0.48600969E-07 -0.40957197E-06
 -0.85515542E-06 -0.12838929E-05 -0.16917761E-05 -0.20750797E-05 -0.24303945E-05
 -0.27546548E-05 -0.30451633E-05 -0.32996113E-05 -0.35160946E-05 -0.36931251E-05
 -0.38296383E-05 -0.39249961E-05 -0.39789855E-05 -0.39918127E-05 -0.39640940E-05
 -0.38968414E-05 -0.37914462E-05 -0.36496572E-05 -0.34735577E-05 -0.32655377E-05
 -0.30282653E-05 -0.27646542E-05 -0.24778305E-05 -0.21710976E-05 -0.18478997E-05
 -0.15117850E-05 -0.11663682E-05 -0.81529308E-06 -0.46219546E-06 -0.11066705E-06
  0.23577989E-06  0.57374625E-06  0.89997817E-06  0.12113970E-05  0.15051272E-05
  0.17785214E-05  0.20291829E-05  0.22549856E-05  0.24540900E-05  0.26249571E-05
  0.27663585E-05  0.28773828E-05  0.29574401E-05  0.30062612E-05  0.30238957E-05
  0.30107055E-05  0.29673557E-05  0.28948030E-05  0.27942807E-05  0.26672819E-05
  0.25155399E-05  0.23410068E-05  0.21458298E-05  0.19323271E-05  0.17029609E-05
  0.14603109E-05  0.12070461E-05  0.94589658E-06  0.67962533E-06  0.41099972E-06
  0.14276384E-06 -0.12238861E-06 -0.38184045E-06 -0.63307598E-06 -0.87370445E-06
 -0.11014819E-05 -0.13143312E-05 -0.15103599E-05 -0.16878765E-05 -0.18454035E-05
 -0.19816889E-05 -0.20957151E-05 -0.21867048E-05 -0.22541251E-05 -0.22976887E-05
 -0.23173526E-05 -0.23133146E-05 -0.22860071E-05 -0.22360891E-05 -0.21644360E-05
 -0.20721267E-05 -0.19604299E-05 -0.18307882E-05 -0.16848007E-05 -0.15242042E-05
 -0.13508540E-05 -0.11667031E-05 -0.97378089E-06 -0.77417190E-06 -0.56999377E-06
 -0.36337556E-06 -0.15643628E-06  0.48736275E-07  0.25010585E-06  0.44570734E-06
  0.63366534E-06  0.81221145E-06  0.97970030E-06  0.11346240E-05  0.12756252E-05
  0.14015081E-05  0.15112477E-05  0.16039977E-05  0.16790960E-05  0.17360683E-05
  0.17746296E-05  0.17946848E-05  0.17963256E-05  0.17798277E-05  0.17456442E-05
  0.16943987E-05  0.16268764E-05  0.15440133E-05  0.14468849E-05  0.13366928E-05
  0.12147511E-05  0.10824711E-05  0.94134572E-06  0.79293336E-06  0.63884118E-06
  0.48070827E-06  0.32018866E-06  0.15893460E-06 -0.14200611E-08 -0.15927588E-06
 -0.31308338E-06 -0.46135774E-06 -0.60269274E-06 -0.73577356E-06 -0.85938860E-06
 -0.97244001E-06 -0.10739529E-05 -0.11630834E-05 -0.12391246E-05 -0.13015123E-05
 -0.13498278E-05 -0.13838000E-05 -0.14033064E-05 -0.14083711E-05 -0.13991633E-05
 -0.13759926E-05 -0.13393042E-05 -0.12896724E-05 -0.12277925E-05 -0.11544725E-05
 -0.10706229E-05 -0.97724602E-06 -0.87542502E-06 -0.76631129E-06 -0.65111216E-06
 -0.53107790E-06 -0.40748853E-06 -0.28164057E-06 -0.15483378E-06 -0.28358096E-07
  0.96519169E-07  0.21856566E-06  0.33659585E-06  0.44948216E-06  0.55616547E-06
  0.65566466E-06  0.74708531E-06  0.82962737E-06  0.90259178E-06  0.96538597E-06
  0.10175283E-05  0.10586510E-05  0.10885027E-05  0.11069485E-05  0.11139704E-05
  0.11096650E-05  0.10942414E-05  0.10680173E-05  0.10314141E-05  0.98495136E-06
  0.92924001E-06  0.86497492E-06  0.79292674E-06  0.71393309E-06  0.62888914E-06
  0.53873785E-06  0.44445979E-06  0.34706280E-06  0.24757144E-06  0.14701657E-06
  0.46424819E-07 -0.53191560E-07 -0.15084467E-06 -0.24558051E-06 -0.33648806E-06
 -0.42270777E-06 -0.50343948E-06 -0.57794955E-06 -0.64557729E-06 -0.70574052E-06
 -0.75794031E-06 -0.80176476E-06 -0.83689195E-06 -0.86309181E-06 -0.88022720E-06
 -0.88825390E-06 -0.88721980E-06 -0.87726306E-06 -0.85860949E-06 -0.83156905E-06
 -0.79653151E-06 -0.75396149E-06 -0.70439270E-06 -0.64842162E-06 -0.58670069E-06
 -0.51993092E-06 -0.44885424E-06 -0.37424543E-06 -0.29690399E-06 -0.21764566E-06
 -0.13729411E-06 -0.56672559E-07  0.23404522E-07  0.10213940E-06  0.17875886E-06
  0.25252163E-06  0.32272536E-06  0.38871311E-06  0.44987933E-06  0.50567521E-06
  0.55561343E-06  0.59927215E-06  0.63629836E-06  0.66641050E-06  0.68940026E-06
  0.70513372E-06  0.71355160E-06  0.71466891E-06  0.70857374E-06  0.69542541E-06
  0.67545187E-06  0.64894651E-06  0.61626433E-06  0.57781751E-06  0.53407056E-06
  0.48553490E-06  0.43276315E-06  0.37634298E-06  0.31689079E-06  0.25504512E-06
  0.19145997E-06  0.12679801E-06  0.61723837E-07 -0.31027135E-08 -0.67033125E-07
 -0.12943654E-06 -0.18970588E-06 -0.24726354E-06 -0.30156689E-06 -0.35211316E-06
 -0.39844399E-06 -0.44014945E-06 -0.47687145E-06 -0.50830671E-06 -0.53420903E-06
 -0.55439102E-06 -0.56872519E-06 -0.57714444E-06 -0.57964195E-06 -0.57627046E-06
 -0.56714090E-06 -0.55242060E-06 -0.53233078E-06 -0.50714372E-06 -0.47717928E-06
 -0.44280110E-06 -0.40441242E-06 -0.36245144E-06 -0.31738654E-06 -0.26971117E-06
 -0.21993856E-06 -0.16859634E-06 -0.11622103E-06 -0.63352600E-07 -0.10528956E-07
  0.41719395E-07  0.92874577E-07  0.14243637E-06  0.18992701E-06  0.23489567E-06
  0.27692265E-06  0.31562317E-06  0.35065081E-06  0.38170043E-06  0.40851077E-06
  0.43086647E-06  0.44859964E-06  0.46159094E-06  0.46977018E-06  0.47311636E-06
  0.47165727E-06  0.46546862E-06  0.45467260E-06  0.43943614E-06  0.41996863E-06
  0.39651928E-06  0.36937414E-06  0.33885274E-06  0.30530447E-06  0.26910472E-06
  0.23065077E-06  0.19035753E-06  0.14865316E-06  0.10597462E-06  0.62763153E-07
  0.19459849E-07 -0.23498818E-07 -0.65685284E-07 -0.10668508E-06 -0.14610083E-06
 -0.18355599E-06 -0.21869843E-06 -0.25120358E-06 -0.28077740E-06 -0.30715892E-06
 -0.33012249E-06 -0.34947952E-06 -0.36508000E-06 -0.37681347E-06 -0.38460969E-06
 -0.38843878E-06 -0.38831109E-06 -0.38427653E-06 -0.37642367E-06 -0.36487829E-06
 -0.34980171E-06 -0.33138874E-06 -0.30986529E-06 -0.28548573E-06 -0.25853001E-06
 -0.22930051E-06 -0.19811877E-06 -0.16532201E-06 -0.13125954E-06 -0.96289148E-07
 -0.60773390E-07 -0.25075892E-07  0.10442299E-07  0.45426313E-07  0.79530935E-07
  0.11242395E-06  0.14378933E-06  0.17333017E-06  0.20077150E-06  0.22586270E-06
  0.24837980E-06  0.26812733E-06  0.28493999E-06  0.29868393E-06  0.30925771E-06
 Kinetic energy density valence
  0.22245291E+03  0.22224239E+03  0.22161238E+03  0.22056750E+03  0.21911534E+03
  0.21726634E+03  0.21503351E+03  0.21243225E+03  0.20948004E+03  0.20619613E+03
  0.20260125E+03  0.19871726E+03  0.19456689E+03  0.19017343E+03  0.18556045E+03
  0.18075159E+03  0.17577035E+03  0.17063987E+03  0.16538283E+03  0.16002128E+03
  0.15457656E+03  0.14906921E+03  0.14351893E+03  0.13794448E+03  0.13236373E+03
  0.12679355E+03  0.12124988E+03  0.11574765E+03  0.11030083E+03  0.10492241E+03
  0.99624439E+02  0.94417987E+02  0.89313197E+02  0.84319287E+02  0.79444570E+02
  0.74696471E+02  0.70081552E+02  0.65605531E+02  0.61273309E+02  0.57088997E+02
  0.53055939E+02  0.49176748E+02  0.45453328E+02  0.41886914E+02  0.38478098E+02
  0.35226867E+02  0.32132633E+02  0.29194272E+02  0.26410157E+02  0.23778194E+02
  0.21295857E+02  0.18960227E+02  0.16768022E+02  0.14715639E+02  0.12799181E+02
  0.11014498E+02  0.93572171E+01  0.78227746E+01  0.64064488E+01  0.51033900E+01
  0.39086497E+01  0.28172089E+01  0.18240046E+01  0.92395524E+00  0.11198490E+00
 -0.61695457E+00 -0.12678623E+01 -0.18456691E+01 -0.23552193E+01 -0.28012545E+01
 -0.31883986E+01 -0.35211447E+01 -0.38038426E+01 -0.40406892E+01 -0.42357190E+01
 -0.43927968E+01 -0.45156113E+01 -0.46076704E+01 -0.46722977E+01 -0.47126297E+01
 -0.47316149E+01 -0.47320132E+01 -0.47163970E+01 -0.46871528E+01 -0.46464838E+01
 -0.45964133E+01 -0.45387890E+01 -0.44752875E+01 -0.44074199E+01 -0.43365377E+01
 -0.42638393E+01 -0.41903765E+01 -0.41170618E+01 -0.40446757E+01 -0.39738746E+01
 -0.39051979E+01 -0.38390765E+01 -0.37758405E+01 -0.37157270E+01 -0.36588878E+01
 -0.36053976E+01 -0.35552613E+01 -0.35084217E+01 -0.34647667E+01 -0.34241361E+01
 -0.33863290E+01 -0.33511095E+01 -0.33182139E+01 -0.32873558E+01 -0.32582320E+01
 -0.32305281E+01 -0.32039225E+01 -0.31780920E+01 -0.31527151E+01 -0.31274762E+01
 -0.31020692E+01 -0.30762002E+01 -0.30495906E+01 -0.30219791E+01 -0.29931240E+01
 -0.29628049E+01 -0.29308240E+01 -0.28970071E+01 -0.28612048E+01 -0.28232922E+01
 -0.27831701E+01 -0.27407642E+01 -0.26960253E+01 -0.26489287E+01 -0.25994737E+01
 -0.25476825E+01 -0.24935993E+01 -0.24372895E+01 -0.23788379E+01 -0.23183477E+01
 -0.22559391E+01 -0.21917474E+01 -0.21259219E+01 -0.20586239E+01 -0.19900252E+01
 -0.19203065E+01 -0.18496556E+01 -0.17782659E+01 -0.17063347E+01 -0.16340616E+01
 -0.15616471E+01 -0.14892911E+01 -0.14171913E+01 -0.13455422E+01 -0.12745334E+01
 -0.12043489E+01 -0.11351660E+01 -0.10671537E+01 -0.10004727E+01 -0.93527403E+00
 -0.87169841E+00 -0.80987590E+00 -0.74992528E+00 -0.69195365E+00 -0.63605618E+00
 -0.58231591E+00 -0.53080363E+00 -0.48157789E+00 -0.43468507E+00 -0.39015952E+00
 -0.34802379E+00 -0.30828895E+00 -0.27095490E+00 -0.23601087E+00 -0.20343583E+00
 -0.17319904E+00 -0.14526065E+00 -0.11957223E+00 -0.96077493E-01 -0.74712876E-01
 -0.55408269E-01 -0.38087689E-01 -0.22669981E-01 -0.90695216E-02  0.28030817E-02
  0.13040297E-01  0.21736988E-01  0.28989744E-01  0.34896243E-01  0.39554621E-01
  0.43062879E-01  0.45518319E-01  0.47017008E-01  0.47653279E-01  0.47519266E-01
  0.46704481E-01  0.45295422E-01  0.43375234E-01  0.41023391E-01  0.38315438E-01
  0.35322762E-01  0.32112405E-01  0.28746915E-01  0.25284243E-01  0.21777666E-01
  0.18275752E-01  0.14822362E-01  0.11456680E-01  0.82132717E-02  0.51221802E-02
  0.22090400E-02 -0.50478056E-03 -0.30020155E-02 -0.52693183E-02 -0.72970610E-02
 -0.90791191E-02 -0.10612644E-01 -0.11897822E-01 -0.12937635E-01 -0.13737602E-01
 -0.14305527E-01 -0.14651243E-01 -0.14786360E-01 -0.14724005E-01 -0.14478581E-01
 -0.14065522E-01 -0.13501057E-01 -0.12801989E-01 -0.11985478E-01 -0.11068836E-01
 -0.10069340E-01 -0.90040524E-02 -0.78896550E-02 -0.67423040E-02 -0.55774933E-02
 -0.44099355E-02 -0.32534584E-02 -0.21209155E-02 -0.10241132E-02  0.26249016E-04
  0.10206224E-02  0.19506395E-02  0.28091314E-02  0.35901316E-02  0.42888678E-02
  0.49017434E-02  0.54263068E-02  0.58612126E-02  0.62061730E-02  0.64619020E-02
  0.66300526E-02  0.67131481E-02  0.67145086E-02  0.66381733E-02  0.64888201E-02
  0.62716829E-02  0.59924681E-02  0.56572701E-02  0.52724880E-02  0.48447430E-02
  0.43807985E-02  0.38874817E-02  0.33716098E-02  0.28399191E-02  0.22989988E-02
  0.17552293E-02  0.12147260E-02  0.68328792E-03  0.16635235E-03 -0.33104469E-03
 -0.80430228E-03 -0.12492824E-02 -0.16623318E-02 -0.20402978E-02 -0.23805388E-02
 -0.26809285E-02 -0.29398556E-02 -0.31562171E-02 -0.33294086E-02 -0.34593079E-02
 -0.35462563E-02 -0.35910349E-02 -0.35948380E-02 -0.35592435E-02 -0.34861803E-02
 -0.33778942E-02 -0.32369113E-02 -0.30660011E-02 -0.28681374E-02 -0.26464600E-02
 -0.24042354E-02 -0.21448186E-02 -0.18716145E-02 -0.15880418E-02 -0.12974969E-02
 -0.10033198E-02 -0.70876262E-03 -0.41695925E-03 -0.13089796E-03  0.14660365E-03
  0.41292101E-03  0.66564214E-03  0.90258436E-03  0.11218080E-02  0.13216273E-02
  0.15006182E-02  0.16576233E-02  0.17917540E-02  0.19023898E-02  0.19891751E-02
  0.20520131E-02  0.20910578E-02  0.21067036E-02  0.20995724E-02  0.20705001E-02
  0.20205197E-02  0.19508449E-02  0.18628510E-02  0.17580554E-02  0.16380976E-02
  0.15047185E-02  0.13597389E-02  0.12050388E-02  0.10425362E-02  0.87416661E-03
  0.70186247E-03  0.52753414E-03  0.35305111E-03  0.18022447E-03  0.10790512E-04
 -0.15360436E-03 -0.31141738E-03 -0.46122167E-03 -0.60171692E-03 -0.73173847E-03
 -0.85026480E-03 -0.95642326E-03 -0.10494943E-02 -0.11289137E-02 -0.11942737E-02
 -0.12453222E-02 -0.12819603E-02 -0.13042387E-02 -0.13123529E-02 -0.13066364E-02
 -0.12875532E-02 -0.12556895E-02 -0.12117439E-02 -0.11565172E-02 -0.10909010E-02
 -0.10158663E-02 -0.93245142E-03 -0.84174938E-03 -0.74489553E-03 -0.64305485E-03
 -0.53740937E-03 -0.42914587E-03 -0.31944383E-03 -0.20946380E-03 -0.10033634E-03
  0.68484713E-05  0.11105080E-03  0.21129004E-03  0.30665298E-03  0.39630102E-03
  0.47947651E-03  0.55550803E-03  0.62381476E-03  0.68390974E-03  0.73540218E-03
  0.77799867E-03  0.81150351E-03  0.83581798E-03  0.85093864E-03  0.85695485E-03
  0.85404533E-03  0.84247397E-03  0.82258493E-03  0.79479704E-03  0.75959764E-03
  0.71753587E-03  0.66921560E-03  0.61528791E-03  0.55644341E-03  0.49340426E-03
  0.42691615E-03  0.35774030E-03  0.28664541E-03  0.21439981E-03  0.14176385E-03
  0.69482454E-04 -0.17218329E-05 -0.71155535E-04 -0.13816039E-03 -0.20211904E-03
 -0.26246010E-03 -0.31866278E-03 -0.37026070E-03 -0.41684527E-03 -0.45806825E-03
 -0.49364377E-03 -0.52334960E-03 -0.54702779E-03 -0.56458471E-03 -0.57599032E-03
 -0.58127701E-03 -0.58053769E-03 -0.57392342E-03 -0.56164049E-03 -0.54394706E-03
 -0.52114931E-03 -0.49359726E-03 -0.46168024E-03 -0.42582209E-03 -0.38647610E-03
 -0.34411983E-03 -0.29924978E-03 -0.25237600E-03 -0.20401671E-03 -0.15469296E-03
 -0.10492337E-03 -0.55219065E-04 -0.60787312E-05  0.42016029E-04  0.88605094E-04
  0.13325390E-03  0.17555718E-03  0.21514229E-03  0.25167222E-03  0.28484808E-03
  0.31441124E-03  0.34014494E-03  0.36187558E-03  0.37947340E-03  0.39285282E-03
  0.40197228E-03  0.40683372E-03  0.40748153E-03  0.40400121E-03  0.39651762E-03
  0.38519284E-03  0.37022376E-03  0.35183938E-03  0.33029779E-03  0.30588305E-03
  0.27890171E-03  0.24967937E-03  0.21855698E-03  0.18588716E-03  0.15203042E-03
  0.11735145E-03  0.82215380E-04  0.46984165E-04  0.12013060E-04 -0.22352765E-04
 -0.55781432E-04 -0.87957369E-04 -0.11858410E-03 -0.14738677E-03 -0.17411444E-03
 -0.19854206E-03 -0.22047218E-03 -0.23973630E-03 -0.25619599E-03 -0.26974361E-03
 -0.28030273E-03 -0.28782829E-03 -0.29230636E-03 -0.29375369E-03 -0.29221686E-03
 -0.28777127E-03 -0.28051975E-03 -0.27059105E-03 -0.25813797E-03 -0.24333543E-03
 -0.22637825E-03 -0.20747881E-03 -0.18686465E-03 -0.16477584E-03 -0.14146242E-03
 -0.11718168E-03 -0.92195470E-04 -0.66767533E-04 -0.41160844E-04 -0.15635019E-04
  0.95561936E-05  0.34167309E-04  0.57963383E-04  0.80722129E-04  0.10223588E-03
  0.12231337E-03  0.14078129E-03  0.15748568E-03  0.17229310E-03  0.18509150E-03
  0.19579099E-03  0.20432426E-03  0.21064684E-03  0.21473710E-03  0.21659605E-03
  0.21624685E-03  0.21373422E-03  0.20912360E-03  0.20250002E-03  0.19396702E-03
  0.18364518E-03  0.17167063E-03  0.15819347E-03  0.14337593E-03  0.12739061E-03
  0.11041857E-03  0.92647335E-04  0.74268975E-04  0.55478082E-04  0.36469811E-04
  0.17437934E-04 -0.14270562E-05 -0.19939771E-04 -0.37921672E-04 -0.55202716E-04
 -0.71622884E-04 -0.87033591E-04 -0.10129895E-03 -0.11429688E-03 -0.12592009E-03
 -0.13607687E-03 -0.14469171E-03 -0.15170577E-03 -0.15707718E-03 -0.16078112E-03
 -0.16280982E-03 -0.16317228E-03 -0.16189391E-03 -0.15901602E-03 -0.15459507E-03
 -0.14870190E-03 -0.14142078E-03 -0.13284827E-03 -0.12309216E-03 -0.11227012E-03
 -0.10050839E-03 -0.87940400E-04 -0.74705316E-04 -0.60946548E-04 -0.46810272E-04
 -0.32443930E-04 -0.17994748E-04 -0.36082806E-05  0.10572999E-04  0.24411063E-04
  0.37773618E-04  0.50535321E-04  0.62578903E-04  0.73796195E-04  0.84089050E-04
  0.93370144E-04  0.10156366E-03  0.10860586E-03  0.11444550E-03  0.11904412E-03
  0.12237627E-03  0.12442947E-03  0.12520418E-03  0.12471356E-03  0.12298311E-03
  0.12005028E-03  0.11596382E-03  0.11078318E-03  0.10457772E-03  0.97425859E-04
  0.89414151E-04  0.80636312E-04  0.71192163E-04  0.61186542E-04  0.50728192E-04
  0.39928616E-04  0.28900928E-04  0.17758708E-04  0.66148693E-05 -0.44194492E-05
 -0.15235958E-04 -0.25730244E-04 -0.35802743E-04 -0.45359651E-04 -0.54313761E-04
 -0.62585228E-04 -0.70102237E-04 -0.76801598E-04 -0.82629231E-04 -0.87540562E-04
 -0.91500818E-04 -0.94485217E-04 -0.96479060E-04 -0.97477722E-04 -0.97486541E-04
 -0.96520609E-04 -0.94604477E-04 -0.91771767E-04 -0.88064693E-04 -0.83533519E-04
 -0.78235933E-04 -0.72236366E-04 -0.65605246E-04 -0.58418215E-04 -0.50755296E-04
 -0.42700034E-04 -0.34338616E-04 -0.25758979E-04 -0.17049908E-04 -0.83001441E-05
  0.40249146E-06  0.89719568E-05  0.17324815E-04  0.25381022E-04  0.33064671E-04
  0.40304681E-04  0.47035432E-04  0.53197335E-04  0.58737331E-04  0.63609324E-04
  0.67774535E-04  0.71201779E-04  0.73867659E-04  0.75756692E-04  0.76861339E-04
  0.77181971E-04  0.76726746E-04  0.75511414E-04  0.73559056E-04  0.70899745E-04
  0.67570150E-04  0.63613073E-04  0.59076942E-04  0.54015246E-04  0.48485933E-04
  0.42550773E-04  0.36274690E-04  0.29725073E-04  0.22971076E-04  0.16082899E-04
  0.91310878E-05  0.21858214E-05 -0.46837750E-05 -0.11410302E-04 -0.17928728E-04
 -0.24177004E-04 -0.30096635E-04 -0.35633211E-04 -0.40736888E-04 -0.45362823E-04
 -0.49471543E-04 -0.53029266E-04 -0.56008157E-04 -0.58386521E-04 -0.60148930E-04
 -0.61286295E-04 -0.61795868E-04 -0.61681177E-04 -0.60951911E-04 -0.59623736E-04
 -0.57718057E-04 -0.55261731E-04 -0.52286725E-04 -0.48829726E-04 -0.44931718E-04
 -0.40637513E-04 -0.35995257E-04 -0.31055908E-04 -0.25872688E-04 -0.20500532E-04
 -0.14995512E-04 -0.94142712E-05 -0.38134527E-05  0.17508637E-05  0.72237092E-05
  0.12551757E-04  0.17683828E-04  0.22571373E-04  0.27168917E-04  0.31434471E-04
  0.35329902E-04  0.38821260E-04  0.41879061E-04  0.44478520E-04  0.46599736E-04
  0.48227824E-04  0.49352998E-04  0.49970602E-04  0.50081088E-04  0.49689946E-04
  0.48807584E-04  0.47449160E-04  0.45634370E-04  0.43387196E-04  0.40735609E-04
  0.37711244E-04  0.34349035E-04  0.30686828E-04  0.26764968E-04  0.22625866E-04
  0.18313550E-04  0.13873212E-04  0.93507391E-05  0.47922524E-05  0.24364554E-06
 -0.42498686E-05 -0.86441974E-05 -0.12896792E-04 -0.16967052E-04 -0.20816701E-04
 -0.24410139E-04 -0.27714763E-04 -0.30701252E-04 -0.33343815E-04 -0.35620408E-04
 -0.37512901E-04 -0.39007213E-04 -0.40093398E-04 -0.40765695E-04 -0.41022532E-04
 -0.40866490E-04 -0.40304226E-04 -0.39346356E-04 -0.38007301E-04 -0.36305098E-04
 -0.34261175E-04 -0.31900097E-04 -0.29249284E-04 -0.26338703E-04 -0.23200540E-04
 -0.19868852E-04 -0.16379207E-04 -0.12768313E-04 -0.90736381E-05 -0.53330301E-05
 -0.15843354E-05  0.21349767E-05  0.57881813E-05  0.93396543E-05  0.12755212E-04
  0.16002435E-04  0.19050968E-04  0.21872795E-04  0.24442494E-04  0.26737452E-04
  0.28738064E-04  0.30427886E-04  0.31793761E-04  0.32825916E-04  0.33518011E-04
  0.33867168E-04  0.33873956E-04  0.33542345E-04  0.32879625E-04  0.31896296E-04
  0.30605927E-04  0.29024983E-04  0.27172628E-04  0.25070503E-04  0.22742483E-04
  0.20214414E-04  0.17513830E-04  0.14669663E-04  0.11711938E-04  0.86714630E-05
  0.55795125E-05  0.24675115E-05 -0.63327800E-06 -0.36920660E-05 -0.66788350E-05
 -0.95646296E-05 -0.12321832E-04 -0.14924421E-04 -0.17348212E-04 -0.19571079E-04
 -0.21573144E-04 -0.23336960E-04 -0.24847645E-04 -0.26093010E-04 -0.27063643E-04
 -0.27752977E-04 -0.28157316E-04 -0.28275847E-04 -0.28110610E-04 -0.27666448E-04
 -0.26950925E-04 -0.25974225E-04 -0.24749016E-04 -0.23290299E-04 -0.21615232E-04
 -0.19742937E-04 -0.17694285E-04 -0.15491672E-04 -0.13158776E-04 -0.10720312E-04
 -0.82017698E-05 -0.56291558E-05 -0.30287265E-05 -0.42672540E-06  0.21508776E-05
  0.46786419E-05  0.71319029E-05  0.94870090E-05  0.11721546E-04  0.13814544E-04
  0.15746676E-04  0.17500425E-04  0.19060243E-04  0.20412682E-04  0.21546509E-04
  0.22452785E-04  0.23124941E-04  0.23558805E-04  0.23752628E-04  0.23707069E-04
  0.23425164E-04  0.22912273E-04  0.22175997E-04  0.21226081E-04  0.20074293E-04
  0.18734288E-04  0.17221448E-04  0.15552711E-04  0.13746391E-04  0.11821975E-04
  0.97999185E-05  0.77014335E-05  0.55482676E-05  0.33624825E-05  0.11662312E-05
 -0.10184633E-05 -0.31699260E-05 -0.52670416E-05 -0.72894587E-05 -0.92177848E-05
 -0.11033768E-04 -0.12720469E-04 -0.14262411E-04 -0.15645726E-04 -0.16858268E-04
 -0.17889722E-04 -0.18731683E-04 -0.19377724E-04 -0.19823434E-04 -0.20066449E-04
 -0.20106444E-04 -0.19945124E-04 -0.19586183E-04 -0.19035243E-04 -0.18299783E-04
 -0.17389046E-04 -0.16313923E-04 -0.15086832E-04 -0.13721581E-04 -0.12233210E-04
 -0.10637833E-04 -0.89524646E-05 -0.71948447E-05 -0.53832504E-05 -0.35363109E-05
 -0.16728179E-05  0.18846280E-06  0.20289783E-05  0.38305707E-05  0.55756541E-05
  0.72473838E-05  0.88298165E-05  0.10308060E-04  0.11668410E-04  0.12898477E-04
  0.13987293E-04  0.14925410E-04  0.15704974E-04  0.16319793E-04  0.16765378E-04
  0.17038973E-04  0.17139562E-04  0.17067866E-04  0.16826314E-04  0.16419006E-04
  0.15851653E-04  0.15131505E-04  0.14267262E-04  0.13268978E-04  0.12147940E-04
  0.10916550E-04  0.95881864E-05  0.81770638E-05  0.66980815E-05  0.51666693E-05
  0.35986280E-05  0.20099692E-05  0.41675320E-06 -0.11650712E-05 -0.27198244E-05
 -0.42322498E-05 -0.56876611E-05 -0.70720834E-05 -0.83723856E-05 -0.95764025E-05
 -0.10673047E-04 -0.11652410E-04 -0.12505847E-04 -0.13226054E-04 -0.13807125E-04
 -0.14244599E-04 -0.14535489E-04 -0.14678298E-04 -0.14673022E-04 -0.14521133E-04
 -0.14225550E-04 -0.13790599E-04 -0.13221952E-04 -0.12526563E-04 -0.11712582E-04
 -0.10789265E-04 -0.97668699E-05 -0.86565460E-05 -0.74702134E-05 -0.62204376E-05
 -0.49202980E-05 -0.35832527E-05 -0.22230010E-05 -0.85334448E-06  0.51195145E-06
  0.18592943E-05  0.31753983E-05  0.44474140E-05  0.56630521E-05  0.68107007E-05
  0.78795350E-05  0.88596170E-05  0.97419872E-05  0.10518744E-04  0.11183114E-04
  0.11729506E-04  0.12153559E-04  0.12452174E-04  0.12623529E-04  0.12667092E-04
  0.12583609E-04  0.12375087E-04  0.12044761E-04  0.11597055E-04  0.11037518E-04
  0.10372769E-04  0.96104126E-05  0.87589591E-05  0.78277292E-05  0.68267547E-05
  0.57666713E-05  0.46586076E-05  0.35140693E-05  0.23448213E-05  0.11627679E-05
 -0.20167038E-07 -0.11921592E-05 -0.23416007E-05 -0.34572140E-05 -0.45281612E-05
 -0.55441482E-05 -0.64955224E-05 -0.73733631E-05 -0.81695640E-05 -0.88769064E-05
 -0.94891235E-05 -0.10000954E-04 -0.10408186E-04 -0.10707689E-04 -0.10897436E-04
 -0.10976514E-04 -0.10945121E-04 -0.10804558E-04 -0.10557202E-04 -0.10206476E-04
 -0.97568047E-05 -0.92135594E-05 -0.85829987E-05 -0.78721971E-05 -0.70889672E-05
 -0.62417753E-05 -0.53396513E-05 -0.43920936E-05 -0.34089702E-05 -0.24004173E-05
 -0.13767353E-05 -0.34828538E-06  0.67461509E-06  0.16817946E-05  0.26633277E-05
  0.36096322E-05  0.45115610E-05  0.53604904E-05  0.61484008E-05  0.68679517E-05
  0.75125492E-05  0.80764048E-05  0.85545865E-05  0.89430603E-05  0.92387228E-05
  0.94394241E-05  0.95439809E-05  0.95521798E-05  0.94647714E-05  0.92834542E-05
 atomic pseudo charge-density
  0.12000000E+02  0.11987600E+02  0.11950537E+02  0.11889220E+02  0.11804316E+02
  0.11696733E+02  0.11567595E+02  0.11418209E+02  0.11250036E+02  0.11064653E+02
  0.10863718E+02  0.10648933E+02  0.10422017E+02  0.10184669E+02  0.99385493E+01
  0.96852518E+01  0.94262904E+01  0.91630846E+01  0.88969504E+01  0.86290955E+01
  0.83606166E+01  0.80925004E+01  0.78256263E+01  0.75607711E+01  0.72986148E+01
  0.70397471E+01  0.67846751E+01  0.65338300E+01  0.62875750E+01  0.60462120E+01
  0.58099888E+01  0.55791048E+01  0.53537175E+01  0.51339471E+01  0.49198817E+01
  0.47115812E+01  0.45090813E+01  0.43123966E+01  0.41215236E+01  0.39364429E+01
  0.37571217E+01  0.35835154E+01  0.34155692E+01  0.32532199E+01  0.30963963E+01
  0.29450210E+01  0.27990107E+01  0.26582774E+01  0.25227286E+01  0.23922684E+01
  0.22667974E+01  0.21462137E+01  0.20304129E+01  0.19192888E+01  0.18127334E+01
  0.17106371E+01  0.16128896E+01  0.15193795E+01  0.14299945E+01  0.13446223E+01
  0.12631501E+01  0.11854651E+01  0.11114545E+01  0.10410060E+01  0.97400758E+00
  0.91034804E+00  0.84991678E+00  0.79260416E+00  0.73830161E+00  0.68690170E+00
  0.63829833E+00  0.59238683E+00  0.54906403E+00  0.50822841E+00  0.46978019E+00
  0.43362140E+00  0.39965596E+00  0.36778978E+00  0.33793083E+00  0.30998915E+00
  0.28387697E+00  0.25950870E+00  0.23680102E+00  0.21567287E+00  0.19604549E+00
  0.17784246E+00  0.16098968E+00  0.14541540E+00  0.13105022E+00  0.11782708E+00
  0.10568126E+00  0.94550339E-01  0.84374224E-01  0.75095094E-01  0.66657383E-01
  0.59007752E-01  0.52095056E-01  0.45870311E-01  0.40286650E-01  0.35299288E-01
  0.30865475E-01  0.26944455E-01  0.23497419E-01  0.20487456E-01  0.17879505E-01
  0.15640304E-01  0.13738344E-01  0.12143811E-01  0.10828540E-01  0.97659626E-02
  0.89310515E-02  0.83002725E-02  0.78515312E-02  0.75641218E-02  0.74186763E-02
  0.73971138E-02  0.74825904E-02  0.76594503E-02  0.79131768E-02  0.82303445E-02
  0.85985726E-02  0.90064782E-02  0.94436318E-02  0.99005123E-02  0.10368464E-01
  0.10839654E-01  0.11307032E-01  0.11764288E-01  0.12205814E-01  0.12626668E-01
  0.13022533E-01  0.13389683E-01  0.13724949E-01  0.14025680E-01  0.14289718E-01
  0.14515360E-01  0.14701329E-01  0.14846742E-01  0.14951086E-01  0.15014186E-01
  0.15036179E-01  0.15017487E-01  0.14958796E-01  0.14861027E-01  0.14725316E-01
  0.14552990E-01  0.14345547E-01  0.14104636E-01  0.13832036E-01  0.13529637E-01
  0.13199424E-01  0.12843460E-01  0.12463868E-01  0.12062817E-01  0.11642507E-01
  0.11205156E-01  0.10752986E-01  0.10288214E-01  0.98130361E-02  0.93296190E-02
  0.88400910E-02  0.83465320E-02  0.78509652E-02  0.73553495E-02  0.68615723E-02
  0.63714437E-02  0.58866902E-02  0.54089505E-02  0.49397704E-02  0.44805997E-02
  0.40327890E-02  0.35975868E-02  0.31761382E-02  0.27694830E-02  0.23785554E-02
  0.20041832E-02  0.16470885E-02  0.13078880E-02  0.98709420E-03  0.68511739E-03
  0.40226713E-03  0.13875495E-03 -0.10530303E-03 -0.32988292E-03 -0.53504971E-03
 -0.72095356E-03 -0.88782582E-03 -0.10359748E-02 -0.11657816E-02 -0.12776950E-02
 -0.13722272E-02 -0.14499489E-02 -0.15114839E-02 -0.15575045E-02 -0.15887262E-02
 -0.16059024E-02 -0.16098195E-02 -0.16012916E-02 -0.15811556E-02 -0.15502660E-02
 -0.15094898E-02 -0.14597023E-02 -0.14017818E-02 -0.13366052E-02 -0.12650437E-02
 -0.11879589E-02 -0.11061980E-02 -0.10205909E-02 -0.93194610E-03 -0.84104740E-03
 -0.74865102E-03 -0.65548266E-03 -0.56223486E-03 -0.46956478E-03 -0.37809210E-03
 -0.28839725E-03 -0.20101991E-03 -0.11645777E-03 -0.35165579E-04  0.42445598E-04
  0.11600877E-03  0.18520125E-03  0.24974457E-03  0.30940415E-03  0.36398884E-03
  0.41335009E-03  0.45738101E-03  0.49601523E-03  0.52922551E-03  0.55702223E-03
  0.57945173E-03  0.59659444E-03  0.60856299E-03  0.61550007E-03  0.61757630E-03
  0.61498798E-03  0.60795475E-03  0.59671723E-03  0.58153460E-03  0.56268217E-03
  0.54044895E-03  0.51513520E-03  0.48705002E-03  0.45650899E-03  0.42383183E-03
  0.38934010E-03  0.35335506E-03  0.31619549E-03  0.27817574E-03  0.23960372E-03
  0.20077916E-03  0.16199190E-03  0.12352027E-03  0.85629732E-04  0.48571499E-04
  0.12581415E-04 -0.22121092E-04 -0.55333890E-04 -0.86872882E-04 -0.11657260E-03
 -0.14428667E-03 -0.16988810E-03 -0.19326947E-03 -0.21434297E-03 -0.23304032E-03
 -0.24931249E-03 -0.26312944E-03 -0.27447961E-03 -0.28336935E-03 -0.28982231E-03
 -0.29387860E-03 -0.29559402E-03 -0.29503908E-03 -0.29229803E-03 -0.28746782E-03
 -0.28065697E-03 -0.27198442E-03 -0.26157837E-03 -0.24957508E-03 -0.23611759E-03
 -0.22135457E-03 -0.20543902E-03 -0.18852712E-03 -0.17077695E-03 -0.15234737E-03
 -0.13339686E-03 -0.11408241E-03 -0.94558440E-04 -0.74975825E-04 -0.55480916E-04
 -0.36214651E-04 -0.17311733E-04  0.11001377E-05  0.18900943E-04  0.35978962E-04
  0.52231307E-04  0.67564378E-04  0.81894241E-04  0.95146929E-04  0.10725866E-03
  0.11817597E-03  0.12785580E-03  0.13626546E-03  0.14338255E-03  0.14919481E-03
  0.15369992E-03  0.15690518E-03  0.15882716E-03  0.15949135E-03  0.15893165E-03
  0.15718993E-03  0.15431542E-03  0.15036420E-03  0.14539853E-03  0.13948628E-03
  0.13270022E-03  0.12511736E-03  0.11681828E-03  0.10788642E-03  0.98407416E-04
  0.88468382E-04  0.78157256E-04  0.67562128E-04  0.56770591E-04  0.45869124E-04
  0.34942484E-04  0.24073147E-04  0.13340763E-04  0.28216612E-05 -0.74116180E-05
 -0.17290742E-04 -0.26751968E-04 -0.35736479E-04 -0.44190675E-04 -0.52066419E-04
 -0.59321238E-04 -0.65918469E-04 -0.71827373E-04 -0.77023190E-04 -0.81487154E-04
 -0.85206467E-04 -0.88174225E-04 -0.90389304E-04 -0.91856211E-04 -0.92584894E-04
 -0.92590518E-04 -0.91893211E-04 -0.90517777E-04 -0.88493390E-04 -0.85853251E-04
 -0.82634242E-04 -0.78876546E-04 -0.74623264E-04 -0.69920018E-04 -0.64814541E-04
 -0.59356273E-04 -0.53595944E-04 -0.47585164E-04 -0.41376023E-04 -0.35020682E-04
 -0.28570995E-04 -0.22078126E-04 -0.15592190E-04 -0.91619084E-05 -0.28342864E-05
  0.33456930E-05  0.93353480E-05  0.15094555E-04  0.20585979E-04  0.25775278E-04
  0.30631278E-04  0.35126127E-04  0.39235409E-04  0.42938239E-04  0.46217325E-04
  0.49059006E-04  0.51453258E-04  0.53393671E-04  0.54877409E-04  0.55905135E-04
  0.56480915E-04  0.56612105E-04  0.56309204E-04  0.55585703E-04  0.54457900E-04
  0.52944715E-04  0.51067472E-04  0.48849687E-04  0.46316832E-04  0.43496098E-04
  0.40416143E-04  0.37106848E-04  0.33599057E-04  0.29924325E-04  0.26114664E-04
  0.22202290E-04  0.18219382E-04  0.14197837E-04  0.10169040E-04  0.61636460E-05
  0.22113631E-05 -0.16592419E-05 -0.54209301E-05 -0.90479614E-05 -0.12516249E-04
 -0.15803501E-04 -0.18889337E-04 -0.21755402E-04 -0.24385444E-04 -0.26765392E-04
 -0.28883403E-04 -0.30729896E-04 -0.32297569E-04 -0.33581399E-04 -0.34578621E-04
 -0.35288694E-04 -0.35713253E-04 -0.35856041E-04 -0.35722829E-04 -0.35321326E-04
 -0.34661074E-04 -0.33753327E-04 -0.32610932E-04 -0.31248190E-04 -0.29680713E-04
 -0.27925278E-04 -0.25999673E-04 -0.23922536E-04 -0.21713199E-04 -0.19391523E-04
 -0.16977739E-04 -0.14492287E-04 -0.11955656E-04 -0.93882327E-05 -0.68101471E-05
 -0.42411314E-05 -0.17003798E-05  0.79358232E-06  0.32230206E-05  0.55711062E-05
  0.78220205E-05  0.99610492E-05  0.11974667E-04  0.13850609E-04  0.15577936E-04
  0.17147081E-04  0.18549893E-04  0.19779662E-04  0.20831132E-04  0.21700516E-04
  0.22385478E-04  0.22885126E-04  0.23199979E-04  0.23331933E-04  0.23284213E-04
  0.23061319E-04  0.22668962E-04  0.22113994E-04  0.21404329E-04  0.20548858E-04
  0.19557364E-04  0.18440424E-04  0.17209313E-04  0.15875905E-04  0.14452566E-04
  0.12952057E-04  0.11387424E-04  0.97718939E-05  0.81187764E-05  0.64413580E-05
  0.47528050E-05  0.30660681E-05  0.13937900E-05 -0.25178134E-06 -0.18588754E-05
 -0.34162762E-05 -0.49133930E-05 -0.63403252E-05 -0.76879208E-05 -0.89478272E-05
 -0.10112536E-04 -0.11175418E-04 -0.12130756E-04 -0.12973764E-04 -0.13700602E-04
 -0.14308387E-04 -0.14795185E-04 -0.15160013E-04 -0.15402821E-04 -0.15524468E-04
 -0.15526701E-04 -0.15412120E-04 -0.15184139E-04 -0.14846941E-04 -0.14405435E-04
 -0.13865196E-04 -0.13232414E-04 -0.12513835E-04 -0.11716693E-04 -0.10848651E-04
 -0.99177317E-05 -0.89322520E-05 -0.79007523E-05 -0.68319301E-05 -0.57345713E-05
 -0.46174834E-05 -0.34894293E-05 -0.23590641E-05 -0.12348723E-05 -0.12510985E-06
  0.96225307E-06  0.20195841E-05  0.30396381E-05  0.40156023E-05  0.49411372E-05
  0.58104135E-05  0.66181435E-05  0.73596094E-05  0.80306847E-05  0.86278530E-05
  0.91482201E-05  0.95895222E-05  0.99501292E-05  0.10229043E-04  0.10425891E-04
  0.10540917E-04  0.10574963E-04  0.10529454E-04  0.10406372E-04  0.10208233E-04
  0.99380537E-05  0.95993197E-05  0.91959511E-05  0.87322635E-05  0.82129282E-05
  0.76429303E-05  0.70275256E-05  0.63721961E-05  0.56826053E-05  0.49645525E-05
  0.42239279E-05  0.34666670E-05  0.26987063E-05  0.19259398E-05  0.11541769E-05
  0.38910114E-06 -0.36376844E-06 -0.10991145E-05 -0.18118561E-05 -0.24971812E-05
 -0.31505758E-05 -0.37678516E-05 -0.43451694E-05 -0.48790603E-05 -0.53664433E-05
 -0.58046403E-05 -0.61913871E-05 -0.65248415E-05 -0.68035889E-05 -0.70266431E-05
 -0.71934456E-05 -0.73038607E-05 -0.73581681E-05 -0.73570529E-05 -0.73015920E-05
 -0.71932388E-05 -0.70338053E-05 -0.68254415E-05 -0.65706133E-05 -0.62720784E-05
 -0.59328603E-05 -0.55562214E-05 -0.51456345E-05 -0.47047536E-05 -0.42373836E-05
 -0.37474503E-05 -0.32389689E-05 -0.27160136E-05 -0.21826871E-05 -0.16430899E-05
 -0.11012908E-05 -0.56129820E-06 -0.27032124E-07  0.49770251E-06  0.10092411E-05
  0.15040835E-05  0.19789156E-05  0.24306306E-05  0.28563469E-05  0.32534250E-05
  0.36194820E-05  0.39524040E-05  0.42503566E-05  0.45117923E-05  0.47354572E-05
  0.49203941E-05  0.50659442E-05  0.51717462E-05  0.52377337E-05  0.52641301E-05
  0.52514419E-05  0.52004499E-05  0.51121985E-05  0.49879838E-05  0.48293392E-05
  0.46380207E-05  0.44159901E-05  0.41653971E-05  0.38885605E-05  0.35879490E-05
  0.32661603E-05  0.29259004E-05  0.25699623E-05  0.22012043E-05  0.18225285E-05
  0.14368591E-05  0.10471209E-05  0.65621856E-06  0.26701599E-06 -0.11768360E-06
 -0.49515669E-06 -0.86277767E-06 -0.12180360E-05 -0.15585524E-05 -0.18820934E-05
 -0.21865854E-05 -0.24701264E-05 -0.27309972E-05 -0.29676703E-05 -0.31788181E-05
 -0.33633188E-05 -0.35202613E-05 -0.36489482E-05 -0.37488973E-05 -0.38198418E-05
 -0.38617282E-05 -0.38747141E-05 -0.38591629E-05 -0.38156382E-05 -0.37448967E-05
 -0.36478798E-05 -0.35257036E-05 -0.33796483E-05 -0.32111466E-05 -0.30217709E-05
 -0.28132200E-05 -0.25873050E-05 -0.23459341E-05 -0.20910981E-05 -0.18248547E-05
 -0.15493123E-05 -0.12666146E-05 -0.97892466E-06 -0.68840880E-06 -0.39722128E-06
 -0.10748894E-06  0.17870362E-06  0.45932834E-06  0.73242746E-06  0.99612649E-06
  0.12486464E-05  0.14883152E-05  0.17135780E-05  0.19230067E-05  0.21153085E-05
  0.22893331E-05  0.24440789E-05  0.25786979E-05  0.26925002E-05  0.27849559E-05
  0.28556974E-05  0.29045192E-05  0.29313773E-05  0.29363874E-05  0.29198217E-05
  0.28821045E-05  0.28238079E-05  0.27456445E-05  0.26484612E-05  0.25332311E-05
  0.24010444E-05  0.22530994E-05  0.20906921E-05  0.19152059E-05  0.17281000E-05
  0.15308984E-05  0.13251773E-05  0.11125539E-05  0.89467372E-06  0.67319826E-06
  0.44979308E-06  0.22611558E-06  0.38031777E-08 -0.21553830E-06 -0.43034576E-06
 -0.63910961E-06 -0.84038398E-06 -0.10327964E-05 -0.12150566E-05 -0.13859651E-05
 -0.15444205E-05 -0.16894263E-05 -0.18200968E-05 -0.19356621E-05 -0.20354720E-05
 -0.21189998E-05 -0.21858438E-05 -0.22357294E-05 -0.22685091E-05 -0.22841618E-05
 -0.22827919E-05 -0.22646268E-05 -0.22300135E-05 -0.21794149E-05 -0.21134049E-05
 -0.20326629E-05 -0.19379676E-05 -0.18301900E-05 -0.17102861E-05 -0.15792889E-05
 -0.14382997E-05 -0.12884796E-05 -0.11310402E-05 -0.96723400E-06 -0.79834499E-06
 -0.62567877E-06 -0.45055281E-06 -0.27428668E-06 -0.98192385E-07  0.76435144E-07
  0.24832731E-06  0.41625082E-06  0.57901631E-06  0.73548652E-06  0.88458403E-06
  0.10252984E-05  0.11566930E-05  0.12779106E-05  0.13881793E-05  0.14868168E-05
  0.15732343E-05  0.16469401E-05  0.17075421E-05  0.17547491E-05  0.17883721E-05
  0.18083246E-05  0.18146218E-05  0.18073796E-05  0.17868124E-05  0.17532304E-05
  0.17070365E-05  0.16487220E-05  0.15788620E-05  0.14981103E-05  0.14071938E-05
  0.13069061E-05  0.11981009E-05  0.10816853E-05  0.95861206E-06  0.82987250E-06
  0.69648845E-06  0.55950445E-06  0.41997976E-06  0.27898039E-06  0.13757108E-06
 -0.31925198E-08 -0.14227158E-06 -0.27865160E-06 -0.41134967E-06 -0.53942137E-06
 -0.66196737E-06 -0.77813960E-06 -0.88714697E-06 -0.98826059E-06 -0.10808185E-05
 -0.11642300E-05 -0.12379788E-05 -0.13016266E-05 -0.13548152E-05 -0.13972682E-05
 -0.14287922E-05 -0.14492777E-05 -0.14586983E-05 -0.14571106E-05 -0.14446524E-05
 -0.14215412E-05 -0.13880715E-05 -0.13446115E-05 -0.12916000E-05 -0.12295421E-05
 -0.11590049E-05 -0.10806122E-05 -0.99503956E-06 -0.90300865E-06 -0.80528122E-06
 -0.70265309E-06 -0.59594776E-06 -0.48601000E-06 -0.37369926E-06 -0.25988314E-06
 -0.14543076E-06 -0.31206260E-07  0.81937597E-07  0.19316569E-06  0.30166660E-06
  0.40665841E-06  0.50739425E-06  0.60316750E-06  0.69331662E-06  0.77722966E-06
  0.85434824E-06  0.92417117E-06  0.98625760E-06  0.10402296E-05  0.10857744E-05
  0.11226459E-05  0.11506659E-05  0.11697244E-05  0.11797803E-05  0.11808602E-05
  0.11730579E-05  0.11565328E-05  0.11315082E-05  0.10982684E-05  0.10571566E-05
  0.10085710E-05  0.95296167E-06  0.89082621E-06  0.82270584E-06  0.74918061E-06
  0.67086470E-06  0.58840137E-06  0.50245784E-06  0.41371996E-06  0.32288689E-06
  0.23066564E-06  0.13776571E-06  0.44893649E-07 -0.47252142E-07 -0.13798665E-06
 -0.22664321E-06 -0.31257837E-06 -0.39517644E-06 -0.47385381E-06 -0.54806303E-06
 -0.61729649E-06 -0.68108981E-06 -0.73902486E-06 -0.79073239E-06 -0.83589423E-06
 -0.87424515E-06 -0.90557426E-06 -0.92972595E-06 -0.94660047E-06 -0.95615403E-06
 -0.95839852E-06 -0.95340076E-06 -0.94128139E-06 -0.92221333E-06 -0.89641991E-06
 -0.86417257E-06 -0.82578831E-06 -0.78162674E-06 -0.73208689E-06 -0.67760377E-06
 -0.61864465E-06 -0.55570517E-06 -0.48930529E-06 -0.41998507E-06 -0.34830037E-06
 -0.27481846E-06 -0.20011366E-06 -0.12476284E-06 -0.49341128E-07  0.25582486E-07
  0.99449325E-07  0.17171514E-06  0.24185404E-06  0.30936228E-06  0.37376174E-06
  0.43460331E-06  0.49146990E-06  0.54397920E-06  0.59178621E-06  0.63458538E-06
  0.67211243E-06  0.70414592E-06  0.73050837E-06  0.75106710E-06  0.76573475E-06
  0.77446931E-06  0.77727401E-06  0.77419670E-06  0.76532900E-06  0.75080506E-06
  0.73080009E-06  0.70552852E-06  0.67524193E-06  0.64022673E-06  0.60080159E-06
  0.55731462E-06  0.51014045E-06  0.45967706E-06  0.40634250E-06  0.35057154E-06
  0.29281215E-06  0.23352198E-06  0.17316484E-06  0.11220706E-06  0.51114024E-07
 -0.96533944E-08 -0.69642193E-07 -0.12841059E-06 -0.18553119E-06 -0.24059407E-06
 -0.29320960E-06 -0.34301119E-06 -0.38965772E-06 -0.43283586E-06 -0.47226201E-06
 -0.50768418E-06 -0.53888342E-06 -0.56567510E-06 -0.58790991E-06 -0.60547451E-06
 -0.61829199E-06 -0.62632198E-06 -0.62956055E-06 -0.62803974E-06 -0.62182696E-06
 -0.61102400E-06 -0.59576587E-06 -0.57621939E-06 -0.55258155E-06 -0.52507767E-06
 -0.49395934E-06 -0.45950228E-06 -0.42200391E-06 -0.38178089E-06 -0.33916652E-06
 -0.29450802E-06 -0.24816377E-06 -0.20050050E-06 -0.15189042E-06 -0.10270839E-06
 -0.53329060E-07 -0.41240858E-08  0.44540628E-07  0.92307589E-07  0.13883029E-06
  0.18377566E-06  0.22682642E-06  0.26768320E-06  0.30606664E-06  0.34171916E-06
  0.37440667E-06  0.40391999E-06  0.43007614E-06  0.45271940E-06  0.47172207E-06
  0.48698517E-06  0.49843876E-06  0.50604214E-06  0.50978380E-06  0.50968112E-06
  0.50577995E-06  0.49815384E-06  0.48690321E-06  0.47215429E-06  0.45405780E-06
  0.43278760E-06  0.40853907E-06  0.38152742E-06  0.35198584E-06  0.32016356E-06
  0.28632376E-06  0.25074153E-06  0.21370160E-06  0.17549615E-06  0.13642255E-06
  0.96781080E-07  0.56872681E-07  0.16996705E-07 -0.22551275E-07 -0.61481619E-07
 -0.99512683E-07 -0.13637281E-06 -0.17180224E-06 -0.20555485E-06 -0.23739984E-06
 -0.26712326E-06 -0.29452934E-06 -0.31944180E-06 -0.34170483E-06 -0.36118407E-06
 -0.37776729E-06 -0.39136498E-06 -0.40191074E-06 -0.40936147E-06 -0.41369746E-06
   15.1178079086314      T
 Non local Part
           2           2   1.35330099702427     
   6.85871644251749        6.11690974258603        6.11690974258603     
   5.42107414376994     
 Reciprocal Space Part
  0.00000000E+00 -0.20218426E+00 -0.80380232E+00 -0.17901450E+01 -0.31370119E+01
 -0.48111780E+01 -0.67710356E+01 -0.89674003E+01 -0.11344467E+02 -0.13840897E+02
 -0.16391026E+02 -0.18926152E+02 -0.21375904E+02 -0.23669648E+02 -0.25737917E+02
 -0.27513823E+02 -0.28934447E+02 -0.29942154E+02 -0.30485834E+02 -0.30522021E+02
 -0.30015883E+02 -0.28942058E+02 -0.27285312E+02 -0.25041015E+02 -0.22215413E+02
 -0.18825699E+02 -0.14899866E+02 -0.10476353E+02 -0.56034842E+01 -0.33870854E+00
  0.52523450E+01  0.11096982E+02  0.17116704E+02  0.23228599E+02  0.29346826E+02
  0.35384172E+02  0.41253648E+02  0.46870093E+02  0.52151747E+02  0.57021774E+02
  0.61409690E+02  0.65252675E+02  0.68496739E+02  0.71097711E+02  0.73022040E+02
  0.74247389E+02  0.74762997E+02  0.74569819E+02  0.73680433E+02  0.72118704E+02
  0.69919243E+02  0.67126636E+02  0.63794493E+02  0.59984312E+02  0.55764209E+02
  0.51207514E+02  0.46391291E+02  0.41394796E+02  0.36297920E+02  0.31179637E+02
  0.26116513E+02  0.21181279E+02  0.16441528E+02  0.11958542E+02  0.77862837E+01
  0.39705682E+01  0.54843315E+00 -0.24522857E+01 -0.50131653E+01 -0.71251947E+01
 -0.87885658E+01 -0.10012268E+02 -0.10813498E+02 -0.11216910E+02 -0.11253715E+02
 -0.10960676E+02 -0.10379006E+02 -0.95532058E+01 -0.85298818E+01 -0.73565541E+01
 -0.60805004E+01 -0.47476566E+01 -0.34015996E+01 -0.20826365E+01 -0.82701776E+00
  0.33370894E+00  0.13731940E+01  0.22706235E+01  0.30108961E+01  0.35846418E+01
  0.39880888E+01  0.42227883E+01  0.42952104E+01  0.42162289E+01  0.40005128E+01
  0.36658468E+01  0.32324018E+01  0.27219787E+01  0.21572479E+01  0.15610074E+01
 Real Space Part
  0.00000000E+00  0.32963055E+00  0.13160620E+01  0.29519294E+01  0.52250097E+01
  0.81182997E+01  0.11610124E+02  0.15674273E+02  0.20280173E+02  0.25393080E+02
  0.30974303E+02  0.36981461E+02  0.43368752E+02  0.50087258E+02  0.57085269E+02
  0.64308623E+02  0.71701073E+02  0.79204666E+02  0.86760143E+02  0.94307341E+02
  0.10178562E+03  0.10913429E+03  0.11629303E+03  0.12320236E+03  0.12980405E+03
  0.13604155E+03  0.14186045E+03  0.14720889E+03  0.15203794E+03  0.15630204E+03
  0.15995938E+03  0.16297220E+03  0.16530721E+03  0.16693582E+03  0.16783449E+03
  0.16798493E+03  0.16737433E+03  0.16599554E+03  0.16384723E+03  0.16093392E+03
  0.15726613E+03  0.15286031E+03  0.14773884E+03  0.14192993E+03  0.13546752E+03
  0.12839104E+03  0.12074525E+03  0.11257990E+03  0.10394946E+03  0.94912699E+02
  0.85532298E+02  0.75874379E+02  0.66007997E+02  0.56004610E+02  0.45937492E+02
  0.35881124E+02  0.25910562E+02  0.16100765E+02  0.65259129E+01 -0.27412870E+01
 -0.11630317E+02 -0.20073561E+02 -0.28007020E+02 -0.35371021E+02 -0.42110917E+02
 -0.48177762E+02 -0.53528971E+02 -0.58128945E+02 -0.61949660E+02 -0.64971219E+02
 -0.67182352E+02 -0.68580867E+02 -0.69174038E+02 -0.68978931E+02 -0.68022661E+02
 -0.66342593E+02 -0.63986437E+02 -0.61012267E+02 -0.57488515E+02 -0.53493766E+02
 -0.49116540E+02 -0.44455386E+02 -0.39621194E+02 -0.34629394E+02 -0.29300644E+02
 -0.23735994E+02 -0.18074679E+02 -0.12463108E+02 -0.70524075E+01 -0.19977369E+01
  0.25428103E+01  0.64093476E+01  0.94413134E+01  0.11478719E+02  0.12364086E+02
  0.11938578E+02  0.10048241E+02  0.66785437E+01  0.90761270E+00  0.00000000E+00
 Reciprocal Space Part
  0.00000000E+00  0.21684288E+00  0.86219981E+00  0.19206549E+01  0.33668438E+01
  0.51659416E+01  0.72743331E+01  0.96404543E+01  0.12205791E+02  0.14906015E+02
  0.17672241E+02  0.20432374E+02  0.23112538E+02  0.25638538E+02  0.27937351E+02
  0.29938603E+02  0.31576008E+02  0.32788745E+02  0.33522743E+02  0.33731852E+02
  0.33378865E+02  0.32436393E+02  0.30887546E+02  0.28726431E+02  0.25958433E+02
  0.22600289E+02  0.18679941E+02  0.14236170E+02  0.93180160E+01  0.39839957E+01
 -0.16988711E+01 -0.76562108E+01 -0.13807597E+02 -0.20067980E+02 -0.26349216E+02
 -0.32561670E+02 -0.38615859E+02 -0.44424094E+02 -0.49902105E+02 -0.54970603E+02
 -0.59556744E+02 -0.63595481E+02 -0.67030754E+02 -0.69816515E+02 -0.71917543E+02
 -0.73310059E+02 -0.73982098E+02 -0.73933658E+02 -0.73176600E+02 -0.71734322E+02
 -0.69641199E+02 -0.66941806E+02 -0.63689947E+02 -0.59947507E+02 -0.55783153E+02
 -0.51270912E+02 -0.46488668E+02 -0.41516590E+02 -0.36435550E+02 -0.31325554E+02
 -0.26264215E+02 -0.21325314E+02 -0.16577472E+02 -0.12082955E+02 -0.78966562E+01
 -0.40652489E+01 -0.62654777E+00  0.23909241E+01  0.49681517E+01  0.70956299E+01
  0.87731553E+01  0.10009418E+02  0.10821407E+02  0.11233656E+02  0.11277334E+02
  0.10989232E+02  0.10410651E+02  0.95862310E+01  0.85627570E+01  0.73879568E+01
  0.61093358E+01  0.47730672E+01  0.34229662E+01  0.20995710E+01  0.83934991E+00
 -0.32595127E+00 -0.13698087E+01 -0.22712613E+01 -0.30150897E+01 -0.35918365E+01
 -0.39976721E+01 -0.42341186E+01 -0.43076444E+01 -0.42291454E+01 -0.40133340E+01
 -0.36780557E+01 -0.32435556E+01 -0.27317182E+01 -0.21653037E+01 -0.15672012E+01
 Real Space Part
  0.00000000E+00 -0.32561645E+00 -0.13000217E+01 -0.29158992E+01 -0.51611063E+01
 -0.80187520E+01 -0.11467304E+02 -0.15480730E+02 -0.20028658E+02 -0.25076580E+02
 -0.30586070E+02 -0.36515040E+02 -0.42818006E+02 -0.49446397E+02 -0.56348873E+02
 -0.63471668E+02 -0.70758952E+02 -0.78153211E+02 -0.85595642E+02 -0.93026559E+02
 -0.10038581E+03 -0.10761321E+03 -0.11464897E+03 -0.12143413E+03 -0.12791098E+03
 -0.13402354E+03 -0.13971793E+03 -0.14494283E+03 -0.14964987E+03 -0.15379403E+03
 -0.15733403E+03 -0.16023265E+03 -0.16245711E+03 -0.16397933E+03 -0.16477624E+03
 -0.16483004E+03 -0.16412836E+03 -0.16266449E+03 -0.16043747E+03 -0.15745223E+03
 -0.15371962E+03 -0.14925639E+03 -0.14408521E+03 -0.13823454E+03 -0.13173852E+03
 -0.12463674E+03 -0.11697411E+03 -0.10880045E+03 -0.10017029E+03 -0.91142400E+02
 -0.81779425E+02 -0.72147409E+02 -0.62315288E+02 -0.52354357E+02 -0.42337686E+02
 -0.32339516E+02 -0.22434617E+02 -0.12697629E+02 -0.32023763E+01  0.59788251E+01
  0.14775880E+02  0.23121624E+02  0.30952538E+02  0.38209454E+02  0.44838248E+02
  0.50790519E+02  0.56024242E+02  0.60504385E+02  0.64203506E+02  0.67102290E+02
  0.69190048E+02  0.70465171E+02  0.70935507E+02  0.70618684E+02  0.69542367E+02
  0.67744452E+02  0.65273157E+02  0.62187044E+02  0.58554997E+02  0.54456028E+02
  0.49979048E+02  0.45222957E+02  0.40298969E+02  0.35222552E+02  0.29814013E+02
  0.24174733E+02  0.18444285E+02  0.12769345E+02  0.73012394E+01  0.21952567E+01
 -0.23904474E+01 -0.62959896E+01 -0.93608752E+01 -0.11425243E+02 -0.12331801E+02
 -0.11921951E+02 -0.10042031E+02 -0.66779050E+01 -0.90775974E+00  0.00000000E+00
 Non local Part
           0           2   1.35330099702427     
   3.81278372533730        5.99876437507895        5.99876437507895     
   9.44728543202953     
 Reciprocal Space Part
  0.18159563E+02  0.17410660E+02  0.15179236E+02  0.11510805E+02  0.64801077E+01
  0.18946659E+00 -0.72334633E+01 -0.15638492E+02 -0.24856173E+02 -0.34701488E+02
 -0.44977847E+02 -0.55481309E+02 -0.66004932E+02 -0.76343133E+02 -0.86295984E+02
 -0.95673320E+02 -0.10429858E+03 -0.11201230E+03 -0.11867517E+03 -0.12417058E+03
 -0.12840665E+03 -0.13131767E+03 -0.13286493E+03 -0.13303689E+03 -0.13184886E+03
 -0.12934196E+03 -0.12558160E+03 -0.12065551E+03 -0.11467118E+03 -0.10775309E+03
 -0.10003954E+03 -0.91679295E+02 -0.82828102E+02 -0.73645158E+02 -0.64289624E+02
 -0.54917254E+02 -0.45677222E+02 -0.36709223E+02 -0.28140890E+02 -0.20085599E+02
 -0.12640678E+02 -0.58860740E+01  0.11653430E+00  0.53241509E+01  0.97124280E+01
  0.13275195E+02  0.16023582E+02  0.17984779E+02  0.19200476E+02  0.19725034E+02
  0.19623452E+02  0.18969184E+02  0.17841876E+02  0.16325070E+02  0.14503955E+02
  0.12463203E+02  0.10284949E+02  0.80469613E+01  0.58210333E+01  0.36716351E+01
  0.16548380E+01 -0.18246978E+00 -0.18030737E+01 -0.31796328E+01 -0.42946019E+01
 -0.51398932E+01 -0.57163034E+01 -0.60327362E+01 -0.61052544E+01 -0.59559989E+01
 -0.56120136E+01 -0.51040163E+01 -0.44651532E+01 -0.37297752E+01 -0.29322704E+01
 -0.21059821E+01 -0.12822413E+01 -0.48953201E+00  0.24719132E+00  0.90702612E+00
  0.14734767E+01  0.19346433E+01  0.22832497E+01  0.25165202E+01  0.26359186E+01
  0.26467688E+01  0.25577750E+01  0.23804646E+01  0.21285775E+01  0.18174246E+01
  0.14632385E+01  0.10825392E+01  0.69153382E+00  0.30556959E+00 -0.61346662E-01
 -0.39694919E+00 -0.69102634E+00 -0.93564077E+00 -0.11252551E+01 -0.12567645E+01
 Real Space Part
 -0.22135291E+03 -0.22129036E+03 -0.22110264E+03 -0.22078952E+03 -0.22035064E+03
 -0.21978548E+03 -0.21909342E+03 -0.21827367E+03 -0.21732537E+03 -0.21624754E+03
 -0.21503911E+03 -0.21369894E+03 -0.21222584E+03 -0.21061859E+03 -0.20887595E+03
 -0.20699669E+03 -0.20497960E+03 -0.20282354E+03 -0.20052743E+03 -0.19809031E+03
 -0.19551134E+03 -0.19278983E+03 -0.18992527E+03 -0.18691738E+03 -0.18376608E+03
 -0.18047157E+03 -0.17703433E+03 -0.17345516E+03 -0.16973516E+03 -0.16587582E+03
 -0.16187901E+03 -0.15774697E+03 -0.15348240E+03 -0.14908842E+03 -0.14456859E+03
 -0.13992696E+03 -0.13516807E+03 -0.13029694E+03 -0.12531909E+03 -0.12024057E+03
 -0.11506792E+03 -0.10980822E+03 -0.10446905E+03 -0.99058528E+02 -0.93585255E+02
 -0.88058350E+02 -0.82487422E+02 -0.76882558E+02 -0.71254310E+02 -0.65613680E+02
 -0.59972094E+02 -0.54341385E+02 -0.48733764E+02 -0.43161796E+02 -0.37638370E+02
 -0.32176665E+02 -0.26790121E+02 -0.21492399E+02 -0.16297348E+02 -0.11218960E+02
 -0.62713384E+01 -0.14686475E+01  0.31749254E+01  0.76452157E+01  0.11928127E+02
  0.16009675E+02  0.19876036E+02  0.23513594E+02  0.26908984E+02  0.30049143E+02
  0.32921353E+02  0.35513291E+02  0.37813073E+02  0.39809296E+02  0.41491089E+02
  0.42848148E+02  0.43870785E+02  0.44549961E+02  0.44877330E+02  0.44845277E+02
  0.44446967E+02  0.43676183E+02  0.42525992E+02  0.41041960E+02  0.39373976E+02
  0.37540648E+02  0.35545725E+02  0.33392890E+02  0.31086396E+02  0.28630906E+02
  0.26031446E+02  0.23293378E+02  0.20422378E+02  0.17424415E+02  0.14306122E+02
  0.11072141E+02  0.77276912E+01  0.43476519E+01  0.53347384E+00  0.00000000E+00
 Reciprocal Space Part
 -0.96709790E+00 -0.52614596E+00  0.78749381E+00  0.29463782E+01  0.59054469E+01
  0.96030228E+01  0.13962179E+02  0.18892437E+02  0.24291762E+02  0.30048798E+02
  0.36045299E+02  0.42158690E+02  0.48264705E+02  0.54240038E+02  0.59964937E+02
  0.65325700E+02  0.70216995E+02  0.74543969E+02  0.78224092E+02  0.81188697E+02
  0.83384186E+02  0.84772887E+02  0.85333530E+02  0.85061359E+02  0.83967868E+02
  0.82080185E+02  0.79440122E+02  0.76102916E+02  0.72135711E+02  0.67615805E+02
  0.62628725E+02  0.57266173E+02  0.51623889E+02  0.45799498E+02  0.39890379E+02
  0.33991614E+02  0.28194056E+02  0.22582573E+02  0.17234477E+02  0.12218205E+02
  0.75922437E+01  0.34043265E+01 -0.30907867E+00 -0.35230055E+01 -0.62239446E+01
 -0.84095332E+01 -0.10087998E+02 -0.11277373E+02 -0.12004530E+02 -0.12304037E+02
 -0.12216901E+02 -0.11789221E+02 -0.11070782E+02 -0.10113654E+02 -0.89707990E+01
 -0.76947448E+01 -0.63363490E+01 -0.49436775E+01 -0.35610241E+01 -0.22280888E+01
 -0.97932627E+00  0.15652572E+00  0.11567375E+01  0.20046994E+01  0.26898630E+01
  0.32075222E+01  0.35584508E+01  0.37484146E+01  0.37875800E+01  0.36898412E+01
  0.34720911E+01  0.31534593E+01  0.27545424E+01  0.22966475E+01  0.18010722E+01
  0.12884388E+01  0.77809823E+00  0.28761847E+00 -0.16763387E+00 -0.57481211E+00
 -0.92380484E+00 -0.12073487E+01 -0.14210414E+01 -0.15632624E+01 -0.16350079E+01
 -0.16396540E+01 -0.15826573E+01 -0.14712092E+01 -0.13138571E+01 -0.11201069E+01
 -0.90002157E+00 -0.66382922E+00 -0.42155289E+00 -0.18267302E+00  0.44168022E-01
  0.25141226E+00  0.43277798E+00  0.58339412E+00  0.69987621E+00  0.78034500E+00
 Real Space Part
  0.14154654E+03  0.14150708E+03  0.14138862E+03  0.14119104E+03  0.14091411E+03
  0.14055750E+03  0.14012082E+03  0.13960358E+03  0.13900524E+03  0.13832518E+03
  0.13756274E+03  0.13671719E+03  0.13578780E+03  0.13477379E+03  0.13367438E+03
  0.13248881E+03  0.13121632E+03  0.12985619E+03  0.12840774E+03  0.12687037E+03
  0.12524355E+03  0.12352684E+03  0.12171993E+03  0.11982262E+03  0.11783488E+03
  0.11575681E+03  0.11358873E+03  0.11133111E+03  0.10898465E+03  0.10655028E+03
  0.10402915E+03  0.10142269E+03  0.98732547E+02  0.95960686E+02  0.93109335E+02
  0.90181022E+02  0.87178576E+02  0.84105138E+02  0.80964161E+02  0.77759421E+02
  0.74495014E+02  0.71175362E+02  0.67805210E+02  0.64389625E+02  0.60933995E+02
  0.57444021E+02  0.53925714E+02  0.50385384E+02  0.46829634E+02  0.43265347E+02
  0.39699673E+02  0.36140017E+02  0.32594021E+02  0.29069551E+02  0.25574674E+02
  0.22117640E+02  0.18706864E+02  0.15350899E+02  0.12058416E+02  0.88381796E+01
  0.56990212E+01  0.26498139E+01 -0.30055495E+00 -0.31432108E+01 -0.58693203E+01
 -0.84701201E+01 -0.10936945E+02 -0.13261260E+02 -0.15434684E+02 -0.17449024E+02
 -0.19296305E+02 -0.20968793E+02 -0.22459030E+02 -0.23759858E+02 -0.24864449E+02
 -0.25766330E+02 -0.26459411E+02 -0.26938009E+02 -0.27196871E+02 -0.27231201E+02
 -0.27036689E+02 -0.26609414E+02 -0.25945023E+02 -0.25071403E+02 -0.24080597E+02
 -0.22984169E+02 -0.21784558E+02 -0.20484165E+02 -0.19085738E+02 -0.17592276E+02
 -0.16006998E+02 -0.14333331E+02 -0.12574891E+02 -0.10735476E+02 -0.88192890E+01
 -0.68293036E+01 -0.47688481E+01 -0.26842881E+01 -0.32947746E+00  0.00000000E+00
 Non local Part
           1           2   1.35330099702427     
   6.89832172067865        7.99326490424856        7.99326490424856     
   9.20143687839690     
 Reciprocal Space Part
  0.00000000E+00  0.77750518E+00  0.15099017E+01  0.21532690E+01  0.26660329E+01
  0.30100624E+01  0.31516786E+01  0.30625497E+01  0.27204482E+01  0.21098522E+01
  0.12223754E+01  0.57015625E-01 -0.13797845E+01 -0.30742650E+01 -0.50056598E+01
 -0.71466843E+01 -0.94641835E+01 -0.11919926E+02 -0.14471521E+02 -0.17073435E+02
 -0.19678077E+02 -0.22236939E+02 -0.24701740E+02 -0.27025562E+02 -0.29163947E+02
 -0.31075919E+02 -0.32724918E+02 -0.34079609E+02 -0.35114567E+02 -0.35810808E+02
 -0.36156149E+02 -0.36145418E+02 -0.35780477E+02 -0.35070090E+02 -0.34029620E+02
 -0.32680580E+02 -0.31050046E+02 -0.29169952E+02 -0.27076280E+02 -0.24808184E+02
 -0.22407051E+02 -0.19915536E+02 -0.17376597E+02 -0.14832547E+02 -0.12324149E+02
 -0.98897792E+01 -0.75646722E+01 -0.53802649E+01 -0.33636575E+01 -0.15371949E+01
  0.81820416E-01  0.14812841E+01  0.26543130E+01  0.35991420E+01  0.43189000E+01
  0.48212770E+01  0.51180945E+01  0.52247946E+01  0.51598644E+01  0.49442125E+01
  0.46005185E+01  0.41525700E+01  0.36246090E+01  0.30407021E+01  0.24241500E+01
  0.17969525E+01  0.11793372E+01  0.58936481E+00  0.42614984E-01 -0.44804117E+00
 -0.87187594E+00 -0.12238838E+01 -0.14976997E+01 -0.16925423E+01 -0.18095093E+01
 -0.18520425E+01 -0.18256368E+01 -0.17375097E+01 -0.15962428E+01 -0.14114086E+01
 -0.11931933E+01 -0.95202742E+00 -0.69823542E+00 -0.44171276E+00 -0.19163930E+00
  0.43764950E-01  0.25743649E+00  0.44361448E+00  0.59793493E+00  0.71747304E+00
  0.80073587E+00  0.84760846E+00  0.85925817E+00  0.83800282E+00  0.78714937E+00
  0.71081006E+00  0.61370356E+00  0.50094863E+00  0.37785766E+00  0.24973695E+00
 Real Space Part
  0.00000000E+00 -0.24206351E+01 -0.48359222E+01 -0.72405219E+01 -0.96291125E+01
 -0.11996399E+02 -0.14337122E+02 -0.16646065E+02 -0.18918068E+02 -0.21148032E+02
 -0.23330931E+02 -0.25461820E+02 -0.27535847E+02 -0.29548261E+02 -0.31494424E+02
 -0.33369820E+02 -0.35170063E+02 -0.36890914E+02 -0.38528287E+02 -0.40078261E+02
 -0.41537091E+02 -0.42901221E+02 -0.44167293E+02 -0.45332160E+02 -0.46392895E+02
 -0.47346807E+02 -0.48191446E+02 -0.48924619E+02 -0.49544398E+02 -0.50049135E+02
 -0.50437465E+02 -0.50708323E+02 -0.50860949E+02 -0.50894901E+02 -0.50810059E+02
 -0.50606638E+02 -0.50285190E+02 -0.49846616E+02 -0.49292165E+02 -0.48623446E+02
 -0.47842426E+02 -0.46951438E+02 -0.45953178E+02 -0.44850708E+02 -0.43647456E+02
 -0.42347212E+02 -0.40954130E+02 -0.39472717E+02 -0.37907833E+02 -0.36264682E+02
 -0.34548803E+02 -0.32766061E+02 -0.30922638E+02 -0.29025018E+02 -0.27079974E+02
 -0.25094552E+02 -0.23076059E+02 -0.21032038E+02 -0.18970255E+02 -0.16898677E+02
 -0.14825450E+02 -0.12758876E+02 -0.10707393E+02 -0.86795437E+01 -0.66839581E+01
 -0.47293217E+01 -0.28243507E+01 -0.97776429E+00  0.80174360E+00  0.25055326E+01
  0.41250445E+01  0.56518324E+01  0.70775896E+01  0.83941786E+01  0.95936597E+01
  0.10668319E+02  0.11610699E+02  0.12413621E+02  0.13070217E+02  0.13573955E+02
  0.13918667E+02  0.14098517E+02  0.14107615E+02  0.13956236E+02  0.13689357E+02
  0.13314890E+02  0.12836291E+02  0.12256959E+02  0.11580432E+02  0.10810347E+02
  0.99504302E+01  0.90044892E+01  0.79764133E+01  0.68701659E+01  0.56899443E+01
  0.44390883E+01  0.31211411E+01  0.17682300E+01  0.21794666E+00  0.00000000E+00
 Reciprocal Space Part
  0.00000000E+00 -0.47397028E-01 -0.65798058E-01 -0.27036677E-01  0.95416345E-01
  0.32568883E+00  0.68480658E+00  0.11900748E+01  0.18545580E+01  0.26866720E+01
  0.36898982E+01  0.48626284E+01  0.61981431E+01  0.76847244E+01  0.93058993E+01
  0.11040808E+02  0.12864684E+02  0.14749442E+02  0.16664342E+02  0.18576729E+02
  0.20452820E+02  0.22258517E+02  0.23960228E+02  0.25525674E+02  0.26924666E+02
  0.28129816E+02  0.29117192E+02  0.29866870E+02  0.30363398E+02  0.30596139E+02
  0.30559498E+02  0.30253030E+02  0.29681415E+02  0.28854320E+02  0.27786138E+02
  0.26495620E+02  0.25005413E+02  0.23341507E+02  0.21532620E+02  0.19609528E+02
  0.17604362E+02  0.15549882E+02  0.13478768E+02  0.11422912E+02  0.94127667E+01
  0.74767299E+01  0.56406056E+01  0.39271387E+01  0.23556381E+01  0.94169344E+00
 -0.30300974E+00 -0.13707755E+01 -0.22578842E+01 -0.29644855E+01 -0.34944015E+01
 -0.38548510E+01 -0.40561031E+01 -0.41110723E+01 -0.40348679E+01 -0.38443116E+01
 -0.35574362E+01 -0.31929803E+01 -0.27698915E+01 -0.23068514E+01 -0.18218339E+01
 -0.13317057E+01 -0.85187959E+00 -0.39602574E+00  0.24153968E-01  0.39908523E+00
  0.72087557E+00  0.98603159E+00  0.11900409E+01  0.13326586E+01  0.14150683E+01
  0.14402278E+01  0.14126376E+01  0.13380823E+01  0.12233519E+01  0.10759527E+01
  0.90381771E+00  0.71502414E+00  0.51752649E+00  0.31891220E+00  0.12618580E+00
 -0.54413660E-01 -0.21755823E+00 -0.35893766E+00 -0.47532603E+00 -0.56460885E+00
 -0.62577217E+00 -0.65885655E+00 -0.66487937E+00 -0.64573020E+00 -0.60404403E+00
 -0.54305808E+00 -0.46645781E+00 -0.37821791E+00 -0.28244381E+00 -0.18321908E+00
 Real Space Part
  0.00000000E+00  0.20050976E+01  0.40058781E+01  0.59980311E+01  0.79772603E+01
  0.99392902E+01  0.11879873E+02  0.13794797E+02  0.15679892E+02  0.17531037E+02
  0.19344168E+02  0.21115287E+02  0.22840469E+02  0.24515866E+02  0.26137722E+02
  0.27702375E+02  0.29206271E+02  0.30645966E+02  0.32018141E+02  0.33319606E+02
  0.34547313E+02  0.35698360E+02  0.36770005E+02  0.37759673E+02  0.38664963E+02
  0.39483663E+02  0.40213751E+02  0.40853411E+02  0.41401038E+02  0.41855247E+02
  0.42214883E+02  0.42479028E+02  0.42647008E+02  0.42718402E+02  0.42693048E+02
  0.42571049E+02  0.42352781E+02  0.42038896E+02  0.41630327E+02  0.41128295E+02
  0.40534308E+02  0.39850166E+02  0.39077962E+02  0.38220083E+02  0.37279210E+02
  0.36258316E+02  0.35160664E+02  0.33989804E+02  0.32749570E+02  0.31444074E+02
  0.30077697E+02  0.28655087E+02  0.27181143E+02  0.25661014E+02  0.24100079E+02
  0.22503945E+02  0.20878424E+02  0.19229527E+02  0.17563444E+02  0.15886530E+02
  0.14205288E+02  0.12526352E+02  0.10856465E+02  0.92024636E+01  0.75712544E+01
  0.59697956E+01  0.44050743E+01  0.28840846E+01  0.14138056E+01  0.11784444E-02
 -0.13469167E+01 -0.26236835E+01 -0.38224331E+01 -0.49366068E+01 -0.59597996E+01
 -0.68857827E+01 -0.77085260E+01 -0.84222203E+01 -0.90212990E+01 -0.95004596E+01
 -0.98546876E+01 -0.10079232E+02 -0.10169324E+02 -0.10132162E+02 -0.10000881E+02
 -0.97815126E+01 -0.94768147E+01 -0.90895089E+01 -0.86224265E+01 -0.80784771E+01
 -0.74606415E+01 -0.67719687E+01 -0.60155730E+01 -0.51946290E+01 -0.43124944E+01
 -0.33718743E+01 -0.23756330E+01 -0.13484997E+01 -0.16642276E+00  0.00000000E+00
 PAW radial sets
         339   1.14167496882385     
(5E20.12)                                
 augmentation charges (non sperical)
  0.530093414672E+00  0.510677844477E+00 -0.173573801241E+00 -0.271070956467E+00 -0.257911521582E+00
 -0.289964042294E+00  0.510677844477E+00  0.491978761197E+00 -0.168026251426E+00 -0.262352279733E+00
 -0.249580326731E+00 -0.280589097354E+00 -0.173573801241E+00 -0.168026251426E+00 -0.886109415823E-01
 -0.144991870925E+00 -0.532014562641E-01 -0.784827193571E-01 -0.271070956467E+00 -0.262352279733E+00
 -0.144991870925E+00 -0.237177367841E+00 -0.885095165844E-01 -0.129633009969E+00 -0.257911521582E+00
 -0.249580326731E+00 -0.532014562641E-01 -0.885095165844E-01 -0.110191237049E-01 -0.295218676744E-01
 -0.289964042294E+00 -0.280589097354E+00 -0.784827193571E-01 -0.129633009969E+00 -0.295218676744E-01
 -0.550089034327E-01
 uccopancies in atom
  0.200000000497E+01  0.000000000000E+00  0.000000000000E+00  0.000000000000E+00  0.000000000000E+00
  0.000000000000E+00  0.000000000000E+00  0.000000000000E+00  0.000000000000E+00  0.000000000000E+00
  0.000000000000E+00  0.000000000000E+00  0.000000000000E+00  0.000000000000E+00  0.200000000155E+01
  0.000000000000E+00  0.000000000000E+00  0.000000000000E+00  0.000000000000E+00  0.000000000000E+00
  0.000000000000E+00  0.000000000000E+00  0.000000000000E+00  0.000000000000E+00  0.000000000000E+00
  0.000000000000E+00  0.000000000000E+00  0.000000000000E+00  0.000000000000E+00  0.000000000000E+00
  0.000000000000E+00  0.000000000000E+00  0.000000000000E+00  0.000000000000E+00  0.000000000000E+00
  0.000000000000E+00
 grid
  0.680339614063E-04  0.702462561072E-04  0.725304891129E-04  0.748889996774E-04  0.773242031217E-04
  0.798385933069E-04  0.824347451883E-04  0.851153174523E-04  0.878830552391E-04  0.907407929541E-04
  0.936914571703E-04  0.967380696259E-04  0.998837503182E-04  0.103131720699E-03  0.106485306974E-03
  0.109947943508E-03  0.113523176345E-03  0.117214666834E-03  0.121026195384E-03  0.124961665335E-03
  0.129025106950E-03  0.133220681550E-03  0.137552685769E-03  0.142025555958E-03  0.146643872728E-03
  0.151412365637E-03  0.156335918040E-03  0.161419572084E-03  0.166668533876E-03  0.172088178810E-03
  0.177684057078E-03  0.183461899346E-03  0.189427622632E-03  0.195587336356E-03  0.201947348603E-03
  0.208514172583E-03  0.215294533296E-03  0.222295374424E-03  0.229523865442E-03  0.236987408954E-03
  0.244693648282E-03  0.252650475288E-03  0.260866038458E-03  0.269348751248E-03  0.278107300695E-03
  0.287150656321E-03  0.296488079311E-03  0.306129132003E-03  0.316083687677E-03  0.326361940668E-03
  0.336974416805E-03  0.347931984191E-03  0.359245864333E-03  0.370927643633E-03  0.382989285252E-03
  0.395443141367E-03  0.408301965814E-03  0.421578927154E-03  0.435287622154E-03  0.449442089717E-03
  0.464056825253E-03  0.479146795531E-03  0.494727453996E-03  0.510814756606E-03  0.527425178164E-03
  0.544575729193E-03  0.562283973356E-03  0.580568045443E-03  0.599446669940E-03  0.618939180210E-03
  0.639065538286E-03  0.659846355318E-03  0.681302912677E-03  0.703457183755E-03  0.726331856459E-03
  0.749950356455E-03  0.774336871150E-03  0.799516374465E-03  0.825514652413E-03  0.852358329503E-03
  0.880074896004E-03  0.908692736104E-03  0.938241156971E-03  0.968750418770E-03  0.100025176565E-02
  0.103277745775E-02  0.106636080421E-02  0.110103619732E-02  0.113683914770E-02  0.117380632072E-02
  0.121197557398E-02  0.125138599614E-02  0.129207794691E-02  0.133409309840E-02  0.137747447781E-02
  0.142226651144E-02  0.146851507028E-02  0.151626751686E-02  0.156557275389E-02  0.161648127422E-02
  0.166904521263E-02  0.172331839918E-02  0.177935641437E-02  0.183721664602E-02  0.189695834805E-02
  0.195864270120E-02  0.202233287562E-02  0.208809409563E-02  0.215599370647E-02  0.222610124326E-02
  0.229848850224E-02  0.237322961431E-02  0.245040112088E-02  0.253008205233E-02  0.261235400889E-02
  0.269730124423E-02  0.278501075175E-02  0.287557235364E-02  0.296907879291E-02  0.306562582831E-02
  0.316531233245E-02  0.326824039301E-02  0.337451541733E-02  0.348424624031E-02  0.359754523591E-02
  0.371452843221E-02  0.383531563021E-02  0.396003052656E-02  0.408880084022E-02  0.422175844323E-02
  0.435903949581E-02  0.450078458574E-02  0.464713887238E-02  0.479825223532E-02  0.495427942783E-02
  0.511538023541E-02  0.528171963935E-02  0.545346798575E-02  0.563080115990E-02  0.581390076649E-02
  0.600295431551E-02  0.619815541431E-02  0.639970396588E-02  0.660780637354E-02  0.682267575235E-02
  0.704453214732E-02  0.727360275879E-02  0.751012217509E-02  0.775433261276E-02  0.800648416463E-02
  0.826683505593E-02  0.853565190872E-02  0.881321001494E-02  0.909979361836E-02  0.939569620562E-02
  0.970122080683E-02  0.100166803059E-01  0.103423977609E-01  0.106787067349E-01  0.110259516378E-01
  0.113844880787E-01  0.117546832302E-01  0.121369162045E-01  0.125315784416E-01  0.129390741100E-01
  0.133598205210E-01  0.137942485557E-01  0.142428031063E-01  0.147059435319E-01  0.151841441287E-01
  0.156778946159E-01  0.161877006373E-01  0.167140842786E-01  0.172575846028E-01  0.178187582017E-01
  0.183981797661E-01  0.189964426742E-01  0.196141595997E-01  0.202519631385E-01  0.209105064573E-01
  0.215904639619E-01  0.222925319884E-01  0.230174295156E-01  0.237658989019E-01  0.245387066456E-01
  0.253366441691E-01  0.261605286303E-01  0.270112037588E-01  0.278895407203E-01  0.287964390087E-01
  0.297328273669E-01  0.306996647385E-01  0.316979412495E-01  0.327286792223E-01  0.337929342225E-01
  0.348917961404E-01  0.360263903065E-01  0.371978786444E-01  0.384074608605E-01  0.396563756728E-01
  0.409459020791E-01  0.422773606672E-01  0.436521149670E-01  0.450715728470E-01  0.465371879562E-01
  0.480504612124E-01  0.496129423398E-01  0.512262314556E-01  0.528919807087E-01  0.546118959720E-01
  0.563877385890E-01  0.582213271777E-01  0.601145394931E-01  0.620693143499E-01  0.640876536086E-01
  0.661716242248E-01  0.683233603666E-01  0.705450655998E-01  0.728390151447E-01  0.752075582060E-01
  0.776531203790E-01  0.801782061329E-01  0.827854013762E-01  0.854773761046E-01  0.882568871355E-01
  0.911267809312E-01  0.940899965135E-01  0.971495684743E-01  0.100308630083E+00  0.103570416493E+00
  0.106938268061E+00  0.110415633760E+00  0.114006074717E+00  0.117713267856E+00  0.121541009668E+00
  0.125493220095E+00  0.129573946545E+00  0.133787368039E+00  0.138137799489E+00  0.142629696117E+00
  0.147267658017E+00  0.152056434868E+00  0.157000930795E+00  0.162106209396E+00  0.167377498920E+00
  0.172820197629E+00  0.178439879322E+00  0.184242299044E+00  0.190233398981E+00  0.196419314541E+00
  0.202806380644E+00  0.209401138203E+00  0.216210340825E+00  0.223240961730E+00  0.230500200887E+00
  0.237995492392E+00  0.245734512079E+00  0.253725185379E+00  0.261975695441E+00  0.270494491507E+00
  0.279290297569E+00  0.288372121302E+00  0.297749263287E+00  0.307431326535E+00  0.317428226327E+00
  0.327750200360E+00  0.338407819239E+00  0.349411997297E+00  0.360774003772E+00  0.372505474354E+00
  0.384618423093E+00  0.397125254706E+00  0.410038777283E+00  0.423372215398E+00  0.437139223659E+00
  0.451353900683E+00  0.466030803543E+00  0.481184962669E+00  0.496831897246E+00  0.512987631100E+00
  0.529668709116E+00  0.546892214175E+00  0.564675784650E+00  0.583037632473E+00  0.601996561780E+00
  0.621571988172E+00  0.641783958595E+00  0.662653171873E+00  0.684200999905E+00  0.706449509549E+00
  0.729421485224E+00  0.753140452239E+00  0.777630700890E+00  0.802917311332E+00  0.829026179263E+00
  0.855984042445E+00  0.883818508086E+00  0.912558081112E+00  0.942232193355E+00  0.972871233701E+00
  0.100450657920E+01  0.103717062722E+01  0.107089682860E+01  0.110571972190E+01  0.114167496882E+01
  0.117879939068E+01  0.121713100612E+01  0.125670907007E+01  0.129757411392E+01  0.133976798705E+01
  0.138333389968E+01  0.142831646710E+01  0.147476175540E+01  0.152271732860E+01  0.157223229741E+01
  0.162335736949E+01  0.167614490136E+01  0.173064895208E+01  0.178692533856E+01  0.184503169274E+01
  0.190502752060E+01  0.196697426310E+01  0.203093535914E+01  0.209697631046E+01  0.216516474876E+01
  0.223557050496E+01  0.230826568071E+01  0.238332472223E+01  0.246082449653E+01  0.254084437015E+01
  0.262346629044E+01  0.270877486946E+01  0.279685747064E+01  0.288780429828E+01  0.298170848987E+01
  0.307866621151E+01  0.317877675638E+01  0.328214264642E+01  0.338886973733E+01
 aepotential
  0.896403324065E+04  0.873442797570E+04  0.851185142687E+04  0.829613235928E+04  0.808707511231E+04
  0.788448686084E+04  0.768817766631E+04  0.749796096895E+04  0.731365392973E+04  0.713507768257E+04
  0.696205751126E+04  0.679442297252E+04  0.663200796513E+04  0.647465077073E+04  0.632219404929E+04
  0.617448482105E+04  0.603137442483E+04  0.589271845919E+04  0.575837671613E+04  0.562821309888E+04
  0.550209553878E+04  0.537989590266E+04  0.526148989752E+04  0.514675697579E+04  0.503558023637E+04
  0.492784632346E+04  0.482344533009E+04  0.472227069846E+04  0.462421912255E+04  0.452919045282E+04
  0.443708760097E+04  0.434781644751E+04  0.426128575105E+04  0.417740705947E+04  0.409609462318E+04
  0.401726531136E+04  0.394083852797E+04  0.386673613338E+04  0.379488236545E+04  0.372520376336E+04
  0.365762909472E+04  0.359208928391E+04  0.352851734208E+04  0.346684829969E+04  0.340701914138E+04
  0.334896874213E+04  0.329263780549E+04  0.323796880404E+04  0.318490592081E+04  0.313339499375E+04
  0.308338346021E+04  0.303482030459E+04  0.298765600691E+04  0.294184249275E+04  0.289733308521E+04
  0.285408245797E+04  0.281204658998E+04  0.277118272152E+04  0.273144931123E+04  0.269280599531E+04
  0.265521354690E+04  0.261863383771E+04  0.258302980005E+04  0.254836539067E+04  0.251460555521E+04
  0.248171619410E+04  0.244966412938E+04  0.241841707282E+04  0.238794359454E+04  0.235821309327E+04
  0.232919576702E+04  0.230086258520E+04  0.227318526122E+04  0.224613622636E+04  0.221968860436E+04
  0.219381618685E+04  0.216849340987E+04  0.214369533090E+04  0.211939760707E+04  0.209557647391E+04
  0.207220872516E+04  0.204927169319E+04  0.202674323030E+04  0.200460169083E+04  0.198282591405E+04
  0.196139520778E+04  0.194028933288E+04  0.191948848847E+04  0.189897329792E+04  0.187872479570E+04
  0.185872441494E+04  0.183895397585E+04  0.181939567491E+04  0.180003207491E+04  0.178084609579E+04
  0.176182100634E+04  0.174294041674E+04  0.172418827197E+04  0.170554884618E+04  0.168700673786E+04
  0.166854686605E+04  0.165015446747E+04  0.163181509464E+04  0.161351461502E+04  0.159523921127E+04
  0.157697538252E+04  0.155870994685E+04  0.154043004493E+04  0.152212314485E+04  0.150377704837E+04
  0.148537989835E+04  0.146692018774E+04  0.144838677000E+04  0.142976887108E+04  0.141105610311E+04
  0.139223847982E+04  0.137330643384E+04  0.135425083600E+04  0.133506301680E+04  0.131573479009E+04
  0.129625847930E+04  0.127662694629E+04  0.125683362301E+04  0.123687254637E+04  0.121673839632E+04
  0.119642653769E+04  0.117593306586E+04  0.115525485671E+04  0.113438962118E+04  0.111333596471E+04
  0.109209345191E+04  0.107066267683E+04  0.104904533894E+04  0.102724432516E+04  0.100526379769E+04
  0.983109287729E+03  0.960787794313E+03  0.938307887491E+03  0.915679814349E+03  0.892915605694E+03
  0.870029180324E+03  0.847036442762E+03  0.823955368957E+03  0.800806073101E+03  0.777610847058E+03
  0.754394162511E+03  0.731182624685E+03  0.708004866114E+03  0.684891369768E+03  0.661874213895E+03
  0.638986737177E+03  0.616263133616E+03  0.593738003325E+03  0.571445909306E+03  0.549421021774E+03
  0.527696969129E+03  0.506307053544E+03  0.485285019040E+03  0.464666563354E+03  0.444491735973E+03
  0.424808231987E+03  0.405675347548E+03  0.387168003297E+03  0.369379814581E+03  0.352423816932E+03
  0.336429354415E+03  0.321533965357E+03  0.307870302825E+03  0.295549221577E+03  0.284642173042E+03
  0.275166507773E+03  0.267077141086E+03  0.260266434843E+03  0.254572039105E+03  0.249790682741E+03
  0.245695127725E+03  0.242051636518E+03  0.238635811618E+03  0.235245164622E+03  0.231707331124E+03
  0.227883664706E+03  0.223668874074E+03  0.218987990590E+03  0.213792026472E+03  0.208053351972E+03
  0.201761396131E+03  0.194918960992E+03  0.187539258914E+03  0.179643683159E+03  0.171260257661E+03
  0.162422667057E+03  0.153169741373E+03  0.143545260402E+03  0.133597946628E+03  0.123381528323E+03
  0.112954774711E+03  0.102381436028E+03  0.917300689100E+02  0.810737970610E+02  0.704901441137E+02
  0.600611536528E+02  0.498740187568E+02  0.400222819389E+02  0.306072364209E+02  0.217384553605E+02
  0.135316229818E+02  0.610156507089E+01 -0.450802365478E+00 -0.605676778360E+01 -0.106997401735E+02
 -0.144308581188E+02 -0.173734471893E+02 -0.197109878658E+02 -0.216589666633E+02 -0.234301064273E+02
 -0.252077981995E+02 -0.271365721098E+02 -0.293261400414E+02 -0.318591435976E+02 -0.347960223206E+02
 -0.381766262466E+02 -0.420210334071E+02 -0.463312423492E+02 -0.510937254637E+02 -0.562820273446E+02
 -0.618587323658E+02 -0.677766078277E+02 -0.739791339533E+02 -0.804008502591E+02 -0.869679951399E+02
 -0.935997684904E+02 -0.100210093875E+03 -0.106708882614E+03 -0.113000665452E+03 -0.118977955771E+03
 -0.124508745928E+03 -0.129423966055E+03 -0.133520090782E+03 -0.136596969213E+03 -0.138541295970E+03
 -0.139431947743E+03 -0.139582310468E+03 -0.139422149127E+03 -0.139282391188E+03 -0.139295101624E+03
 -0.139465335560E+03 -0.139779096701E+03 -0.140252795905E+03 -0.140929508749E+03 -0.141855992008E+03
 -0.143064056680E+03 -0.144564192276E+03 -0.146348523293E+03 -0.148397069982E+03 -0.150683225872E+03
 -0.153177121681E+03 -0.155847115339E+03 -0.158660088221E+03 -0.161581154977E+03 -0.164573226652E+03
 -0.167596754568E+03 -0.170609923517E+03 -0.173569482901E+03 -0.176432209417E+03 -0.179156549311E+03
 -0.181703475226E+03 -0.184035129824E+03 -0.186110652686E+03 -0.187881073416E+03 -0.189289360372E+03
 -0.190282944525E+03 -0.190838880995E+03 -0.190986647719E+03 -0.190806686899E+03 -0.190399296576E+03
 -0.189847002788E+03 -0.189197120260E+03 -0.188467401882E+03 -0.187659842153E+03 -0.186770757544E+03
 -0.185794994947E+03 -0.184726812205E+03 -0.183559884885E+03 -0.182287505242E+03 -0.180903087402E+03
 -0.179400762744E+03 -0.177775926039E+03 -0.176025487305E+03 -0.174148107082E+03 -0.172144153377E+03
 -0.170015634243E+03 -0.167766052445E+03 -0.165400235750E+03 -0.162924175718E+03 -0.160344831216E+03
 -0.157669991856E+03 -0.154908112187E+03 -0.152068168434E+03 -0.149159518500E+03 -0.146191765270E+03
 -0.143174623740E+03 -0.140117793963E+03 -0.137030843570E+03 -0.133923104070E+03 -0.130803584583E+03
 -0.127680903889E+03 -0.124563240055E+03 -0.121458293850E+03 -0.118373261783E+03 -0.115314814821E+03
 -0.112289080625E+03 -0.109301620973E+03 -0.106357457840E+03 -0.103460993185E+03 -0.100616078301E+03
 -0.978259781760E+02 -0.950933731917E+02 -0.924203522110E+02 -0.898083962948E+02 -0.872583588640E+02
 -0.847704502873E+02 -0.823442414469E+02 -0.799787032163E+02 -0.776722983636E+02 -0.754231234588E+02
 -0.732291023659E+02 -0.710881966469E+02 -0.689986085416E+02 -0.669589441704E+02 -0.649683155449E+02
 -0.630263714024E+02 -0.611332577910E+02 -0.592895171303E+02 -0.574959392824E+02 -0.557533815253E+02
 -0.540625775580E+02 -0.524239586888E+02 -0.508375113826E+02 -0.493026919765E+02
 core charge-density
  0.398735951588E-01  0.424805216159E-01  0.452569043744E-01  0.482136595252E-01  0.513623964457E-01
  0.547154608332E-01  0.582859803093E-01  0.620879127375E-01  0.661360974050E-01  0.704463092258E-01
  0.750353161303E-01  0.799209398124E-01  0.851221200152E-01  0.906589825423E-01  0.965529111921E-01
  0.102826623817E+00  0.109504252720E+00  0.116611429615E+00  0.124175375369E+00  0.132224994775E+00
  0.140790976594E+00  0.149905899125E+00  0.159604341555E+00  0.169923001381E+00  0.180900818149E+00
  0.192579103827E+00  0.205001680074E+00  0.218215022728E+00  0.232268413788E+00  0.247214101217E+00
  0.263107466862E+00  0.280007202806E+00  0.297975496459E+00  0.317078224696E+00  0.337385157358E+00
  0.358970170391E+00  0.381911468946E+00  0.406291820684E+00  0.432198799591E+00  0.459725040508E+00
  0.488968504640E+00  0.520032756210E+00  0.553027250459E+00  0.588067633084E+00  0.625276051237E+00
  0.664781476102E+00  0.706720037033E+00  0.751235367176E+00  0.798478960405E+00  0.848610539339E+00
  0.901798434094E+00  0.958219971339E+00  0.101806187307E+01  0.108152066445E+01  0.114880308981E+01
  0.122012653587E+01  0.129571946100E+01  0.137582182905E+01  0.146068554629E+01  0.155057489949E+01
  0.164576699316E+01  0.174655218352E+01  0.185323450649E+01  0.196613209680E+01  0.208557759466E+01
  0.221191853644E+01  0.234551772502E+01  0.248675357524E+01  0.263602042942E+01  0.279372883719E+01
  0.296030579362E+01  0.313619492887E+01  0.332185664200E+01  0.351776817105E+01  0.372442359081E+01
  0.394233372876E+01  0.417202598950E+01  0.441404407659E+01  0.466894760052E+01  0.493731156047E+01
  0.521972568682E+01  0.551679363065E+01  0.582913198572E+01  0.615736912762E+01  0.650214385413E+01
  0.686410381027E+01  0.724390368082E+01  0.764220313258E+01  0.805966448855E+01  0.849695011546E+01
  0.895471950645E+01  0.943362604060E+01  0.993431340108E+01  0.104574116348E+02  0.110035328369E+02
  0.115732664438E+02  0.121671741233E+02  0.127857842462E+02  0.134295859337E+02  0.140990226711E+02
  0.147944854874E+02  0.155163056995E+02  0.162647472292E+02  0.170399985034E+02  0.178421639560E+02
  0.186712551564E+02  0.195271815992E+02  0.204097411951E+02  0.213186105183E+02  0.222533348714E+02
  0.232133182440E+02  0.241978132537E+02  0.252059111698E+02  0.262365321385E+02  0.272884157393E+02
  0.283601120229E+02  0.294499731941E+02  0.305561461218E+02  0.316765658749E+02  0.328089504998E+02
  0.339507972703E+02  0.350993806582E+02  0.362517522843E+02  0.374047431220E+02  0.385549682362E+02
  0.396988343446E+02  0.408325504907E+02  0.419521421158E+02  0.430534688089E+02  0.441322459984E+02
  0.451840708266E+02  0.462044524205E+02  0.471888467299E+02  0.481326960560E+02  0.490314733344E+02
  0.498807311636E+02  0.506761554874E+02  0.514136237437E+02  0.520892671860E+02  0.526995369609E+02
  0.532412733963E+02  0.537117778126E+02  0.541088860160E+02  0.544310424787E+02  0.546773740453E+02
  0.548477618425E+02  0.549429099088E+02  0.549644089051E+02  0.549147931272E+02  0.547975889173E+02
  0.546173524726E+02  0.543796949815E+02  0.540912929884E+02  0.537598819078E+02  0.533942306747E+02
  0.530040956528E+02  0.526001521194E+02  0.521939019151E+02  0.517975561957E+02  0.514238926509E+02
  0.510860870624E+02  0.507975196615E+02  0.505715574084E+02  0.504213140493E+02  0.503593905982E+02
  0.503975997315E+02  0.505466784474E+02  0.508159943093E+02  0.512132512784E+02  0.517442022421E+02
  0.524123759159E+02  0.532188265196E+02  0.541619151014E+02  0.552371316685E+02  0.564369673300E+02
  0.577508454283E+02  0.591651201042E+02  0.606631498711E+02  0.622254525453E+02  0.638299462758E+02
  0.654522794469E+02  0.670662498919E+02  0.686443111862E+02  0.701581608137E+02  0.715794017751E+02
  0.728802658040E+02  0.740343828756E+02  0.750175782484E+02  0.758086750091E+02  0.763902771437E+02
  0.767495057020E+02  0.768786588411E+02  0.767757655946E+02  0.764450033127E+02  0.758969500133E+02
  0.751486455120E+02  0.742234392857E+02  0.731506085956E+02  0.719647374739E+02  0.707048556386E+02
  0.694133460922E+02  0.681346407694E+02  0.669137347724E+02  0.657945609688E+02  0.648182775084E+02
  0.640215305353E+02  0.634347624438E+02  0.630806418501E+02  0.629726944470E+02  0.631142135077E+02
  0.634975244779E+02  0.641036693705E+02  0.649025633759E+02  0.658536571927E+02  0.669071160409E+02
  0.680055000829E+02  0.690859036552E+02  0.700824843780E+02  0.709292880786E+02  0.715632523580E+02
  0.719272520344E+02  0.719730357919E+02  0.716638971442E+02  0.709769254791E+02  0.699046948810E+02
  0.684562694841E+02  0.666574337009E+02  0.645500927605E+02  0.621908320415E+02  0.596486706061E+02
  0.570020925624E+02  0.543354863902E+02  0.517351638187E+02  0.492851627631E+02  0.470630598817E+02
  0.451360248761E+02  0.435573395760E+02  0.423635813129E+02  0.415726359273E+02  0.411826666417E+02
  0.411721261599E+02  0.415008576389E+02  0.421122641684E+02  0.429364138155E+02  0.438938334620E+02
  0.448997096688E+02  0.458682500467E+02  0.467169852381E+02  0.473707903663E+02  0.477654054777E+02
  0.478502565766E+02  0.475904257620E+02  0.469676839245E+02  0.459805706713E+02  0.446435727627E+02
  0.429855078888E+02  0.410472624113E+02  0.388790590405E+02  0.365374436491E+02  0.340821805714E+02
  0.315732344848E+02  0.290679964358E+02  0.266188840393E+02  0.242714135267E+02  0.220628063491E+02
  0.200211561596E+02  0.181651473543E+02  0.165042815224E+02  0.150395416093E+02  0.137644036201E+02
  0.126660990865E+02  0.117270366039E+02  0.109263020711E+02  0.102411606059E+02  0.964848085712E+01
  0.912599636330E+01  0.865333387284E+01  0.821277131131E+01  0.778972242447E+01  0.737296700429E+01
  0.695465602609E+01  0.653012665505E+01  0.609756649544E+01  0.565756962747E+01  0.521262782425E+01
  0.476659826971E+01  0.432418411806E+01  0.389045851512E+01  0.347045192125E+01  0.306881849743E+01
  0.268958628362E+01  0.233599102157E+01  0.201038762853E+01  0.171422959527E+01  0.144810450765E+01
  0.121181194414E+01  0.100447123452E+01  0.824646508812E+00  0.670478349154E+00  0.539813162890E+00
  0.430323433936E+00  0.339614040744E+00  0.265311718165E+00  0.205136391970E+00  0.156954471819E+00
  0.118815227594E+00  0.889720999235E-01  0.658912341270E-01  0.482497177331E-01  0.349259926248E-01
  0.249847535663E-01  0.176583830760E-01  0.123266509025E-01  0.849606196040E-02  0.577989590772E-02
  0.387966912207E-02  0.256847562247E-02  0.167643752753E-02  0.107831850443E-02  0.683223674348E-03
  0.426221674042E-03  0.261672562793E-03  0.158021882205E-03  0.938193616865E-04  0.547340281420E-04
  0.313602264343E-04  0.176367395114E-04  0.973033874148E-05  0.526324040318E-05  0.278952195788E-05
  0.144771433527E-05  0.735234407401E-06  0.365139602909E-06  0.177201953375E-06  0.839703719997E-07
  0.388229159445E-07  0.174983146147E-07  0.768205111019E-08  0.328204167312E-08
 kinetic energy-density
  0.440160168103E+04  0.457487242189E+04  0.477321981479E+04  0.499661147148E+04  0.524520996130E+04
  0.551936147732E+04  0.581958661729E+04  0.614657305749E+04  0.650116993909E+04  0.688438381011E+04
  0.729737598720E+04  0.774146122073E+04  0.821810756363E+04  0.872893735863E+04  0.927572927265E+04
  0.986042131854E+04  0.104851148143E+05  0.111520792404E+05  0.118637579623E+05  0.126227747958E+05
  0.134319413950E+05  0.142942654535E+05  0.152129597109E+05  0.161914517636E+05  0.172333946830E+05
  0.183426784469E+05  0.195234421940E+05  0.207800873161E+05  0.221172914018E+05  0.235400230515E+05
  0.250535575831E+05  0.266634936512E+05  0.283757708028E+05  0.301966879956E+05  0.321329231034E+05
  0.341915534351E+05  0.363800772967E+05  0.387064366186E+05  0.411790406788E+05  0.438067909455E+05
  0.465991070637E+05  0.495659540097E+05  0.527178704331E+05  0.560659982056E+05  0.596221131909E+05
  0.633986572466E+05  0.674087714668E+05  0.716663306629E+05  0.761859790829E+05  0.809831673530E+05
  0.860741906243E+05  0.914762278969E+05  0.972073824791E+05  0.103286723535E+06  0.109734328656E+06
  0.116571327379E+06  0.123819945558E+06  0.131503550479E+06  0.139646696588E+06  0.148275171684E+06
  0.157416043394E+06  0.167097705737E+06  0.177349925556E+06  0.188203888533E+06  0.199692244537E+06
  0.211849151928E+06  0.224710320501E+06  0.238313052625E+06  0.252696282139E+06  0.267900610511E+06
  0.283968339697E+06  0.300943501097E+06  0.318871879952E+06  0.337801034441E+06  0.357780308710E+06
  0.378860838953E+06  0.401095551631E+06  0.424539152823E+06  0.449248107633E+06  0.475280608489E+06
  0.502696531106E+06  0.531557376786E+06  0.561926199668E+06  0.593867517420E+06  0.627447203840E+06
  0.662732361705E+06  0.699791174150E+06  0.738692732809E+06  0.779506840841E+06  0.822303788964E+06
  0.867154102522E+06  0.914128257633E+06  0.963296364391E+06  0.101472781515E+07  0.106849089594E+07
  0.112465235901E+07  0.118327695480E+07  0.124442692145E+07  0.130816143042E+07  0.137453598669E+07
  0.144360178243E+07  0.151540500336E+07  0.158998608707E+07  0.166737893336E+07  0.174761006684E+07
  0.183069775261E+07  0.191665106667E+07  0.200546892306E+07  0.209713906080E+07  0.219163699434E+07
  0.228892493239E+07  0.238895067079E+07  0.249164646643E+07  0.259692790022E+07  0.270469273867E+07
  0.281481980469E+07  0.292716786982E+07  0.304157458159E+07  0.315785544122E+07  0.327580284817E+07
  0.339518523005E+07  0.351574627728E+07  0.363720430397E+07  0.375925175727E+07  0.388155489887E+07
  0.400375368349E+07  0.412546185954E+07  0.424626731807E+07  0.436573271590E+07  0.448339639877E+07
  0.459877364949E+07  0.471135828487E+07  0.482062462326E+07  0.492602984201E+07  0.502701674107E+07
  0.512301692479E+07  0.521345440917E+07  0.529774965644E+07  0.537532403209E+07  0.544560467244E+07
  0.550802974245E+07  0.556205405512E+07  0.560715501365E+07  0.564283882810E+07  0.566864694730E+07
  0.568416263630E+07  0.568901761891E+07  0.568289869412E+07  0.566555422543E+07  0.563680039311E+07
  0.559652709103E+07  0.554470334397E+07  0.548138211656E+07  0.540670438342E+07  0.532090233048E+07
  0.522430156197E+07  0.511732219416E+07  0.500047872831E+07  0.487437860910E+07  0.473971939263E+07
  0.459728446866E+07  0.444793730492E+07  0.429261420705E+07  0.413231561480E+07  0.396809598528E+07
  0.380105235297E+07  0.363231165336E+07  0.346301701374E+07  0.329431322372E+07  0.312733152836E+07
  0.296317413667E+07  0.280289869458E+07  0.264750304946E+07  0.249791062073E+07  0.235495667873E+07
  0.221937581663E+07  0.209179088175E+07  0.197270361344E+07  0.186248721379E+07  0.176138105285E+07
  0.166948767874E+07  0.158677226674E+07  0.151306459729E+07  0.144806360355E+07  0.139134447420E+07
  0.134236823925E+07  0.130049370704E+07  0.126499156188E+07  0.123506037488E+07  0.120984422763E+07
  0.118845159905E+07  0.116997512264E+07  0.115351178349E+07  0.113818309394E+07  0.112315476431E+07
  0.110765537189E+07  0.109099352927E+07  0.107257306317E+07  0.105190574027E+07  0.102862111763E+07
  0.100247315409E+07  0.973343296147E+06  0.941239845357E+06  0.906293523529E+06  0.868749273033E+06
  0.828954460992E+06  0.787343796563E+06  0.744421418426E+06  0.700740758911E+06  0.656882927440E+06
  0.613434460433E+06  0.570965323368E+06  0.530008046769E+06  0.491038869619E+06  0.454461511426E+06
  0.420594267885E+06  0.389660869904E+06  0.361785466080E+06  0.336991929076E+06  0.315207499065E+06
  0.296270562938E+06  0.279942147875E+06  0.265920505631E+06  0.253857998644E+06  0.243379383828E+06
  0.234100530789E+06  0.225646609249E+06  0.217668832774E+06  0.209858946961E+06  0.201960793133E+06
  0.193778455445E+06  0.185180702246E+06  0.176101652848E+06  0.166537826485E+06  0.156541942961E+06
  0.146214018804E+06  0.135690416592E+06  0.125131561715E+06  0.114709081802E+06  0.104593194559E+06
  0.949412474310E+05  0.858883070524E+05  0.775404659912E+05  0.699709688865E+05  0.632187551356E+05
  0.572890170745E+05  0.521556040406E+05  0.477651547197E+05  0.440426013505E+05  0.408975470304E+05
  0.382309783334E+05  0.359417998779E+05  0.339327374351E+05  0.321152512603E+05  0.304132248137E+05
  0.287653275562E+05  0.271260746063E+05  0.254657072975E+05  0.237690904099E+05  0.220338627993E+05
  0.202680909086E+05  0.184876645049E+05  0.167136475893E+05  0.149697619612E+05  0.132801402211E+05
  0.116674490091E+05  0.101514391159E+05  0.874794936095E+04  0.746834452118E+04  0.631933897282E+04
  0.530313257831E+04  0.441778618878E+04  0.365777884334E+04  0.301471265204E+04  0.247810505269E+04
  0.203619628816E+04  0.167668673778E+04  0.138735200615E+04  0.115652248256E+04  0.973435630039E+03
  0.828473747211E+03  0.713299339743E+03  0.620900804273E+03  0.545563026933E+03  0.482779300328E+03
  0.429121754428E+03  0.382087093276E+03  0.339931553409E+03  0.301510349293E+03  0.266127085308E+03
  0.233402296740E+03  0.203163637790E+03  0.175358759193E+03  0.149989806455E+03  0.127068124627E+03
  0.106585121014E+03  0.884968785029E+02  0.727188329237E+02  0.591275813285E+02  0.475672023914E+02
  0.378579624739E+02  0.298057806923E+02  0.232112967121E+02  0.178777980529E+02  0.136176044888E+02
  0.102567709840E+02  0.763816044080E+01  0.562306144574E+01  0.409159521116E+01  0.294218217184E+01
  0.209033400579E+01  0.146701171186E+01  0.101675363367E+01  0.695735538578E+00  0.469883547761E+00
  0.313122416928E+00  0.205809307104E+00  0.133376871592E+00  0.851897104050E-01  0.536043665393E-01
  0.332142302452E-01  0.202560009703E-01  0.121527338744E-01  0.716905790901E-02  0.415611844768E-02
  0.236654697578E-02  0.132282297463E-02  0.725437800077E-03  0.390082979505E-03  0.205547308159E-03
  0.106070798363E-03  0.535710724809E-04  0.264621141468E-04  0.127753798468E-04  0.602362727763E-05
  0.277166356902E-05  0.124356023646E-05  0.543582264852E-06  0.231284848644E-06
 mkinetic energy-density pseudized
  0.121639450744E-05  0.129678893750E-05  0.138249682820E-05  0.147386935886E-05  0.157128091912E-05
  0.167513064291E-05  0.178584404388E-05  0.190387475890E-05  0.202970640677E-05  0.216385456984E-05
  0.230686890650E-05  0.245933540339E-05  0.262187877642E-05  0.279516503044E-05  0.297990418818E-05
  0.317685319944E-05  0.338681904266E-05  0.361066203141E-05  0.384929933941E-05  0.410370875860E-05
  0.437493270553E-05  0.466408249252E-05  0.497234288117E-05  0.530097693680E-05  0.565133120374E-05
  0.602484122260E-05  0.642303741230E-05  0.684755134079E-05  0.730012241018E-05  0.778260498384E-05
  0.829697598437E-05  0.884534299389E-05  0.942995288958E-05  0.100532010501E-04  0.107176411702E-04
  0.114259957245E-04  0.121811671224E-04  0.129862496001E-04  0.138445418995E-04  0.147595607838E-04
  0.157350554475E-04  0.167750228781E-04  0.178837242332E-04  0.190657023004E-04  0.203258001107E-04
  0.216691807822E-04  0.231013486753E-04  0.246281719467E-04  0.262559065927E-04  0.279912220829E-04
  0.298412286876E-04  0.318135066110E-04  0.339161370502E-04  0.361577353070E-04  0.385474860881E-04
  0.410951811380E-04  0.438112593596E-04  0.467068495864E-04  0.497938161809E-04  0.530848076478E-04
  0.565933084592E-04  0.603336943053E-04  0.643212909971E-04  0.685724372614E-04  0.731045516863E-04
  0.779362040914E-04  0.830871916149E-04  0.885786198289E-04  0.944329892165E-04  0.100674287364E-03
  0.107328087244E-03  0.114421652001E-03  0.121984046650E-03  0.130046257174E-03  0.138641317476E-03
  0.147804444730E-03  0.157573183681E-03  0.167987560473E-03  0.179090246648E-03  0.190926733982E-03
  0.203545520882E-03  0.216998311092E-03  0.231340225539E-03  0.246630028173E-03  0.262930366744E-03
  0.280308029477E-03  0.298834218721E-03  0.318584842678E-03  0.339640826415E-03  0.362088443426E-03
  0.386019669109E-03  0.411532557602E-03  0.438731643525E-03  0.467728370267E-03  0.498641546581E-03
  0.531597833353E-03  0.566732262534E-03  0.604188790373E-03  0.644120887202E-03  0.686692166204E-03
  0.732077053723E-03  0.780461503876E-03  0.832043760385E-03  0.887035168752E-03  0.945661042101E-03
  0.100816158423E-02  0.107479287368E-02  0.114582791279E-02  0.122155774608E-02  0.130229265258E-02
  0.138836341686E-02  0.148012268411E-02  0.157794640471E-02  0.168223537426E-02  0.179341687534E-02
  0.191194642779E-02  0.203830965452E-02  0.217302427072E-02  0.231664220433E-02  0.246975185671E-02
  0.263298051259E-02  0.280699690919E-02  0.299251397510E-02  0.319029174998E-02  0.340114049718E-02
  0.362592402186E-02  0.386556320832E-02  0.412103979082E-02  0.439340037350E-02  0.468376071570E-02
  0.499331030020E-02  0.532331720308E-02  0.567513328510E-02  0.605019972569E-02  0.645005292235E-02
  0.687633077926E-02  0.733077941104E-02  0.781526028879E-02  0.833175785767E-02  0.888238765704E-02
  0.946940497627E-02  0.100952140814E-01  0.107623780504E-01  0.114736292569E-01  0.122318805449E-01
  0.130402371406E-01  0.139020093489E-01  0.148207260864E-01  0.158001493065E-01  0.168442893742E-01
  0.179574214536E-01  0.191441029741E-01  0.204091922463E-01  0.217578683031E-01  0.231956520455E-01
  0.247284287795E-01  0.263624722343E-01  0.281044701586E-01  0.299615515993E-01  0.319413159701E-01
  0.340518640293E-01  0.363018308892E-01  0.387004211904E-01  0.412574465810E-01  0.439833656514E-01
  0.468893264826E-01  0.499872119786E-01  0.532896881625E-01  0.568102556275E-01  0.605633043460E-01
  0.645641720551E-01  0.688292064449E-01  0.733758313969E-01  0.782226175296E-01  0.833893573277E-01
  0.888971451462E-01  0.947684623994E-01  0.101027268265E+00  0.107699096248E+00  0.114811156981E+00
  0.122392447640E+00  0.130473868410E+00  0.139088346411E+00  0.148270967581E+00  0.158059116977E+00
  0.168492628033E+00  0.179613941314E+00  0.191468273342E+00  0.204103796109E+00  0.217571827911E+00
  0.231927036192E+00  0.247227653088E+00  0.263535704433E+00  0.280917253004E+00  0.299442656821E+00
  0.319186843364E+00  0.340229600600E+00  0.362655885752E+00  0.386556152778E+00  0.412026699579E+00
  0.439170035961E+00  0.468095273442E+00  0.498918538013E+00  0.531763406971E+00  0.566761371016E+00
  0.604052322753E+00  0.643785072834E+00  0.686117894893E+00  0.731219100502E+00  0.779267645301E+00
  0.830453767454E+00  0.884979659534E+00  0.943060174866E+00  0.100492356928E+01  0.107081227910E+01
  0.114098373607E+01  0.121571121973E+01  0.129528474751E+01  0.138001200262E+01  0.147021929935E+01
  0.156625258526E+01  0.166847847895E+01  0.177728534187E+01  0.189308438186E+01  0.201631078538E+01
  0.214742487454E+01  0.228691328418E+01  0.243529015279E+01  0.259309832026E+01  0.276091052337E+01
  0.293933057861E+01  0.312899453986E+01  0.333057181607E+01  0.354476623167E+01  0.377231700958E+01
  0.401399965331E+01  0.427062670092E+01  0.454304831978E+01  0.483215270588E+01  0.513886624692E+01
  0.546415340190E+01  0.580901624407E+01  0.617449360674E+01  0.656165976336E+01  0.697162256508E+01
  0.740552094910E+01  0.786452172106E+01  0.834981550335E+01  0.886261172938E+01  0.940413255082E+01
  0.997560551125E+01  0.105782548254E+02  0.112132910885E+02  0.118818992244E+02  0.125852244672E+02
  0.133243561557E+02  0.141003091058E+02  0.149140023139E+02  0.157662347348E+02  0.166576578708E+02
  0.175887449054E+02  0.185597561207E+02  0.195707003488E+02  0.206212922291E+02  0.217109050792E+02
  0.228385192367E+02  0.240026658009E+02  0.252013657929E+02  0.264320648795E+02  0.276915639552E+02
  0.289759460743E+02  0.302805004617E+02  0.315996446200E+02  0.329268459026E+02  0.342545443302E+02
  0.355740789153E+02  0.368756203155E+02  0.381481132716E+02  0.393792329977E+02  0.405553604756E+02
  0.416615824432E+02  0.426817227521E+02  0.435984126543E+02  0.443932084285E+02  0.450467655026E+02
  0.455390787843E+02  0.458497991666E+02  0.459586359821E+02  0.458458543566E+02  0.454928747497E+02
  0.448829791965E+02  0.440021245916E+02  0.428398574483E+02  0.413903165782E+02  0.396532997112E+02
  0.376353569189E+02  0.353508575855E+02  0.328229585438E+02  0.300843790683E+02  0.271778642972E+02
  0.241561934897E+02  0.210815652185E+02  0.180241709837E+02  0.150597558494E+02  0.122659649207E+02
  0.971729471903E+01  0.747851717062E+01  0.559653071285E+01  0.409072836553E+01  0.294218217184E+01
  0.209033400579E+01  0.146701171186E+01  0.101675363367E+01  0.695735538578E+00  0.469883547761E+00
  0.313122416928E+00  0.205809307104E+00  0.133376871592E+00  0.851897104050E-01  0.536043665393E-01
  0.332142302452E-01  0.202560009703E-01  0.121527338744E-01  0.716905790901E-02  0.415611844768E-02
  0.236654697578E-02  0.132282297463E-02  0.725437800077E-03  0.390082979505E-03  0.205547308159E-03
  0.106070798363E-03  0.535710724809E-04  0.264621141468E-04  0.127753798468E-04  0.602362727763E-05
  0.277166356902E-05  0.124356023646E-05  0.543582264852E-06  0.231284848644E-06
 local pseudopotential core
 -0.303702312663E+03 -0.303702980243E+03 -0.303703626791E+03 -0.303704252970E+03 -0.303704859420E+03
 -0.303705446763E+03 -0.303706015598E+03 -0.303706566511E+03 -0.303707100063E+03 -0.303707616800E+03
 -0.303708117252E+03 -0.303708601931E+03 -0.303709071333E+03 -0.303709525937E+03 -0.303709966209E+03
 -0.303710392600E+03 -0.303710805545E+03 -0.303711205467E+03 -0.303711592775E+03 -0.303711967864E+03
 -0.303712331118E+03 -0.303712682909E+03 -0.303713023596E+03 -0.303713353527E+03 -0.303713673038E+03
 -0.303713982457E+03 -0.303714282099E+03 -0.303714572270E+03 -0.303714853265E+03 -0.303715125372E+03
 -0.303715388867E+03 -0.303715644020E+03 -0.303715891089E+03 -0.303716130327E+03 -0.303716361977E+03
 -0.303716586274E+03 -0.303716803445E+03 -0.303717013712E+03 -0.303717217287E+03 -0.303717414376E+03
 -0.303717605180E+03 -0.303717789889E+03 -0.303717968692E+03 -0.303718141768E+03 -0.303718309291E+03
 -0.303718471429E+03 -0.303718628344E+03 -0.303718780194E+03 -0.303718927129E+03 -0.303719069296E+03
 -0.303719206836E+03 -0.303719339884E+03 -0.303719468571E+03 -0.303719593023E+03 -0.303719713362E+03
 -0.303719829705E+03 -0.303719942163E+03 -0.303720050844E+03 -0.303720155852E+03 -0.303720257286E+03
 -0.303720355241E+03 -0.303720449808E+03 -0.303720541072E+03 -0.303720629118E+03 -0.303720714022E+03
 -0.303720795861E+03 -0.303720874705E+03 -0.303720950619E+03 -0.303721023668E+03 -0.303721093910E+03
 -0.303721161400E+03 -0.303721226188E+03 -0.303721288323E+03 -0.303721347846E+03 -0.303721404798E+03
 -0.303721459212E+03 -0.303721511120E+03 -0.303721560548E+03 -0.303721607519E+03 -0.303721652049E+03
 -0.303721694154E+03 -0.303721733840E+03 -0.303721771113E+03 -0.303721805972E+03 -0.303721838409E+03
 -0.303721868416E+03 -0.303721895973E+03 -0.303721921061E+03 -0.303721943649E+03 -0.303721963705E+03
 -0.303721981187E+03 -0.303721996048E+03 -0.303722008234E+03 -0.303722017683E+03 -0.303722024326E+03
 -0.303722028086E+03 -0.303722028876E+03 -0.303722026602E+03 -0.303722021159E+03 -0.303722012433E+03
 -0.303722000299E+03 -0.303721984620E+03 -0.303721965250E+03 -0.303721942028E+03 -0.303721914779E+03
 -0.303721883317E+03 -0.303721847439E+03 -0.303721806926E+03 -0.303721761544E+03 -0.303721711040E+03
 -0.303721655142E+03 -0.303721593559E+03 -0.303721525976E+03 -0.303721452060E+03 -0.303721371449E+03
 -0.303721283759E+03 -0.303721188576E+03 -0.303721085459E+03 -0.303720973935E+03 -0.303720853499E+03
 -0.303720723611E+03 -0.303720583691E+03 -0.303720433125E+03 -0.303720271251E+03 -0.303720097364E+03
 -0.303719910714E+03 -0.303719710495E+03 -0.303719495851E+03 -0.303719265864E+03 -0.303719019559E+03
 -0.303718755891E+03 -0.303718473747E+03 -0.303718171939E+03 -0.303717849201E+03 -0.303717504178E+03
 -0.303717135430E+03 -0.303716741416E+03 -0.303716320496E+03 -0.303715870918E+03 -0.303715390815E+03
 -0.303714878196E+03 -0.303714330937E+03 -0.303713746772E+03 -0.303713123285E+03 -0.303712457901E+03
 -0.303711747873E+03 -0.303710990272E+03 -0.303710181975E+03 -0.303709319651E+03 -0.303708399749E+03
 -0.303707418484E+03 -0.303706371819E+03 -0.303705255450E+03 -0.303704064788E+03 -0.303702794940E+03
 -0.303701440690E+03 -0.303699996478E+03 -0.303698456373E+03 -0.303696814056E+03 -0.303695062786E+03
 -0.303693195379E+03 -0.303691204176E+03 -0.303689081012E+03 -0.303686817180E+03 -0.303684403401E+03
 -0.303681829782E+03 -0.303679085775E+03 -0.303676160137E+03 -0.303673040883E+03 -0.303669715233E+03
 -0.303666169569E+03 -0.303662389369E+03 -0.303658359156E+03 -0.303654062428E+03 -0.303649481599E+03
 -0.303644597918E+03 -0.303639391400E+03 -0.303633840741E+03 -0.303627923233E+03 -0.303621614669E+03
 -0.303614889248E+03 -0.303607719468E+03 -0.303600076015E+03 -0.303591927645E+03 -0.303583241054E+03
 -0.303573980746E+03 -0.303564108889E+03 -0.303553585162E+03 -0.303542366589E+03 -0.303530407369E+03
 -0.303517658691E+03 -0.303504068534E+03 -0.303489581459E+03 -0.303474138387E+03 -0.303457676363E+03
 -0.303440128299E+03 -0.303421422706E+03 -0.303401483411E+03 -0.303380229253E+03 -0.303357573752E+03
 -0.303333424773E+03 -0.303307684157E+03 -0.303280247329E+03 -0.303251002886E+03 -0.303219832161E+03
 -0.303186608747E+03 -0.303151198010E+03 -0.303113456552E+03 -0.303073231660E+03 -0.303030360705E+03
 -0.302984670513E+03 -0.302935976698E+03 -0.302884082946E+03 -0.302828780271E+03 -0.302769846207E+03
 -0.302707043971E+03 -0.302640121565E+03 -0.302568810827E+03 -0.302492826431E+03 -0.302411864828E+03
 -0.302325603123E+03 -0.302233697894E+03 -0.302135783946E+03 -0.302031472988E+03 -0.301920352252E+03
 -0.301801983030E+03 -0.301675899133E+03 -0.301541605280E+03 -0.301398575396E+03 -0.301246250836E+03
 -0.301084038518E+03 -0.300911308973E+03 -0.300727394301E+03 -0.300531586049E+03 -0.300323132991E+03
 -0.300101238825E+03 -0.299865059777E+03 -0.299613702130E+03 -0.299346219656E+03 -0.299061610982E+03
 -0.298758816877E+03 -0.298436717473E+03 -0.298094129422E+03 -0.297729803017E+03 -0.297342419259E+03
 -0.296930586915E+03 -0.296492839558E+03 -0.296027632626E+03 -0.295533340514E+03 -0.295008253716E+03
 -0.294450576066E+03 -0.293858422086E+03 -0.293229814499E+03 -0.292562681927E+03 -0.291854856838E+03
 -0.291104073772E+03 -0.290307967924E+03 -0.289464074127E+03 -0.288569826309E+03 -0.287622557504E+03
 -0.286619500491E+03 -0.285557789163E+03 -0.284434460711E+03 -0.283246458753E+03 -0.281990637519E+03
 -0.280663767229E+03 -0.279262540819E+03 -0.277783582192E+03 -0.276223456156E+03 -0.274578680292E+03
 -0.272845738965E+03 -0.271021099740E+03 -0.269101232518E+03 -0.267082631699E+03 -0.264961841775E+03
 -0.262735486763E+03 -0.260400304005E+03 -0.257953182903E+03 -0.255391209315E+03 -0.252711716452E+03
 -0.249912343320E+03 -0.246991101941E+03 -0.243946454813E+03 -0.240777404180E+03 -0.237483594604E+03
 -0.234065429811E+03 -0.230524203370E+03 -0.226862240038E+03 -0.223083039708E+03 -0.219191408114E+03
 -0.215193547035E+03 -0.211097061388E+03 -0.206910822268E+03 -0.202644607149E+03 -0.198308429852E+03
 -0.193911491476E+03 -0.189460758163E+03 -0.184959327648E+03 -0.180404949350E+03 -0.175789111701E+03
 -0.171096624434E+03 -0.166304530611E+03 -0.161379067085E+03 -0.156274379600E+03 -0.151039212801E+03
 -0.146366849637E+03 -0.141866329771E+03 -0.137485551770E+03 -0.133198177340E+03 -0.128989368380E+03
 -0.124923162014E+03 -0.120986036528E+03 -0.117173819734E+03 -0.113482302727E+03 -0.109907485838E+03
 -0.106445552607E+03 -0.103092849376E+03 -0.998458680067E+02 -0.967012325893E+02 -0.936556887800E+02
 -0.907060952689E+02 -0.878494168531E+02 -0.850827187122E+02 -0.824031616106E+02 -0.798079978853E+02
 -0.772945676149E+02 -0.748602955020E+02 -0.725026878638E+02 -0.702193298572E+02 -0.680078828728E+02
 -0.658660820570E+02 -0.637917339437E+02 -0.617827141795E+02 -0.598369653315E+02 -0.579524947721E+02
 -0.561273726338E+02 -0.543597298309E+02 -0.526477561447E+02 -0.509896983683E+02
 pspotential valence only
 -0.242626796145E+03 -0.242627463737E+03 -0.242628110298E+03 -0.242628736491E+03 -0.242629342956E+03
 -0.242629930315E+03 -0.242630499168E+03 -0.242631050098E+03 -0.242631583669E+03 -0.242632100427E+03
 -0.242632600901E+03 -0.242633085604E+03 -0.242633555030E+03 -0.242634009661E+03 -0.242634449961E+03
 -0.242634876382E+03 -0.242635289359E+03 -0.242635689316E+03 -0.242636076660E+03 -0.242636451788E+03
 -0.242636815084E+03 -0.242637166919E+03 -0.242637507654E+03 -0.242637837634E+03 -0.242638157200E+03
 -0.242638466676E+03 -0.242638766379E+03 -0.242639056614E+03 -0.242639337679E+03 -0.242639609860E+03
 -0.242639873434E+03 -0.242640128671E+03 -0.242640375830E+03 -0.242640615163E+03 -0.242640846914E+03
 -0.242641071320E+03 -0.242641288607E+03 -0.242641498997E+03 -0.242641702704E+03 -0.242641899933E+03
 -0.242642090886E+03 -0.242642275755E+03 -0.242642454728E+03 -0.242642627985E+03 -0.242642795700E+03
 -0.242642958044E+03 -0.242643115179E+03 -0.242643267263E+03 -0.242643414447E+03 -0.242643556880E+03
 -0.242643694703E+03 -0.242643828054E+03 -0.242643957063E+03 -0.242644081859E+03 -0.242644202564E+03
 -0.242644319297E+03 -0.242644432171E+03 -0.242644541296E+03 -0.242644646777E+03 -0.242644748716E+03
 -0.242644847208E+03 -0.242644942348E+03 -0.242645034223E+03 -0.242645122920E+03 -0.242645208519E+03
 -0.242645291098E+03 -0.242645370731E+03 -0.242645447487E+03 -0.242645521433E+03 -0.242645592631E+03
 -0.242645661140E+03 -0.242645727016E+03 -0.242645790309E+03 -0.242645851068E+03 -0.242645909336E+03
 -0.242645965154E+03 -0.242646018559E+03 -0.242646069583E+03 -0.242646118254E+03 -0.242646164599E+03
 -0.242646208637E+03 -0.242646250384E+03 -0.242646289855E+03 -0.242646327056E+03 -0.242646361991E+03
 -0.242646394660E+03 -0.242646425057E+03 -0.242646453170E+03 -0.242646478985E+03 -0.242646502480E+03
 -0.242646523629E+03 -0.242646542399E+03 -0.242646558752E+03 -0.242646572645E+03 -0.242646584024E+03
 -0.242646592833E+03 -0.242646599007E+03 -0.242646602472E+03 -0.242646603147E+03 -0.242646600944E+03
 -0.242646595764E+03 -0.242646587500E+03 -0.242646576033E+03 -0.242646561236E+03 -0.242646542971E+03
 -0.242646521085E+03 -0.242646495416E+03 -0.242646465788E+03 -0.242646432009E+03 -0.242646393876E+03
 -0.242646351166E+03 -0.242646303642E+03 -0.242646251049E+03 -0.242646193112E+03 -0.242646129537E+03
 -0.242646060008E+03 -0.242645984187E+03 -0.242645901712E+03 -0.242645812194E+03 -0.242645715218E+03
 -0.242645610341E+03 -0.242645497086E+03 -0.242645374945E+03 -0.242645243376E+03 -0.242645101797E+03
 -0.242644949590E+03 -0.242644786091E+03 -0.242644610593E+03 -0.242644422340E+03 -0.242644220527E+03
 -0.242644004291E+03 -0.242643772715E+03 -0.242643524817E+03 -0.242643259550E+03 -0.242642975799E+03
 -0.242642672371E+03 -0.242642347995E+03 -0.242642001314E+03 -0.242641630883E+03 -0.242641235158E+03
 -0.242640812494E+03 -0.242640361134E+03 -0.242639879206E+03 -0.242639364714E+03 -0.242638815528E+03
 -0.242638229378E+03 -0.242637603842E+03 -0.242636936338E+03 -0.242636224113E+03 -0.242635464230E+03
 -0.242634653559E+03 -0.242633788763E+03 -0.242632866283E+03 -0.242631882324E+03 -0.242630832840E+03
 -0.242629713519E+03 -0.242628519760E+03 -0.242627246663E+03 -0.242625888998E+03 -0.242624441194E+03
 -0.242622897308E+03 -0.242621251008E+03 -0.242619495540E+03 -0.242617623706E+03 -0.242615627831E+03
 -0.242613499734E+03 -0.242611230692E+03 -0.242608811409E+03 -0.242606231972E+03 -0.242603481816E+03
 -0.242600549676E+03 -0.242597423547E+03 -0.242594090628E+03 -0.242590537276E+03 -0.242586748947E+03
 -0.242582710138E+03 -0.242578404324E+03 -0.242573813890E+03 -0.242568920060E+03 -0.242563702821E+03
 -0.242558140840E+03 -0.242552211380E+03 -0.242545890206E+03 -0.242539151488E+03 -0.242531967696E+03
 -0.242524309485E+03 -0.242516145585E+03 -0.242507442665E+03 -0.242498165205E+03 -0.242488275351E+03
 -0.242477732761E+03 -0.242466494444E+03 -0.242454514590E+03 -0.242441744379E+03 -0.242428131793E+03
 -0.242413621406E+03 -0.242398154157E+03 -0.242381667124E+03 -0.242364093265E+03 -0.242345361158E+03
 -0.242325394712E+03 -0.242304112873E+03 -0.242281429298E+03 -0.242257252019E+03 -0.242231483079E+03
 -0.242204018151E+03 -0.242174746133E+03 -0.242143548709E+03 -0.242110299898E+03 -0.242074865562E+03
 -0.242037102895E+03 -0.241996859872E+03 -0.241953974673E+03 -0.241908275066E+03 -0.241859577761E+03
 -0.241807687720E+03 -0.241752397431E+03 -0.241693486138E+03 -0.241630719028E+03 -0.241563846378E+03
 -0.241492602646E+03 -0.241416705516E+03 -0.241335854899E+03 -0.241249731868E+03 -0.241157997553E+03
 -0.241060291963E+03 -0.240956232770E+03 -0.240845414014E+03 -0.240727404765E+03 -0.240601747707E+03
 -0.240467957676E+03 -0.240325520125E+03 -0.240173889532E+03 -0.240012487744E+03 -0.239840702261E+03
 -0.239657884467E+03 -0.239463347796E+03 -0.239256365854E+03 -0.239036170492E+03 -0.238801949831E+03
 -0.238552846263E+03 -0.238287954413E+03 -0.238006319095E+03 -0.237706933255E+03 -0.237388735927E+03
 -0.237050610213E+03 -0.236691381299E+03 -0.236309814544E+03 -0.235904613643E+03 -0.235474418913E+03
 -0.235017805712E+03 -0.234533283039E+03 -0.234019292339E+03 -0.233474206566E+03 -0.232896329536E+03
 -0.232283895635E+03 -0.231635069921E+03 -0.230947948682E+03 -0.230220560537E+03 -0.229450868112E+03
 -0.228636770407E+03 -0.227776105916E+03 -0.226866656601E+03 -0.225906152825E+03 -0.224892279349E+03
 -0.223822682520E+03 -0.222694978783E+03 -0.221506764680E+03 -0.220255628470E+03 -0.218939163595E+03
 -0.217554984161E+03 -0.216100742682E+03 -0.214574150331E+03 -0.212972999995E+03 -0.211295192441E+03
 -0.209538765992E+03 -0.207701930114E+03 -0.205783103455E+03 -0.203780956942E+03 -0.201694462678E+03
 -0.199522949592E+03 -0.197266166923E+03 -0.194924356887E+03 -0.192498337914E+03 -0.189989599808E+03
 -0.187400411590E+03 -0.184733941401E+03 -0.181994385061E+03 -0.179187094988E+03 -0.176318693383E+03
 -0.173397142145E+03 -0.170431726623E+03 -0.167432891971E+03 -0.164411853012E+03 -0.161379889920E+03
 -0.158347260618E+03 -0.155321735464E+03 -0.152306915947E+03 -0.149300701910E+03 -0.146294320842E+03
 -0.143271846904E+03 -0.140209044480E+03 -0.137070255120E+03 -0.133807034439E+03 -0.130401383812E+03
 -0.127398375418E+03 -0.124415166448E+03 -0.121413843401E+03 -0.118381198765E+03 -0.115314532277E+03
 -0.112289080625E+03 -0.109301620973E+03 -0.106357457840E+03 -0.103460993185E+03 -0.100616078301E+03
 -0.978259781760E+02 -0.950933731917E+02 -0.924203522110E+02 -0.898083962948E+02 -0.872583588640E+02
 -0.847704502874E+02 -0.823442414470E+02 -0.799787032163E+02 -0.776722983636E+02 -0.754231234588E+02
 -0.732291023660E+02 -0.710881966469E+02 -0.689986085416E+02 -0.669589441705E+02 -0.649683155450E+02
 -0.630263714025E+02 -0.611332577911E+02 -0.592895171303E+02 -0.574959392824E+02 -0.557533815253E+02
 -0.540625775581E+02 -0.524239586888E+02 -0.508375113826E+02 -0.493026919765E+02
 core charge-density (pseudized)
  0.137669977035E-07  0.146768915968E-07  0.156469225590E-07  0.166810651929E-07  0.177835567927E-07
  0.189589147052E-07  0.202119548395E-07  0.215478113998E-07  0.229719579221E-07  0.244902297013E-07
  0.261088477010E-07  0.278344440433E-07  0.296740891828E-07  0.316353208777E-07  0.337261750743E-07
  0.359552188340E-07  0.383315854356E-07  0.408650117982E-07  0.435658783769E-07  0.464452516962E-07
  0.495149296932E-07  0.527874900589E-07  0.562763417741E-07  0.599957800505E-07  0.639610449050E-07
  0.681883836029E-07  0.726951172302E-07  0.774997116644E-07  0.826218532369E-07  0.880825293951E-07
  0.939041146969E-07  0.100110462487E-06  0.106727002636E-06  0.113780845732E-06  0.121300894167E-06
  0.129317960561E-06  0.137864894012E-06  0.146976714693E-06  0.156690757341E-06  0.167046824234E-06
  0.178087348277E-06  0.189857566863E-06  0.202405707231E-06  0.215783184071E-06  0.230044810188E-06
  0.245249021095E-06  0.261458114442E-06  0.278738505273E-06  0.297160998160E-06  0.316801077307E-06
  0.337739215845E-06  0.360061205558E-06  0.383858508403E-06  0.409228631268E-06  0.436275525489E-06
  0.465110012782E-06  0.495850239318E-06  0.528622159814E-06  0.563560053611E-06  0.600807074871E-06
  0.640515839128E-06  0.682849048613E-06  0.727980158896E-06  0.776094089605E-06  0.827387982097E-06
  0.882072007223E-06  0.940370226467E-06  0.100252151000E-05  0.106878051543E-05  0.113941873119E-05
  0.121472558893E-05  0.129500964944E-05  0.138059986687E-05  0.147184693661E-05  0.156912473215E-05
  0.167283183702E-05  0.178339317784E-05  0.190126176540E-05  0.202692055078E-05  0.216088440413E-05
  0.230370222423E-05  0.245595918748E-05  0.261827914550E-05  0.279132718124E-05  0.297581233394E-05
  0.317249050424E-05  0.338216755128E-05  0.360570259445E-05  0.384401153337E-05  0.409807080050E-05
  0.436892136171E-05  0.465767298130E-05  0.496550876884E-05  0.529369002649E-05  0.564356141665E-05
  0.601655647119E-05  0.641420346464E-05  0.683813167563E-05  0.729007806196E-05  0.777189437698E-05
  0.828555475602E-05  0.883316380433E-05  0.941696521937E-05  0.100393509829E-04  0.107028711606E-04
  0.114102443487E-04  0.121643688121E-04  0.129683343570E-04  0.138254349889E-04  0.147391824069E-04
  0.157133203895E-04  0.167518401311E-04  0.178589965911E-04  0.190393259243E-04  0.202976640620E-04
  0.216391665212E-04  0.230693295221E-04  0.245940125012E-04  0.262194621112E-04  0.279523378064E-04
  0.297997391184E-04  0.317692347337E-04  0.338688934910E-04  0.361073174272E-04  0.384936770048E-04
  0.410377486667E-04  0.437499548708E-04  0.466414067682E-04  0.497239497002E-04  0.530102116989E-04
  0.565136551905E-04  0.602486321115E-04  0.642304426647E-04  0.684753979525E-04  0.730008867452E-04
  0.778254466559E-04  0.829688400123E-04  0.884521347357E-04  0.942977905563E-04  0.100529750916E-03
  0.107173540935E-03  0.114256371837E-03  0.121807252267E-03  0.129857106942E-03  0.138438903133E-03
  0.147587785472E-03  0.157341219660E-03  0.167739145629E-03  0.178824140806E-03  0.190641594126E-03
  0.203239891504E-03  0.216670613517E-03  0.230988746104E-03  0.246252905123E-03  0.262525575684E-03
  0.279873367219E-03  0.298367285325E-03  0.318083021466E-03  0.339101261709E-03  0.361508015737E-03
  0.385394967450E-03  0.410859848573E-03  0.438006836768E-03  0.466946979827E-03  0.497798647660E-03
  0.530688013874E-03  0.565749568850E-03  0.603126666372E-03  0.642972105967E-03  0.685448753257E-03
  0.730730200774E-03  0.779001471846E-03  0.830459770305E-03  0.885315278955E-03  0.943792009924E-03
  0.100612871019E-02  0.107257982582E-02  0.114341652858E-02  0.121892780895E-02  0.129942163966E-02
  0.138522621422E-02  0.147669126505E-02  0.157418946633E-02  0.167811792669E-02  0.178889977733E-02
  0.190698586151E-02  0.203285653148E-02  0.216702355953E-02  0.231003216994E-02  0.246246319922E-02
  0.262493539212E-02  0.279810784162E-02  0.298268258129E-02  0.317940733877E-02  0.338907845986E-02
  0.361254401272E-02  0.385070708251E-02  0.410452926684E-02  0.437503438321E-02  0.466331239980E-02
  0.497052360130E-02  0.529790300228E-02  0.564676502034E-02  0.601850842214E-02  0.641462155550E-02
  0.683668788072E-02  0.728639181493E-02  0.776552490291E-02  0.827599232788E-02  0.881981977577E-02
  0.939916066582E-02  0.100163037602E-01  0.106736811642E-01  0.113738767282E-01  0.121196348607E-01
  0.129138697598E-01  0.137596750706E-01  0.146603339704E-01  0.156193296827E-01  0.166403564174E-01
  0.177273307291E-01  0.188844032812E-01  0.201159709975E-01  0.214266895754E-01  0.228214863269E-01
  0.243055733042E-01  0.258844606554E-01  0.275639701427E-01  0.293502487409E-01  0.312497822175E-01
  0.332694085753E-01  0.354163312172E-01  0.376981316664E-01  0.401227816481E-01  0.426986543038E-01
  0.454345342758E-01  0.483396263539E-01  0.514235623330E-01  0.546964056764E-01  0.581686535203E-01
  0.618512354913E-01  0.657555087336E-01  0.698932484651E-01  0.742766332899E-01  0.789182243972E-01
  0.838309376720E-01  0.890280076231E-01  0.945229419091E-01  0.100329465107E+00  0.106461450222E+00
  0.112932836285E+00  0.119757530217E+00  0.126949290975E+00  0.134521593835E+00  0.142487472464E+00
  0.150859336301E+00  0.159648760589E+00  0.168866246264E+00  0.178520946785E+00  0.188620358934E+00
  0.199169974546E+00  0.210172890229E+00  0.221629372205E+00  0.233536373698E+00  0.245887002641E+00
  0.258669938080E+00  0.271868794394E+00  0.285461433532E+00  0.299419226800E+00  0.313706269490E+00
  0.328278553788E+00  0.343083108110E+00  0.358057114256E+00  0.373127017691E+00  0.388207650918E+00
  0.403201395343E+00  0.417997413321E+00  0.432470989237E+00  0.446483026490E+00  0.459879756123E+00
  0.472492722299E+00  0.484139119855E+00  0.494622569187E+00  0.503734423383E+00  0.511255711046E+00
  0.516959824635E+00  0.520616067225E+00  0.521994168574E+00  0.520869872465E+00  0.517031678789E+00
  0.510288792992E+00  0.500480288933E+00  0.487485425048E+00  0.471234964235E+00  0.451723230889E+00
  0.429020490717E+00  0.403285057650E+00  0.374774316818E+00  0.343853605280E+00  0.311001619751E+00
  0.276810735632E+00  0.241980345479E+00  0.207301089293E+00  0.173627698767E+00  0.141838173364E+00
  0.112777225283E+00  0.871824677199E-01  0.655927858685E-01  0.482398406836E-01  0.349259926248E-01
  0.249847535663E-01  0.176583830760E-01  0.123266509025E-01  0.849606196040E-02  0.577989590772E-02
  0.387966912207E-02  0.256847562247E-02  0.167643752753E-02  0.107831850443E-02  0.683223674348E-03
  0.426221674042E-03  0.261672562793E-03  0.158021882205E-03  0.938193616865E-04  0.547340281420E-04
  0.313602264343E-04  0.176367395114E-04  0.973033874148E-05  0.526324040318E-05  0.278952195788E-05
  0.144771433527E-05  0.735234407401E-06  0.365139602909E-06  0.177201953375E-06  0.839703719997E-07
  0.388229159445E-07  0.174983146147E-07  0.768205111019E-08  0.328204167312E-08
 pseudo wavefunction
  0.167230829968E-11  0.184080851764E-11  0.202628665966E-11  0.223045340546E-11  0.245519180121E-11
  0.270257462708E-11  0.297488351459E-11  0.327462999033E-11  0.360457863993E-11  0.396777260609E-11
  0.436756165568E-11  0.480763307495E-11  0.529204567764E-11  0.582526723972E-11  0.641221570608E-11
  0.705830454910E-11  0.776949269753E-11  0.855233949614E-11  0.941406520313E-11  0.103626175831E-10
  0.114067452098E-10  0.125560781551E-10  0.138212168079E-10  0.152138296420E-10  0.167467608357E-10
  0.184341487347E-10  0.202915562506E-10  0.223361143995E-10  0.245866803024E-10  0.270640111057E-10
  0.297909554262E-10  0.327926640856E-10  0.360968220782E-10  0.397339039119E-10  0.437374546771E-10
  0.481443994350E-10  0.529953837807E-10  0.583351487203E-10  0.642129433206E-10  0.706829789367E-10
  0.778049292076E-10  0.856444804302E-10  0.942739373887E-10  0.103772890227E-09  0.114228948515E-09
  0.125738549275E-09  0.138407846432E-09  0.152353689872E-09  0.167704703164E-09  0.184602469858E-09
  0.203202839321E-09  0.223677364148E-09  0.246214882401E-09  0.271023259274E-09  0.298331304248E-09
  0.328390881414E-09  0.361479232432E-09  0.397901533544E-09  0.437993710236E-09  0.482125535496E-09
  0.530704040249E-09  0.584177267428E-09  0.643038404294E-09  0.707830331126E-09  0.779150628235E-09
  0.857657087469E-09  0.944073779059E-09  0.103919772975E-08  0.114390627380E-08  0.125916514466E-08
  0.138603738201E-08  0.152569313612E-08  0.167942046026E-08  0.184863719039E-08  0.203490402190E-08
  0.223993890393E-08  0.246563288402E-08  0.271406754928E-08  0.298753422482E-08  0.328855510664E-08
  0.361990652386E-08  0.398464454470E-08  0.438613316252E-08  0.482807532188E-08  0.531454707061E-08
  0.585003515301E-08  0.643947839089E-08  0.708831323394E-08  0.780252389977E-08  0.858869756582E-08
  0.945408512229E-08  0.104066680463E-07  0.114552320142E-07  0.126094479307E-07  0.138799611219E-07
  0.152784895161E-07  0.168179317155E-07  0.185124859580E-07  0.203777810644E-07  0.224310205792E-07
  0.246911414351E-07  0.271789886026E-07  0.299175073375E-07  0.329319547974E-07  0.362501329796E-07
  0.399026451289E-07  0.439231779785E-07  0.483488124282E-07  0.532203655243E-07  0.585827668940E-07
  0.644854731075E-07  0.709829237860E-07  0.781350436650E-07  0.860077952383E-07  0.946737870831E-07
  0.104212943471E-06  0.114713241444E-06  0.126271522146E-06  0.138994383894E-06  0.152999165230E-06
  0.168415026998E-06  0.185384143442E-06  0.204063013304E-06  0.224623902991E-06  0.247256435146E-06
  0.272169337236E-06  0.299592366300E-06  0.329778427593E-06  0.363005906645E-06  0.399581236247E-06
  0.439841722016E-06  0.484158652580E-06  0.532940723053E-06  0.586637803347E-06  0.645745086048E-06
  0.710807652084E-06  0.782425496243E-06  0.861259058860E-06  0.948035314629E-06  0.104355447463E-05
  0.114869736334E-05  0.126443353851E-05  0.139183022876E-05  0.153206217125E-05  0.168642243981E-05
  0.185633436352E-05  0.204336464521E-05  0.224923780085E-05  0.247585205258E-05  0.272529682176E-05
  0.299987198289E-05  0.330210905575E-05  0.363479453042E-05  0.400099553998E-05  0.440408811680E-05
  0.484778829231E-05  0.533618632604E-05  0.587378437849E-05  0.646553797408E-05  0.711690163493E-05
  0.783387910444E-05  0.862307862203E-05  0.949177375594E-05  0.104479703525E-04  0.115004802158E-04
  0.126590021930E-04  0.139342114088E-04  0.153378574662E-04  0.168828725125E-04  0.185834901598E-04
  0.204553763483E-04  0.225157733467E-04  0.247836582086E-04  0.272799171280E-04  0.300275372883E-04
  0.330518179516E-04  0.363806027125E-04  0.400445350309E-04  0.440773393679E-04  0.485161304791E-04
  0.534017536739E-04  0.587791591261E-04  0.646978136263E-04  0.712121535015E-04  0.783820827946E-04
  0.862735211987E-04  0.949590066832E-04  0.104518358233E-03  0.115039404651E-03  0.126618785962E-03
  0.139362834582E-03  0.153388544123E-03  0.168824634469E-03  0.185812722584E-03  0.204508609434E-03
  0.225083694402E-03  0.247726529670E-03  0.272644528222E-03  0.300065840438E-03  0.330241415652E-03
  0.363447266612E-03  0.399986956438E-03  0.440194329541E-03  0.484436509917E-03  0.533117192435E-03
  0.586680255067E-03  0.645613722546E-03  0.710454114721E-03  0.781791215836E-03  0.860273304187E-03
  0.946612885089E-03  0.104159297380E-02  0.114607397907E-02  0.126100124227E-02  0.138741329166E-02
  0.152645087625E-02  0.167936684879E-02  0.184753697329E-02  0.203247173766E-02  0.223582925884E-02
  0.245942937364E-02  0.270526901535E-02  0.297553898298E-02  0.327264221680E-02  0.359921370100E-02
  0.395814212126E-02  0.435259341168E-02  0.478603633239E-02  0.526227022489E-02  0.578545509774E-02
  0.636014419942E-02  0.699131923841E-02  0.768442841158E-02  0.844542740136E-02  0.928082349821E-02
  0.101977229980E-01  0.112038820122E-01  0.123077608125E-01  0.135185818079E-01  0.148463912234E-01
  0.163021245069E-01  0.178976754438E-01  0.196459688942E-01  0.215610369884E-01  0.236580985241E-01
  0.259536411888E-01  0.284655060953E-01  0.312129739482E-01  0.342168519641E-01  0.374995604337E-01
  0.410852175398E-01  0.449997207290E-01  0.492708225629E-01  0.539281985509E-01  0.590035039798E-01
  0.645304162025E-01  0.705446582203E-01  0.770839986958E-01  0.841882227530E-01  0.918990670595E-01
  0.100260111754E+00  0.109316620775E+00  0.119115321066E+00  0.129704110036E+00  0.141131679515E+00
  0.153447043300E+00  0.166698954385E+00  0.180935196981E+00  0.196201737755E+00  0.212541720272E+00
  0.229994286689E+00  0.248593211347E+00  0.268365332355E+00  0.289328769677E+00  0.311490921980E+00
  0.334846239788E+00  0.359373779743E+00  0.385034554290E+00  0.411768703308E+00  0.439492529475E+00
  0.468095457814E+00  0.497437002209E+00  0.527343847838E+00  0.557607188396E+00  0.587980490235E+00
  0.618177891452E+00  0.647873480979E+00  0.676701738836E+00  0.704259450847E+00  0.730109434954E+00
  0.753786426395E+00  0.774805458327E+00  0.792673034443E+00  0.806901310718E+00  0.817025373491E+00
  0.822623508981E+00  0.823340094057E+00  0.818910391073E+00  0.809186097090E+00  0.794159984438E+00
  0.773987392658E+00  0.749001726417E+00  0.719720539049E+00  0.686838325390E+00  0.651201933406E+00
  0.613764691257E+00  0.575516127252E+00  0.537385749082E+00  0.500121957638E+00  0.464151706334E+00
  0.429568811273E+00  0.396430266252E+00  0.364787872586E+00  0.334679106065E+00  0.306128257381E+00
  0.279147592552E+00  0.253738452311E+00  0.229892289199E+00  0.207591633147E+00  0.186810979534E+00
  0.167517597536E+00  0.149672261688E+00  0.133229916176E+00  0.118140288712E+00  0.104348477428E+00
  0.917955373981E-01  0.804190920534E-01  0.701539874651E-01  0.609329960345E-01  0.526875629162E-01
  0.453485765378E-01  0.388471363346E-01  0.331152874519E-01  0.280866936156E-01  0.236972246896E-01
  0.198854432558E-01  0.165929834515E-01  0.137648239436E-01  0.113494641542E-01
 ae wavefunction
  0.117155419654E-41  0.201788879300E-08  0.411395429059E-08  0.630378246559E-08  0.860404643518E-08
  0.110326451830E-07  0.136088543495E-07  0.163534904067E-07  0.192890896614E-07  0.224401036699E-07
  0.258331127964E-07  0.294970598164E-07  0.334635056491E-07  0.377669095042E-07  0.424449359543E-07
  0.475387916851E-07  0.530935949480E-07  0.591587810364E-07  0.657885474301E-07  0.730423426148E-07
  0.809854029743E-07  0.896893425889E-07  0.992328012473E-07  0.109702156504E-06  0.121192306191E-06
  0.133807528417E-06  0.147662426788E-06  0.162882969352E-06  0.179607630582E-06  0.197988646659E-06
  0.218193395320E-06  0.240405912617E-06  0.264828560199E-06  0.291683858014E-06  0.321216498832E-06
  0.353695562572E-06  0.389416950205E-06  0.428706058916E-06  0.471920722366E-06  0.519454442180E-06
  0.571739939408E-06  0.629253057442E-06  0.692517051000E-06  0.762107299132E-06  0.838656483908E-06
  0.922860280512E-06  0.101548360887E-05  0.111736750187E-05  0.122943665049E-05  0.135270769201E-05
  0.148829831403E-05  0.163743725367E-05  0.180147527942E-05  0.198189725123E-05  0.218033536360E-05
  0.239858368682E-05  0.263861413202E-05  0.290259397809E-05  0.319290511169E-05  0.351216514559E-05
  0.386325059681E-05  0.424932232283E-05  0.467385343315E-05  0.514065991376E-05  0.565393422474E-05
  0.621828215542E-05  0.683876324835E-05  0.752093513228E-05  0.827090213630E-05  0.909536859151E-05
  0.100016972648E-04  0.109979734098E-04  0.120930749652E-04  0.132967494794E-04  0.146196983926E-04
  0.160736693657E-04  0.176715574093E-04  0.194275156299E-04  0.213570764900E-04  0.234772845539E-04
  0.258068417818E-04  0.283662665258E-04  0.311780674871E-04  0.342669340012E-04  0.376599441391E-04
  0.413867922435E-04  0.454800376551E-04  0.499753765395E-04  0.549119388858E-04  0.603326129245E-04
  0.662843994010E-04  0.728187983465E-04  0.799922312062E-04  0.878665014184E-04  0.965092967941E-04
  0.105994737314E-03  0.116403972250E-03  0.127825830828E-03  0.140357530983E-03  0.154105451095E-03
  0.169185969986E-03  0.185726380852E-03  0.203865885205E-03  0.223756673377E-03  0.245565098585E-03
  0.269472952057E-03  0.295678847242E-03  0.324399721665E-03  0.355872465567E-03  0.390355687039E-03
  0.428131623994E-03  0.469508213944E-03  0.514821333184E-03  0.564437217656E-03  0.618755078448E-03
  0.678209925520E-03  0.743275613961E-03  0.814468127703E-03  0.892349116297E-03  0.977529700931E-03
  0.107067456648E-02  0.117250635684E-02  0.128381039134E-02  0.140543972027E-02  0.153832053784E-02
  0.168345797113E-02  0.184194226324E-02  0.201495536904E-02  0.220377798091E-02  0.240979700171E-02
  0.263451348068E-02  0.287955102691E-02  0.314666471295E-02  0.343775047922E-02  0.375485504659E-02
  0.410018634167E-02  0.447612443473E-02  0.488523298583E-02  0.533027118874E-02  0.581420619589E-02
  0.634022599974E-02  0.691175273745E-02  0.753245637552E-02  0.820626871988E-02  0.893739768399E-02
  0.973034173305E-02  0.105899044065E-01  0.115212088026E-01  0.125297118898E-01  0.136212184863E-01
  0.148018947267E-01  0.160782808072E-01  0.174573027728E-01  0.189462830786E-01  0.205529496241E-01
  0.222854429257E-01  0.241523210507E-01  0.261625619000E-01  0.283255623814E-01  0.306511339722E-01
  0.331494941192E-01  0.358312528762E-01  0.387073941229E-01  0.417892506540E-01  0.450884723673E-01
  0.486169867220E-01  0.523869505863E-01  0.564106925462E-01  0.607006447257E-01  0.652692631533E-01
  0.701289357306E-01  0.752918768857E-01  0.807700080423E-01  0.865748230854E-01  0.927172380662E-01
  0.992074244481E-01  0.106054625276E+00  0.113266953736E+00  0.120851173695E+00  0.128812461927E+00
  0.137154151961E+00  0.145877459671E+00  0.154981191056E+00  0.164461432999E+00  0.174311228187E+00
  0.184520235823E+00  0.195074380284E+00  0.205955490402E+00  0.217140932677E+00  0.228603242379E+00
  0.240309757168E+00  0.252222258614E+00  0.264296627739E+00  0.276482521464E+00  0.288723077598E+00
  0.300954656748E+00  0.313106630213E+00  0.325101223560E+00  0.336853426073E+00  0.348270976692E+00
  0.359254437210E+00  0.369697363478E+00  0.379486584968E+00  0.388502602361E+00  0.396620111810E+00
  0.403708663460E+00  0.409633461007E+00  0.414256309014E+00  0.417436715573E+00  0.419033159439E+00
  0.418904531927E+00  0.416911763089E+00  0.412919637310E+00  0.406798794489E+00  0.398427900721E+00
  0.387695961080E+00  0.374504740981E+00  0.358771262040E+00  0.340430339062E+00  0.319437122938E+00
  0.295769609700E+00  0.269431071001E+00  0.240452357433E+00  0.208894023428E+00  0.174848220209E+00
  0.138440301018E+00  0.998300808620E-01  0.592126919465E-01  0.168189764397E-01 -0.270846390323E-01
 -0.721968374686E-01 -0.118182716392E+00 -0.164675734925E+00 -0.211280320028E+00 -0.257575128634E+00
 -0.303116931872E+00 -0.347445043317E+00 -0.390086162591E+00 -0.430559479158E+00 -0.468381931987E+00
 -0.503073689920E+00 -0.534164148781E+00 -0.561198781235E+00 -0.583746750459E+00 -0.601408601904E+00
 -0.613823302882E+00 -0.620674398920E+00 -0.621695422783E+00 -0.616674682330E+00 -0.605459393119E+00
 -0.587959011914E+00 -0.564147622273E+00 -0.534065291606E+00 -0.497818401022E+00 -0.455579004738E+00
 -0.407583297060E+00 -0.354129262626E+00 -0.295573572306E+00 -0.232327771443E+00 -0.164853794477E+00
 -0.936588339213E-01 -0.192895945936E-01  0.576740239684E-01  0.136625755257E+00  0.216940221611E+00
  0.297980516668E+00  0.379105988331E+00  0.459680043012E+00  0.539077684109E+00  0.616692352128E+00
  0.691941585168E+00  0.764271299593E+00  0.833159185412E+00  0.898118399699E+00  0.958702655395E+00
  0.101451270310E+01  0.106520303955E+01  0.111048748563E+01  0.115014296065E+01  0.118401147145E+01
  0.121200058164E+01  0.123408256560E+01  0.125029234842E+01  0.126072430385E+01  0.126552801869E+01
  0.126490318855E+01  0.125909385208E+01  0.124838218952E+01  0.123308209797E+01  0.121353274761E+01
  0.119009227524E+01  0.116313175202E+01  0.113302952641E+01  0.110016601284E+01  0.106491897684E+01
  0.102765934402E+01  0.988747545518E+00  0.948530401569E+00  0.907338531187E+00  0.865484269501E+00
  0.823260065800E+00  0.780937329196E+00  0.738765683971E+00  0.696972593511E+00  0.655763310438E+00
  0.615321110911E+00  0.575807772503E+00  0.537364257143E+00  0.500111562441E+00  0.464151706334E+00
  0.429568811273E+00  0.396430266252E+00  0.364787872586E+00  0.334679106065E+00  0.306128257381E+00
  0.279147592552E+00  0.253738452311E+00  0.229892289199E+00  0.207591633147E+00  0.186810979534E+00
  0.167517597536E+00  0.149672261688E+00  0.133229916176E+00  0.118140288712E+00  0.104348477428E+00
  0.917955373981E-01  0.804190920534E-01  0.701539874651E-01  0.609329960345E-01  0.526875629162E-01
  0.453485765378E-01  0.388471363346E-01  0.331152874519E-01  0.280866936156E-01  0.236972246896E-01
  0.198854432558E-01  0.165929834515E-01  0.137648239436E-01  0.113494641542E-01
 pseudo wavefunction
  0.157142735666E-11  0.172976290532E-11  0.190405219550E-11  0.209590271123E-11  0.230708390513E-11
  0.253954351820E-11  0.279542554399E-11  0.307709000284E-11  0.338713470849E-11  0.372841922799E-11
  0.410409125565E-11  0.451761564451E-11  0.497280636292E-11  0.547386167112E-11  0.602540284208E-11
  0.663251678389E-11  0.730080295669E-11  0.803642501696E-11  0.884616766539E-11  0.973749922270E-11
  0.107186405106E-10  0.117986406728E-10  0.129874606366E-10  0.142960649826E-10  0.157365230721E-10
  0.173221203640E-10  0.190674809475E-10  0.209887024208E-10  0.231035043611E-10  0.254313917534E-10
  0.279938348861E-10  0.308144673736E-10  0.339193041309E-10  0.373369813106E-10  0.410990204170E-10
  0.452401190307E-10  0.497984708273E-10  0.548161178407E-10  0.603393382193E-10  0.664190730533E-10
  0.731113962079E-10  0.804780314967E-10  0.885869219646E-10  0.975128565321E-10  0.107338159778E-09
  0.118153451225E-09  0.130058481131E-09  0.143163050490E-09  0.157588023738E-09  0.173466443491E-09
  0.190944757606E-09  0.210184169881E-09  0.231362126847E-09  0.254673954369E-09  0.280334659149E-09
  0.308580911745E-09  0.339673229401E-09  0.373898378809E-09  0.411572020978E-09  0.453041622594E-09
  0.498689660720E-09  0.548937150408E-09  0.604247527740E-09  0.665130924120E-09  0.732148871248E-09
  0.805919480143E-09  0.887123142017E-09  0.976508803544E-09  0.107490087443E-08  0.118320683097E-08
  0.130242558574E-08  0.143365670058E-08  0.157811052790E-08  0.173711937378E-08  0.191214978587E-08
  0.210481607936E-08  0.231689522583E-08  0.255034324230E-08  0.280731323153E-08  0.309017524014E-08
  0.340153811747E-08  0.374427357702E-08  0.412154268214E-08  0.453682500048E-08  0.499395069591E-08
  0.549713585396E-08  0.605102136655E-08  0.666071573470E-08  0.733184218384E-08  0.807059052645E-08
  0.888377425009E-08  0.977889335755E-08  0.107642035385E-07  0.118487923109E-07  0.130426628337E-07
  0.143568261643E-07  0.158034028123E-07  0.173957345242E-07  0.191485073318E-07  0.210778869985E-07
  0.232016681119E-07  0.255394381989E-07  0.281127583758E-07  0.309453622002E-07  0.340633745573E-07
  0.374955526007E-07  0.412735509682E-07  0.454322137195E-07  0.500098956872E-07  0.550488162046E-07
  0.605954484729E-07  0.667009481568E-07  0.734216251624E-07  0.808194629470E-07  0.889626901487E-07
  0.979264098084E-07  0.107793291984E-06  0.118654336145E-06  0.130609710377E-06  0.143769675130E-06
  0.158255600036E-06  0.174201083161E-06  0.191753183017E-06  0.211073774691E-06  0.232341042590E-06
  0.255751123573E-06  0.281519915604E-06  0.309885068609E-06  0.341108175889E-06  0.375477186280E-06
  0.413309059305E-06  0.454952687779E-06  0.500792114820E-06  0.551250074894E-06  0.606791891546E-06
  0.667929767718E-06  0.735227508214E-06  0.809305717791E-06  0.890847522802E-06  0.980604869084E-06
  0.107940545411E-05  0.118816035730E-05  0.130787243867E-05  0.143964558332E-05  0.158469487677E-05
  0.174435780488E-05  0.192010658154E-05  0.211356171749E-05  0.232650695526E-05  0.256090570776E-05
  0.281891915161E-05  0.310292614184E-05  0.341554513116E-05  0.375965829534E-05  0.413843808668E-05
  0.455537645963E-05  0.501431703734E-05  0.551949051467E-05  0.607555362306E-05  0.668763201521E-05
  0.736136746342E-05  0.810296980499E-05  0.891927411141E-05  0.981780360605E-05  0.108068389074E-04
  0.118954942329E-04  0.130938012617E-04  0.144128014249E-04  0.158646474687E-04  0.174627152191E-04
  0.192217265730E-04  0.211578848375E-04  0.232890236568E-04  0.256347708857E-04  0.282167289063E-04
  0.310586730316E-04  0.341867698054E-04  0.376298171874E-04  0.414195088070E-04  0.455907246910E-04
  0.501818511039E-04  0.552351324046E-04  0.607970581084E-04  0.669187886574E-04  0.736566237518E-04
  0.810725174691E-04  0.892346448172E-04  0.982180248230E-04  0.108105205757E-03  0.118987018644E-03
  0.130963405806E-03  0.144144331851E-03  0.158650785226E-03  0.174615879253E-03  0.192186062426E-03
  0.211522448676E-03  0.232802279373E-03  0.256220529911E-03  0.281991675000E-03  0.310351628094E-03
  0.341559871855E-03  0.375901798164E-03  0.413691277879E-03  0.455273482485E-03  0.501027981771E-03
  0.551372143946E-03  0.606764866984E-03  0.667710672623E-03  0.734764197270E-03  0.808535117115E-03
  0.889693548070E-03  0.978975964691E-03  0.107719168607E-02  0.118522998078E-02  0.130406784735E-02
  0.143477853142E-02  0.157854084569E-02  0.173664936420E-02  0.191052556783E-02  0.210173002405E-02
  0.231197568990E-02  0.254314243386E-02  0.279729287860E-02  0.307668967363E-02  0.338381431392E-02
  0.372138762710E-02  0.409239205918E-02  0.450009589526E-02  0.494807955791E-02  0.544026413181E-02
  0.598094226809E-02  0.657481162574E-02  0.722701100961E-02  0.794315936519E-02  0.872939778824E-02
  0.959243470240E-02  0.105395943491E-01  0.115788687209E-01  0.127189730501E-01  0.139694049387E-01
  0.153405071835E-01  0.168435343037E-01  0.184907227257E-01  0.202953645122E-01  0.222718844353E-01
  0.244359200930E-01  0.268044046456E-01  0.293956515953E-01  0.322294408599E-01  0.353271051793E-01
  0.387116156462E-01  0.424076648664E-01  0.464417459179E-01  0.508422248906E-01  0.556394043453E-01
  0.608655745243E-01  0.665550485718E-01  0.727441773753E-01  0.794713389212E-01  0.867768962601E-01
  0.947031173030E-01  0.103294048728E+00  0.112595335266E+00  0.122653974580E+00  0.133517996862E+00
  0.145236057178E+00  0.157856927577E+00  0.171428874987E+00  0.185998910193E+00  0.201611892649E+00
  0.218309475754E+00  0.236128877611E+00  0.255101463388E+00  0.275251127365E+00  0.296592465970E+00
  0.319128737621E+00  0.342849611637E+00  0.367728716897E+00  0.393721011952E+00  0.420760012143E+00
  0.448754926430E+00  0.477587777317E+00  0.507110601823E+00  0.537142859747E+00  0.567469207538E+00
  0.597837831111E+00  0.627959567998E+00  0.657508086505E+00  0.686121424331E+00  0.713405217883E+00
  0.738937971074E+00  0.762278712398E+00  0.782977363426E+00  0.800588080684E+00  0.814685725082E+00
  0.824885446200E+00  0.830865130287E+00  0.832390139417E+00  0.829339356542E+00  0.821731045399E+00
  0.809746443319E+00  0.793748352508E+00  0.774291325705E+00  0.752119427602E+00  0.728147100390E+00
  0.703418515610E+00  0.679041141381E+00  0.656090315679E+00  0.635483635967E+00  0.617828143613E+00
  0.603418315723E+00  0.592580881638E+00  0.585691426967E+00  0.000000000000E+00  0.000000000000E+00
  0.000000000000E+00  0.000000000000E+00  0.000000000000E+00  0.000000000000E+00  0.000000000000E+00
  0.000000000000E+00  0.000000000000E+00  0.000000000000E+00  0.000000000000E+00  0.000000000000E+00
  0.000000000000E+00  0.000000000000E+00  0.000000000000E+00  0.000000000000E+00  0.000000000000E+00
  0.000000000000E+00  0.000000000000E+00  0.000000000000E+00  0.000000000000E+00  0.000000000000E+00
  0.000000000000E+00  0.000000000000E+00  0.000000000000E+00  0.000000000000E+00
 ae wavefunction
  0.111785725082E-41  0.192540099747E-08  0.392539555309E-08  0.601485527311E-08  0.820968908007E-08
  0.105269755766E-07  0.129851069247E-07  0.156039454954E-07  0.184049946677E-07  0.214115852868E-07
  0.246490794341E-07  0.281450933236E-07  0.319297413132E-07  0.360359032113E-07  0.404995172748E-07
  0.453599015245E-07  0.506601062647E-07  0.564473009745E-07  0.627731990496E-07  0.696945242175E-07
  0.772735228216E-07  0.855785265867E-07  0.946845709302E-07  0.104674074383E-06  0.115637585236E-06
  0.127674602121E-06  0.140894475909E-06  0.155417401038E-06  0.171375505148E-06  0.188914046839E-06
  0.208192732265E-06  0.229387162383E-06  0.252690423808E-06  0.278314837526E-06  0.306493881071E-06
  0.337484301373E-06  0.371568437095E-06  0.409056771189E-06  0.450290736389E-06  0.495645798595E-06
  0.545534845547E-06  0.600411910862E-06  0.660776266436E-06  0.727176919434E-06  0.800217553619E-06
  0.880561958644E-06  0.968939995150E-06  0.106615414818E-05  0.117308672648E-05  0.129070777087E-05
  0.142008374091E-05  0.156238705589E-05  0.171890657328E-05  0.189105909603E-05  0.208040200881E-05
  0.228864715259E-05  0.251767605808E-05  0.276955666930E-05  0.304656170169E-05  0.335118879255E-05
  0.368618261688E-05  0.405455915767E-05  0.445963233821E-05  0.490504324291E-05  0.539479217502E-05
  0.593327382253E-05  0.652531582938E-05  0.717622109651E-05  0.789181416774E-05  0.867849208857E-05
  0.954328016154E-05  0.104938930616E-04  0.115388018171E-04  0.126873072082E-04  0.139496201866E-04
  0.153369499724E-04  0.168616005476E-04  0.185370763274E-04  0.203781978610E-04  0.224012284949E-04
  0.246240130060E-04  0.270661293114E-04  0.297490544520E-04  0.326963461560E-04  0.359338414029E-04
  0.394898735298E-04  0.433955095586E-04  0.476848095636E-04  0.523951100578E-04  0.575673335414E-04
  0.632463265378E-04  0.694812286378E-04  0.763258752795E-04  0.838392372180E-04  0.920858998793E-04
  0.101136586050E-03  0.111068725629E-03  0.121967076473E-03  0.133924400661E-03  0.147042200863E-03
  0.161431521838E-03  0.177213822475E-03  0.194521924180E-03  0.213501041861E-03  0.234309904177E-03
  0.257121970228E-03  0.282126750315E-03  0.309531238971E-03  0.339561468946E-03  0.372464195450E-03
  0.408508720491E-03  0.447988867790E-03  0.491225119338E-03  0.538566925314E-03  0.590395199702E-03
  0.647125014613E-03  0.709208506916E-03  0.777138011471E-03  0.851449435800E-03  0.932725891681E-03
  0.102160159965E-02  0.111876608292E-02  0.122496866762E-02  0.134102330663E-02  0.146781374451E-02
  0.160629904108E-02  0.175751947130E-02  0.192260281869E-02  0.210277107914E-02  0.229934759139E-02
  0.251376460933E-02  0.274757132982E-02  0.300244238843E-02  0.328018683284E-02  0.358275758124E-02
  0.391226136989E-02  0.427096918997E-02  0.466132720917E-02  0.508596816849E-02  0.554772323789E-02
  0.604963430760E-02  0.659496668329E-02  0.718722214390E-02  0.783015231003E-02  0.852777225859E-02
  0.928437430556E-02  0.101045418636E-01  0.109931632633E-01  0.119554454099E-01  0.129969271228E-01
  0.141234919861E-01  0.153413805112E-01  0.166572013851E-01  0.180779415494E-01  0.196109748225E-01
  0.212640687456E-01  0.230453892928E-01  0.249635030524E-01  0.270273764414E-01  0.292463714748E-01
  0.316302375641E-01  0.341890987718E-01  0.369334358966E-01  0.398740627103E-01  0.430220956101E-01
  0.463889158974E-01  0.499861238398E-01  0.538254836350E-01  0.579188583643E-01  0.622781340225E-01
  0.669151317161E-01  0.718415071603E-01  0.770686366413E-01  0.826074886666E-01  0.884684805763E-01
  0.946613194538E-01  0.101194826742E+00  0.108076746064E+00  0.115313533840E+00  0.122910132449E+00
  0.130869725845E+00  0.139193477753E+00  0.147880252882E+00  0.156926321892E+00  0.166325051253E+00
  0.176066579546E+00  0.186137482267E+00  0.196520427676E+00  0.207193826875E+00  0.218131481843E+00
  0.229302235897E+00  0.240669631675E+00  0.252191582498E+00  0.263820063669E+00  0.275500831006E+00
  0.287173174588E+00  0.298769716368E+00  0.310216260898E+00  0.321431708895E+00  0.332328043765E+00
  0.342810401369E+00  0.352777233261E+00  0.362120573302E+00  0.370726416841E+00  0.378475220717E+00
  0.385242531331E+00  0.390899747219E+00  0.395315022560E+00  0.398354318842E+00  0.399882613385E+00
  0.399765274538E+00  0.397869612632E+00  0.394066611593E+00  0.388232837534E+00  0.380252509011E+00
  0.370019702772E+00  0.357440663036E+00  0.342436181766E+00  0.324944018122E+00  0.304921323483E+00
  0.282347034139E+00  0.257224188976E+00  0.229582125824E+00  0.199478507584E+00  0.167001127091E+00
  0.132269437537E+00  0.954357533749E-01  0.566860656313E-01  0.162404159922E-01 -0.256472233358E-01
 -0.686896119286E-01 -0.112567485854E+00 -0.156931414656E+00 -0.201404286745E+00 -0.245584420048E+00
 -0.289049265586E+00 -0.331359629479E+00 -0.372064290520E+00 -0.410704865255E+00 -0.446820820854E+00
 -0.479954697523E+00 -0.509657822790E+00 -0.535496838320E+00 -0.557060954631E+00 -0.573969279651E+00
 -0.585877524321E+00 -0.592483864674E+00 -0.593534090025E+00 -0.588826157717E+00 -0.578214122062E+00
 -0.561611300280E+00 -0.538992533529E+00 -0.510395466104E+00 -0.475920844159E+00 -0.435731888201E+00
 -0.390052813976E+00 -0.339166574192E+00 -0.283411880867E+00 -0.223179553143E+00 -0.158908223319E+00
 -0.910794280709E-01 -0.202121145493E-01  0.531433975172E-01  0.128411938797E+00  0.205000420048E+00
  0.282305071788E+00  0.359718873782E+00  0.436639003731E+00  0.512474031923E+00  0.586650449833E+00
  0.658618073572E+00  0.727854129925E+00  0.793866494269E+00  0.856197207506E+00  0.914427320260E+00
  0.968183066906E+00  0.101714226201E+01  0.106103962747E+01  0.109967040845E+01  0.113289229618E+01
  0.116062591112E+01  0.118285404305E+01  0.119961974590E+01  0.121102335717E+01  0.121721854623E+01
  0.121840755008E+01  0.121483579530E+01  0.120678612369E+01  0.119457282641E+01  0.117853568451E+01
  0.115903416875E+01  0.113644193355E+01  0.111114170673E+01  0.108352064866E+01  0.105396623628E+01
  0.102286270704E+01  0.990588085003E+00  0.957511803393E+00  0.923992926752E+00  0.890378973510E+00
  0.857005335030E+00  0.824195286175E+00  0.792260583492E+00  0.761502651170E+00  0.732214362460E+00
  0.704682435670E+00  0.679190479109E+00  0.656022738985E+00  0.635468628207E+00  0.617828143613E+00
  0.603418315723E+00  0.592580881638E+00  0.585691426967E+00  0.000000000000E+00  0.000000000000E+00
  0.000000000000E+00  0.000000000000E+00  0.000000000000E+00  0.000000000000E+00  0.000000000000E+00
  0.000000000000E+00  0.000000000000E+00  0.000000000000E+00  0.000000000000E+00  0.000000000000E+00
  0.000000000000E+00  0.000000000000E+00  0.000000000000E+00  0.000000000000E+00  0.000000000000E+00
  0.000000000000E+00  0.000000000000E+00  0.000000000000E+00  0.000000000000E+00  0.000000000000E+00
  0.000000000000E+00  0.000000000000E+00  0.000000000000E+00  0.000000000000E+00
 pseudo wavefunction
  0.465938559363E-04  0.481089719006E-04  0.496733556570E-04  0.512886092713E-04  0.529563869043E-04
  0.546783965063E-04  0.564564015656E-04  0.582922229150E-04  0.601877405960E-04  0.621448957847E-04
  0.641656927790E-04  0.662522010519E-04  0.684065573704E-04  0.706309679839E-04  0.729277108834E-04
  0.752991381347E-04  0.777476782869E-04  0.802758388593E-04  0.828862089097E-04  0.855814616854E-04
  0.883643573615E-04  0.912377458666E-04  0.942045698024E-04  0.972678674562E-04  0.100430775913E-03
  0.103696534269E-03  0.107068486947E-03  0.110550087121E-03  0.114144900255E-03  0.117856607753E-03
  0.121689010730E-03  0.125646033902E-03  0.129731729607E-03  0.133950281958E-03  0.138306011122E-03
  0.142803377749E-03  0.147446987536E-03  0.152241595948E-03  0.157192113087E-03  0.162303608716E-03
  0.167581317458E-03  0.173030644150E-03  0.178657169383E-03  0.184466655215E-03  0.190465051072E-03
  0.196658499840E-03  0.203053344158E-03  0.209656132910E-03  0.216473627937E-03  0.223512810956E-03
  0.230780890714E-03  0.238285310369E-03  0.246033755112E-03  0.254034160039E-03  0.262294718276E-03
  0.270823889368E-03  0.279630407948E-03  0.288723292675E-03  0.298111855476E-03  0.307805711079E-03
  0.317814786860E-03  0.328149333012E-03  0.338819933038E-03  0.349837514593E-03  0.361213360676E-03
  0.372959121180E-03  0.385086824830E-03  0.397608891495E-03  0.410538144912E-03  0.423887825816E-03
  0.437671605503E-03  0.451903599830E-03  0.466598383668E-03  0.481771005837E-03  0.497437004507E-03
  0.513612423122E-03  0.530313826821E-03  0.547558319411E-03  0.565363560879E-03  0.583747785481E-03
  0.602729820414E-03  0.622329105101E-03  0.642565711098E-03  0.663460362652E-03  0.685034457925E-03
  0.707310090912E-03  0.730310074066E-03  0.754057961663E-03  0.778578073931E-03  0.803895521950E-03
  0.830036233381E-03  0.857026979013E-03  0.884895400190E-03  0.913670037116E-03  0.943380358091E-03
  0.974056789695E-03  0.100573074795E-02  0.103843467050E-02  0.107220204983E-02  0.110706746761E-02
  0.114306663004E-02  0.118023640452E-02  0.121861485734E-02  0.125824129271E-02  0.129915629302E-02
  0.134140176042E-02  0.138502095970E-02  0.143005856270E-02  0.147656069399E-02  0.152457497816E-02
  0.157415058863E-02  0.162533829801E-02  0.167819053013E-02  0.173276141374E-02  0.178910683799E-02
  0.184728450973E-02  0.190735401256E-02  0.196937686798E-02  0.203341659841E-02  0.209953879226E-02
  0.216781117121E-02  0.223830365958E-02  0.231108845604E-02  0.238624010761E-02  0.246383558606E-02
  0.254395436690E-02  0.262667851077E-02  0.271209274769E-02  0.280028456387E-02  0.289134429149E-02
  0.298536520134E-02  0.308244359849E-02  0.318267892110E-02  0.328617384248E-02  0.339303437640E-02
  0.350336998594E-02  0.361729369583E-02  0.373492220850E-02  0.385637602389E-02  0.398177956326E-02
  0.411126129691E-02  0.424495387624E-02  0.438299427004E-02  0.452552390526E-02  0.467268881245E-02
  0.482463977589E-02  0.498153248870E-02  0.514352771307E-02  0.531079144570E-02  0.548349508873E-02
  0.566181562625E-02  0.584593580670E-02  0.603604433120E-02  0.623233604817E-02  0.643501215435E-02
  0.664428040247E-02  0.686035531578E-02  0.708345840976E-02  0.731381842110E-02  0.755167154437E-02
  0.779726167651E-02  0.805084066953E-02  0.831266859160E-02  0.858301399689E-02  0.886215420448E-02
  0.915037558658E-02  0.944797386649E-02  0.975525442663E-02  0.100725326269E-01  0.104001341339E-01
  0.107383952614E-01  0.110876633220E-01  0.114482969916E-01  0.118206666854E-01  0.122051549477E-01
  0.126021568544E-01  0.130120804303E-01  0.134353470795E-01  0.138723920328E-01  0.143236648088E-01
  0.147896296927E-01  0.152707662310E-01  0.157675697447E-01  0.162805518600E-01  0.168102410589E-01
  0.173571832485E-01  0.179219423529E-01  0.185051009246E-01  0.191072607801E-01  0.197290436581E-01
  0.203710919031E-01  0.210340691741E-01  0.217186611803E-01  0.224255764458E-01  0.231555471026E-01
  0.239093297153E-01  0.246877061386E-01  0.254914844078E-01  0.263214996666E-01  0.271786151308E-01
  0.280637230935E-01  0.289777459701E-01  0.299216373891E-01  0.308963833280E-01  0.319030032984E-01
  0.329425515831E-01  0.340161185276E-01  0.351248318895E-01  0.362698582490E-01  0.374524044845E-01
  0.386737193167E-01  0.399350949260E-01  0.412378686477E-01  0.425834247486E-01  0.439731962932E-01
  0.454086671013E-01  0.468913738064E-01  0.484229080198E-01  0.500049186079E-01  0.516391140899E-01
  0.533272651646E-01  0.550712073750E-01  0.568728439199E-01  0.587341486226E-01  0.606571690680E-01
  0.626440299195E-01  0.646969364276E-01  0.668181781454E-01  0.690101328631E-01  0.712752707781E-01
  0.736161589167E-01  0.760354658245E-01  0.785359665439E-01  0.811205478983E-01  0.837922141025E-01
  0.865540927223E-01  0.894094410038E-01  0.923616525976E-01  0.954142646998E-01  0.985709656368E-01
  0.101835602917E+00  0.105212191777E+00  0.108704924241E+00  0.112318178732E+00  0.116056530239E+00
  0.119924761073E+00  0.123927872238E+00  0.128071095409E+00  0.132359905548E+00  0.136800034155E+00
  0.141397483144E+00  0.146158539341E+00  0.151089789556E+00  0.156198136211E+00  0.161490813443E+00
  0.166975403600E+00  0.172659854014E+00  0.178552493912E+00  0.184662051257E+00  0.190997669302E+00
  0.197568922549E+00  0.204385831755E+00  0.211458877542E+00  0.218799012095E+00  0.226417668277E+00
  0.234326765436E+00  0.242538710964E+00  0.251066396563E+00  0.259923187945E+00  0.269122906502E+00
  0.278679801224E+00  0.288608508886E+00  0.298924000206E+00  0.309641509341E+00  0.320776443723E+00
  0.332344270799E+00  0.344360377841E+00  0.356839900463E+00  0.369797515038E+00  0.383247189647E+00
  0.397201887692E+00  0.411673217811E+00  0.426671023220E+00  0.442202903249E+00  0.458273659497E+00
  0.474884658918E+00  0.492033106197E+00  0.509711218157E+00  0.527905293666E+00  0.546594673786E+00
  0.565750588746E+00  0.585334890971E+00  0.605298676967E+00  0.625580805574E+00  0.646106326080E+00
  0.666784837241E+00  0.687508807471E+00  0.708151897564E+00  0.728567340416E+00  0.748586447300E+00
  0.768017327316E+00  0.786643925303E+00  0.804225503335E+00  0.820496711029E+00  0.835168409035E+00
  0.847929426423E+00  0.858449443941E+00  0.866383198068E+00  0.871376191717E+00  0.873073275345E+00
  0.871272432351E+00  0.866070935435E+00  0.857616615761E+00  0.846073978584E+00  0.831622819673E+00
  0.814456894292E+00  0.794782630544E+00  0.772817812843E+00  0.748790192967E+00  0.722935958796E+00
  0.695497990144E+00  0.666723836504E+00  0.636863375977E+00  0.606166121743E+00  0.574878294755E+00
  0.543239679217E+00  0.511480499984E+00  0.479818492005E+00  0.448456366555E+00  0.417579839757E+00
  0.387356327529E+00  0.357934335207E+00  0.329443493658E+00  0.301995128167E+00  0.275683200158E+00
  0.250585440000E+00  0.226764494329E+00  0.204268942962E+00  0.183134093962E+00
 ae wavefunction
 -0.244472037986E-02 -0.252337264882E-02 -0.260452673547E-02 -0.268826032957E-02 -0.277465340727E-02
 -0.286378828984E-02 -0.295574970329E-02 -0.305062483880E-02 -0.314850341410E-02 -0.324947773546E-02
 -0.335364276057E-02 -0.346109616195E-02 -0.357193839106E-02 -0.368627274285E-02 -0.380420542085E-02
 -0.392584560251E-02 -0.405130550490E-02 -0.418070045046E-02 -0.431414893285E-02 -0.445177268267E-02
 -0.459369673288E-02 -0.474004948392E-02 -0.489096276812E-02 -0.504657191346E-02 -0.520701580628E-02
 -0.537243695284E-02 -0.554298153944E-02 -0.571879949085E-02 -0.590004452678E-02 -0.608687421608E-02
 -0.627945002836E-02 -0.647793738263E-02 -0.668250569265E-02 -0.689332840856E-02 -0.711058305432E-02
 -0.733445126053E-02 -0.756511879213E-02 -0.780277557040E-02 -0.804761568873E-02 -0.829983742151E-02
 -0.855964322553E-02 -0.882723973304E-02 -0.910283773597E-02 -0.938665216021E-02 -0.967890202936E-02
 -0.997981041679E-02 -0.102896043853E-01 -0.106085149130E-01 -0.109367768047E-01 -0.112746285873E-01
 -0.116223123883E-01 -0.119800737955E-01 -0.123481616971E-01 -0.127268281004E-01 -0.131163279282E-01
 -0.135169187892E-01 -0.139288607236E-01 -0.143524159199E-01 -0.147878484012E-01 -0.152354236796E-01
 -0.156954083766E-01 -0.161680698059E-01 -0.166536755177E-01 -0.171524928009E-01 -0.176647881415E-01
 -0.181908266330E-01 -0.187308713372E-01 -0.192851825920E-01 -0.198540172618E-01 -0.204376279293E-01
 -0.210362620230E-01 -0.216501608783E-01 -0.222795587275E-01 -0.229246816153E-01 -0.235857462350E-01
 -0.242629586822E-01 -0.249565131207E-01 -0.256665903565E-01 -0.263933563148E-01 -0.271369604162E-01
 -0.278975338463E-01 -0.286751877137E-01 -0.294700110924E-01 -0.302820689419E-01 -0.311113999011E-01
 -0.319580139504E-01 -0.328218899359E-01 -0.337029729526E-01 -0.346011715790E-01 -0.355163549594E-01
 -0.364483497299E-01 -0.373969367810E-01 -0.383618478546E-01 -0.393427619701E-01 -0.403393016764E-01
 -0.413510291266E-01 -0.423774419713E-01 -0.434179690709E-01 -0.444719660233E-01 -0.455387105078E-01
 -0.466173974446E-01 -0.477071339730E-01 -0.488069342497E-01 -0.499157140723E-01 -0.510322853337E-01
 -0.521553503147E-01 -0.532834958250E-01 -0.544151872043E-01 -0.555487621972E-01 -0.566824247201E-01
 -0.578142385379E-01 -0.589421208767E-01 -0.600638359959E-01 -0.611769887525E-01 -0.622790181916E-01
 -0.633671912020E-01 -0.644385962810E-01 -0.654901374587E-01 -0.665185284356E-01 -0.675202869950E-01
 -0.684917297579E-01 -0.694289673541E-01 -0.703279000921E-01 -0.711842142156E-01 -0.719933788449E-01
 -0.727506437086E-01 -0.734510377789E-01 -0.740893689365E-01 -0.746602247941E-01 -0.751579748247E-01
 -0.755767739434E-01 -0.759105677072E-01 -0.761530993012E-01 -0.762979184961E-01 -0.763383927632E-01
 -0.762677207501E-01 -0.760789483213E-01 -0.757649873816E-01 -0.753186377019E-01 -0.747326119748E-01
 -0.739995643308E-01 -0.731121225464E-01 -0.720629241764E-01 -0.708446568386E-01 -0.694501028733E-01
 -0.678721885903E-01 -0.661040383037E-01 -0.641390333345E-01 -0.619708761406E-01 -0.595936597035E-01
 -0.570019422670E-01 -0.541908274825E-01 -0.511560499651E-01 -0.478940662088E-01 -0.444021507440E-01
 -0.406784973437E-01 -0.367223250024E-01 -0.325339883143E-01 -0.281150917729E-01 -0.234686073973E-01
 -0.185989949638E-01 -0.135123239858E-01 -0.821639644323E-02 -0.272086910974E-02  0.296262582351E-02
  0.882036329184E-02  0.148364126962E-01  0.209925318422E-01  0.272680694765E-01  0.336398786288E-01
  0.400822432026E-01  0.465668204980E-01  0.530626025914E-01  0.595358997151E-01  0.659503489582E-01
  0.722669517377E-01  0.784441435591E-01  0.844378995939E-01  0.902018795433E-01  0.956876151436E-01
  0.100844743490E+00  0.105621289127E+00  0.109963997546E+00  0.113818722369E+00  0.117130868021E+00
  0.119845889119E+00  0.121909847139E+00  0.123270024092E+00  0.123875592031E+00  0.123678336137E+00
  0.122633427945E+00  0.120700243943E+00  0.117843223334E+00  0.114032757199E+00  0.109246099645E+00
  0.103468289796E+00  0.966930717318E-01  0.889237976971E-01  0.801742981729E-01  0.704697007518E-01
  0.598471782435E-01  0.483566051412E-01  0.360611005653E-01  0.230374351793E-01  0.937627944453E-02
 -0.481772898286E-02 -0.194261198956E-01 -0.343169469500E-01 -0.493453839375E-01 -0.643545774323E-01
 -0.791767709124E-01 -0.936347138420E-01 -0.107543366576E+00 -0.120711907183E+00 -0.132946038678E+00
 -0.144050585288E+00 -0.153832356314E+00 -0.162103247488E+00 -0.168683542402E+00 -0.173405369265E+00
 -0.176116260301E+00 -0.176682753070E+00 -0.174993965702E+00 -0.170965072076E+00 -0.164540597976E+00
 -0.155697455422E+00 -0.144447629448E+00 -0.130840430249E+00 -0.114964224051E+00 -0.969475590642E-01
 -0.769596087584E-01 -0.552098638424E-01 -0.319470167867E-01 -0.745699854423E-02  0.179398531619E-01
  0.438924892919E-01  0.700236706564E-01  0.959352360239E-01  0.121214000985E+00  0.145438162153E+00
  0.168184127849E+00  0.189033790776E+00  0.207582301928E+00  0.223446258054E+00  0.236271948540E+00
  0.245743226988E+00  0.251588743730E+00  0.253588442524E+00  0.251579250771E+00  0.245459846646E+00
  0.235194354726E+00  0.220814835484E+00  0.202422483236E+00  0.180187504826E+00  0.154347697233E+00
  0.125205771352E+00  0.931254858415E-01  0.585266649522E-01  0.218791824413E-01 -0.163039970572E-01
 -0.554746154653E-01 -0.950576374550E-01 -0.134460345904E+00 -0.173081856970E+00 -0.210322877585E+00
 -0.245595514399E+00 -0.278332928672E+00 -0.307998604376E+00 -0.334094950308E+00 -0.356170915106E+00
 -0.373828337898E+00 -0.386726982929E+00 -0.394588578514E+00 -0.397200414698E+00 -0.394418820272E+00
 -0.386172212891E+00 -0.372462982102E+00 -0.353367604423E+00 -0.329034854469E+00 -0.299682313743E+00
 -0.265591462621E+00 -0.227101604892E+00 -0.184602843054E+00 -0.138528326386E+00 -0.893460122111E-01
 -0.375501905056E-01  0.163469862211E-01  0.718237501526E-01  0.128356559383E+00  0.185427387566E+00
  0.242530354279E+00  0.299177622165E+00  0.354904517193E+00  0.409273853296E+00  0.461879464656E+00
  0.512348965943E+00  0.560345775638E+00  0.605570450888E+00  0.647761390492E+00  0.686694971357E+00
  0.722185188023E+00  0.754082867085E+00  0.782274528250E+00  0.806680961744E+00  0.827255588145E+00
  0.843982664521E+00  0.856875394250E+00  0.865973996043E+00  0.871343780448E+00  0.873073275345E+00
  0.871272432351E+00  0.866070935435E+00  0.857616615761E+00  0.846073978584E+00  0.831622819673E+00
  0.814456894292E+00  0.794782630544E+00  0.772817812843E+00  0.748790192967E+00  0.722935958796E+00
  0.695497990144E+00  0.666723836504E+00  0.636863375977E+00  0.606166121743E+00  0.574878294755E+00
  0.543239679217E+00  0.511480499984E+00  0.479818492005E+00  0.448456366555E+00  0.417579839757E+00
  0.387356327529E+00  0.357934335207E+00  0.329443493658E+00  0.301995128167E+00  0.275683200158E+00
  0.250585440000E+00  0.226764494329E+00  0.204268942962E+00  0.183134093962E+00
 pseudo wavefunction
  0.764858592845E-04  0.789729886325E-04  0.815409932235E-04  0.841925029190E-04  0.869302330965E-04
  0.897569874314E-04  0.926756607673E-04  0.956892420810E-04  0.988008175434E-04  0.102013573680E-03
  0.105330800634E-03  0.108755895536E-03  0.112292365983E-03  0.115943833631E-03  0.119714037901E-03
  0.123606839814E-03  0.127626225938E-03  0.131776312477E-03  0.136061349483E-03  0.140485725210E-03
  0.145053970605E-03  0.149770763952E-03  0.154640935660E-03  0.159669473213E-03  0.164861526273E-03
  0.170222411958E-03  0.175757620284E-03  0.181472819791E-03  0.187373863345E-03  0.193466794130E-03
  0.199757851844E-03  0.206253479082E-03  0.212960327936E-03  0.219885266809E-03  0.227035387447E-03
  0.234418012201E-03  0.242040701529E-03  0.249911261736E-03  0.258037752967E-03  0.266428497465E-03
  0.275092088092E-03  0.284037397128E-03  0.293273585359E-03  0.302810111457E-03  0.312656741666E-03
  0.322823559807E-03  0.333320977599E-03  0.344159745328E-03  0.355350962852E-03  0.366906090970E-03
  0.378836963159E-03  0.391155797691E-03  0.403875210150E-03  0.417008226345E-03  0.430568295656E-03
  0.444569304804E-03  0.459025592074E-03  0.473951961998E-03  0.489363700517E-03  0.505276590636E-03
  0.521706928586E-03  0.538671540513E-03  0.556187799712E-03  0.574273644419E-03  0.592947596178E-03
  0.612228778815E-03  0.632136938018E-03  0.652692461564E-03  0.673916400191E-03  0.695830489166E-03
  0.718457170538E-03  0.741819616124E-03  0.765941751240E-03  0.790848279202E-03  0.816564706630E-03
  0.843117369565E-03  0.870533460445E-03  0.898841055954E-03  0.928069145773E-03  0.958247662275E-03
  0.989407511179E-03  0.102158060320E-02  0.105479988673E-02  0.108909938161E-02  0.112451421391E-02
  0.116108065197E-02  0.119883614353E-02  0.123781935404E-02  0.127807020634E-02  0.131962992146E-02
  0.136254106093E-02  0.140684757031E-02  0.145259482421E-02  0.149982967281E-02  0.154860048978E-02
  0.159895722189E-02  0.165095144013E-02  0.170463639255E-02  0.176006705882E-02  0.181730020652E-02
  0.187639444930E-02  0.193741030693E-02  0.200041026730E-02  0.206545885041E-02  0.213262267452E-02
  0.220197052432E-02  0.227357342147E-02  0.234750469734E-02  0.242384006813E-02  0.250265771246E-02
  0.258403835148E-02  0.266806533157E-02  0.275482470972E-02  0.284440534180E-02  0.293689897351E-02
  0.303240033447E-02  0.313100723530E-02  0.323282066785E-02  0.333794490872E-02  0.344648762616E-02
  0.355855999042E-02  0.367427678774E-02  0.379375653801E-02  0.391712161631E-02  0.404449837840E-02
  0.417601729025E-02  0.431181306189E-02  0.445202478559E-02  0.459679607846E-02  0.474627522988E-02
  0.490061535358E-02  0.505997454478E-02  0.522451604245E-02  0.539440839682E-02  0.556982564247E-02
  0.575094747696E-02  0.593795944540E-02  0.613105313100E-02  0.633042635190E-02  0.653628336441E-02
  0.674883507294E-02  0.696829924683E-02  0.719490074420E-02  0.742887174329E-02  0.767045198128E-02
  0.791988900102E-02  0.817743840583E-02  0.844336412279E-02  0.871793867453E-02  0.900144346016E-02
  0.929416904534E-02  0.959641546204E-02  0.990849251807E-02  0.102307201170E-01  0.105634285887E-01
  0.109069590304E-01  0.112616636602E-01  0.116279061806E-01  0.120060621559E-01  0.123965194012E-01
  0.127996783846E-01  0.132159526427E-01  0.136457692106E-01  0.140895690658E-01  0.145478075871E-01
  0.150209550295E-01  0.155094970143E-01  0.160139350369E-01  0.165347869907E-01  0.170725877099E-01
  0.176278895304E-01  0.182012628697E-01  0.187932968274E-01  0.194045998058E-01  0.200358001527E-01
  0.206875468257E-01  0.213605100808E-01  0.220553821845E-01  0.227728781506E-01  0.235137365046E-01
  0.242787200738E-01  0.250686168065E-01  0.258842406207E-01  0.267264322833E-01  0.275960603216E-01
  0.284940219680E-01  0.294212441404E-01  0.303786844580E-01  0.313673322958E-01  0.323882098795E-01
  0.334423734212E-01  0.345309142994E-01  0.356549602847E-01  0.368156768135E-01  0.380142683121E-01
  0.392519795738E-01  0.405300971913E-01  0.418499510485E-01  0.432129158722E-01  0.446204128507E-01
  0.460739113191E-01  0.475749305173E-01  0.491250414245E-01  0.507258686736E-01  0.523790925507E-01
  0.540864510852E-01  0.558497422346E-01  0.576708261708E-01  0.595516276737E-01  0.614941386382E-01
  0.635004207028E-01  0.655726080063E-01  0.677129100820E-01  0.699236148968E-01  0.722070920464E-01
  0.745657961153E-01  0.770022702138E-01  0.795191497028E-01  0.821191661205E-01  0.848051513231E-01
  0.875800418549E-01  0.904468835646E-01  0.934088364824E-01  0.964691799779E-01  0.996313182173E-01
  0.102898785941E+00  0.106275254582E+00  0.109764538753E+00  0.113370603119E+00  0.117097569692E+00
  0.120949725563E+00  0.124931531117E+00  0.129047628748E+00  0.133302852103E+00  0.137702235909E+00
  0.142251026398E+00  0.146954692365E+00  0.151818936909E+00  0.156849709880E+00  0.162053221073E+00
  0.167435954195E+00  0.173004681654E+00  0.178766480173E+00  0.184728747283E+00  0.190899218686E+00
  0.197285986521E+00  0.203897518522E+00  0.210742678057E+00  0.217830745025E+00  0.225171437563E+00
  0.232774934481E+00  0.240651898347E+00  0.248813499054E+00  0.257271437714E+00  0.266037970631E+00
  0.275125933066E+00  0.284548762417E+00  0.294320520363E+00  0.304455913407E+00  0.314970311141E+00
  0.325879761403E+00  0.337201001337E+00  0.348951463178E+00  0.361149273343E+00  0.373813243181E+00
  0.386962849406E+00  0.400618201924E+00  0.414799996371E+00  0.429529448234E+00  0.444828204957E+00
  0.460718231851E+00  0.477221667051E+00  0.494360640047E+00  0.512157047597E+00  0.530632280020E+00
  0.549806889983E+00  0.569700195004E+00  0.590329803922E+00  0.611711056619E+00  0.633856365331E+00
  0.656774444970E+00  0.680469419096E+00  0.704939787525E+00  0.730177241239E+00  0.756165310218E+00
  0.782877830383E+00  0.810277216976E+00  0.838312533804E+00  0.866917350921E+00  0.896007387881E+00
  0.925477945985E+00  0.955201141219E+00  0.985022960398E+00  0.101476017663E+01  0.104419717713E+01
  0.107308277701E+01  0.110112711723E+01  0.112799877370E+01  0.115332223780E+01  0.117667596536E+01
  0.119759123210E+01  0.121555207596E+01  0.122999665008E+01  0.124032035096E+01  0.124588112041E+01
  0.124600734345E+01  0.124000876849E+01  0.122719085485E+01  0.120687289450E+01  0.117841177679E+01
  0.114141932783E+01  0.109594286283E+01  0.104211415256E+01  0.000000000000E+00  0.000000000000E+00
  0.000000000000E+00  0.000000000000E+00  0.000000000000E+00  0.000000000000E+00  0.000000000000E+00
  0.000000000000E+00  0.000000000000E+00  0.000000000000E+00  0.000000000000E+00  0.000000000000E+00
  0.000000000000E+00  0.000000000000E+00  0.000000000000E+00  0.000000000000E+00  0.000000000000E+00
  0.000000000000E+00  0.000000000000E+00  0.000000000000E+00  0.000000000000E+00  0.000000000000E+00
  0.000000000000E+00  0.000000000000E+00  0.000000000000E+00  0.000000000000E+00
 ae wavefunction
 -0.388664229258E-02 -0.401168450086E-02 -0.414070412531E-02 -0.427382467792E-02 -0.441117330564E-02
 -0.455288088368E-02 -0.469908211032E-02 -0.484991560305E-02 -0.500552399602E-02 -0.516605403874E-02
 -0.533165669592E-02 -0.550248724838E-02 -0.567870539488E-02 -0.586047535483E-02 -0.604796597169E-02
 -0.624135081695E-02 -0.644080829444E-02 -0.664652174501E-02 -0.685867955111E-02 -0.707747524129E-02
 -0.730310759430E-02 -0.753578074246E-02 -0.777570427419E-02 -0.802309333531E-02 -0.827816872878E-02
 -0.854115701250E-02 -0.881229059498E-02 -0.909180782817E-02 -0.937995309723E-02 -0.967697690676E-02
 -0.998313596279E-02 -0.102986932501E-01 -0.106239181046E-01 -0.109590862788E-01 -0.113044800023E-01
 -0.116603880333E-01 -0.120271057026E-01 -0.124049349491E-01 -0.127941843444E-01 -0.131951691070E-01
 -0.136082111049E-01 -0.140336388439E-01 -0.144717874431E-01 -0.149229985939E-01 -0.153876205021E-01
 -0.158660078119E-01 -0.163585215098E-01 -0.168655288071E-01 -0.173874029987E-01 -0.179245232970E-01
 -0.184772746382E-01 -0.190460474602E-01 -0.196312374476E-01 -0.202332452442E-01 -0.208524761279E-01
 -0.214893396476E-01 -0.221442492173E-01 -0.228176216664E-01 -0.235098767407E-01 -0.242214365537E-01
 -0.249527249821E-01 -0.257041670031E-01 -0.264761879697E-01 -0.272692128198E-01 -0.280836652142E-01
 -0.289199666001E-01 -0.297785351945E-01 -0.306597848835E-01 -0.315641240314E-01 -0.324919541946E-01
 -0.334436687357E-01 -0.344196513299E-01 -0.354202743595E-01 -0.364458971900E-01 -0.374968643197E-01
 -0.385735033983E-01 -0.396761231058E-01 -0.408050108853E-01 -0.419604305222E-01 -0.431426195623E-01
 -0.443517865604E-01 -0.455881081527E-01 -0.468517259435E-01 -0.481427431993E-01 -0.494612213414E-01
 -0.508071762283E-01 -0.521805742208E-01 -0.535813280205E-01 -0.550092922737E-01 -0.564642589337E-01
 -0.579459523717E-01 -0.594540242316E-01 -0.609880480188E-01 -0.625475134188E-01 -0.641318203384E-01
 -0.657402726643E-01 -0.673720717354E-01 -0.690263095253E-01 -0.707019615319E-01 -0.723978793751E-01
 -0.741127831017E-01 -0.758452532004E-01 -0.775937223329E-01 -0.793564667858E-01 -0.811315976532E-01
 -0.829170517639E-01 -0.847105823660E-01 -0.865097495893E-01 -0.883119107076E-01 -0.901142102283E-01
 -0.919135698409E-01 -0.937066782597E-01 -0.954899810065E-01 -0.972596701777E-01 -0.990116742539E-01
 -0.100741648014E+00 -0.102444962620E+00 -0.104116695962E+00 -0.105751623331E+00 -0.107344208542E+00
 -0.108888595590E+00 -0.110378600975E+00 -0.111807706819E+00 -0.113169054910E+00 -0.114455441842E+00
 -0.115659315410E+00 -0.116772772436E+00 -0.117787558240E+00 -0.118695067949E+00 -0.119486349877E+00
 -0.120152111223E+00 -0.120682726337E+00 -0.121068247829E+00 -0.121298420807E+00 -0.121362700551E+00
 -0.121250273936E+00 -0.120950084940E+00 -0.120450864563E+00 -0.119741165537E+00 -0.118809402156E+00
 -0.117643895616E+00 -0.116232925224E+00 -0.114564785847E+00 -0.112627851956E+00 -0.110410648640E+00
 -0.107901929898E+00 -0.105090764557E+00 -0.101966630077E+00 -0.985195145207E-01 -0.947400268714E-01
 -0.906195158653E-01 -0.861501974204E-01 -0.813252906679E-01 -0.761391625052E-01 -0.705874804848E-01
 -0.646673737312E-01 -0.583776014465E-01 -0.517187284124E-01 -0.446933067273E-01 -0.373060628341E-01
 -0.295640886910E-01 -0.214770357238E-01 -0.130573099700E-01 -0.432026658526E-02  0.471559835803E-02
  0.140284611081E-01  0.235929910944E-01  0.333801822818E-01  0.433571981935E-01  0.534872341162E-01
  0.637294003704E-01  0.740386309132E-01  0.843656219273E-01  0.946568053905E-01  0.104854362910E+00
  0.114896285308E+00  0.124716483549E+00  0.134244956627E+00  0.143408021930E+00  0.152128613404E+00
  0.160326652598E+00  0.167919497244E+00  0.174822471610E+00  0.180949482225E+00  0.186213721852E+00
  0.190528463670E+00  0.193807946557E+00  0.195968351041E+00  0.196928864066E+00  0.196612828977E+00
  0.194948975261E+00  0.191872720474E+00  0.187327534477E+00  0.181266353625E+00  0.173653029957E+00
  0.164463797656E+00  0.153688736262E+00  0.141333207312E+00  0.127419238292E+00  0.111986825184E+00
  0.950951224703E-01  0.768234873883E-01  0.572723436246E-01  0.365638286398E-01  0.148421886039E-01
 -0.772611437779E-02 -0.309526164691E-01 -0.546274191462E-01 -0.785201378809E-01 -0.102381258774E+00
 -0.125943927195E+00 -0.148926189918E+00 -0.171033708069E+00 -0.191962950634E+00 -0.211404866131E+00
 -0.229049014436E+00 -0.244588124642E+00 -0.257723031137E+00 -0.268167928374E+00 -0.275655873170E+00
 -0.279944450717E+00 -0.280821507674E+00 -0.278110844145E+00 -0.271677746754E+00 -0.261434237145E+00
 -0.247343904002E+00 -0.229426182106E+00 -0.207759939642E+00 -0.182486235728E+00 -0.153810114824E+00
 -0.122001314021E+00 -0.873937737261E-01 -0.503838620582E-01 -0.114272484230E-01  0.289656069123E-01
  0.702353401115E-01  0.111780887739E+00  0.152967882385E+00  0.193138055427E+00  0.231619447785E+00
  0.267737303662E+00  0.300825672221E+00  0.330239811336E+00  0.355369253213E+00  0.375650967666E+00
  0.390581930972E+00  0.399730680409E+00  0.402747700004E+00  0.399374524133E+00  0.389451372263E+00
  0.372923077463E+00  0.349843093207E+00  0.320375441247E+00  0.284794554945E+00  0.243483045270E+00
  0.196927462766E+00  0.145712155028E+00  0.905113351782E-01  0.320794898137E-01 -0.287597302726E-01
 -0.911259733968E-01 -0.154095814923E+00 -0.216717329136E+00 -0.278025351902E+00 -0.337057152664E+00
 -0.392868211890E+00 -0.444547776567E+00 -0.491233822381E+00 -0.532126977178E+00 -0.566502894150E+00
 -0.593722634563E+00 -0.613240980107E+00 -0.624613185447E+00 -0.627501046544E+00 -0.621678781914E+00
 -0.607038224254E+00 -0.583592137054E+00 -0.551474700283E+00 -0.510938951301E+00 -0.462351501862E+00
 -0.406184983491E+00 -0.343008616151E+00 -0.273477246900E+00 -0.198319212631E+00 -0.118323410693E+00
 -0.343259764409E-01  0.528030471329E-01  0.142172702032E+00  0.232883480148E+00  0.324038831137E+00
  0.414755644495E+00  0.504173591579E+00  0.591463262035E+00  0.675833069179E+00  0.756534934710E+00
  0.832868790907E+00  0.904185962897E+00  0.969891515792E+00  0.102944566518E+01  0.108236436436E+01
  0.112821918896E+01  0.116663664384E+01  0.119729701701E+01  0.121993290184E+01  0.123432750335E+01
  0.124031283713E+01  0.123776792076E+01  0.122661704718E+01  0.120682821556E+01  0.117841177679E+01
  0.114141932783E+01  0.109594286283E+01  0.104211415256E+01  0.000000000000E+00  0.000000000000E+00
  0.000000000000E+00  0.000000000000E+00  0.000000000000E+00  0.000000000000E+00  0.000000000000E+00
  0.000000000000E+00  0.000000000000E+00  0.000000000000E+00  0.000000000000E+00  0.000000000000E+00
  0.000000000000E+00  0.000000000000E+00  0.000000000000E+00  0.000000000000E+00  0.000000000000E+00
  0.000000000000E+00  0.000000000000E+00  0.000000000000E+00  0.000000000000E+00  0.000000000000E+00
  0.000000000000E+00  0.000000000000E+00  0.000000000000E+00  0.000000000000E+00
 pseudo wavefunction
  0.343039874693E-08  0.365712202961E-08  0.389882999800E-08  0.415651302594E-08  0.443122694345E-08
  0.472409736290E-08  0.503632429108E-08  0.536918704610E-08  0.572404949929E-08  0.610236566351E-08
  0.650568565080E-08  0.693566202386E-08  0.739405656721E-08  0.788274750594E-08  0.840373720156E-08
  0.895916035646E-08  0.955129276064E-08  0.101825606165E-07  0.108555504801E-07  0.115730198590E-07
  0.123379085113E-07  0.131533504906E-07  0.140226869878E-07  0.149494800209E-07  0.159375270306E-07
  0.169908764392E-07  0.181138442393E-07  0.193110316776E-07  0.205873441085E-07  0.219480110929E-07
  0.233986078261E-07  0.249450779813E-07  0.265937580637E-07  0.283514033731E-07  0.302252156837E-07
  0.322228727519E-07  0.343525597760E-07  0.366230029335E-07  0.390435051363E-07  0.416239841479E-07
  0.443750132213E-07  0.473078644208E-07  0.504345548092E-07  0.537678956859E-07  0.573215450800E-07
  0.611100637131E-07  0.651489746602E-07  0.694548269541E-07  0.740452633932E-07  0.789390928317E-07
  0.841563672466E-07  0.897184638990E-07  0.956481729256E-07  0.101969790719E-06  0.108709219478E-06
  0.115894073346E-06  0.123553791547E-06  0.131719759019E-06  0.140425435009E-06  0.149706490164E-06
  0.159600952697E-06  0.170149364196E-06  0.181394945745E-06  0.193383775016E-06  0.206164975071E-06
  0.219790915635E-06  0.234317427681E-06  0.249804032193E-06  0.266314184042E-06  0.283915531997E-06
  0.302680195902E-06  0.322685062188E-06  0.344012098903E-06  0.366748691577E-06  0.390988001273E-06
  0.416829346311E-06  0.444378609214E-06  0.473748670562E-06  0.505059871506E-06  0.538440506862E-06
  0.574027350793E-06  0.611966217231E-06  0.652412557345E-06  0.695532096492E-06  0.741501513273E-06
  0.790509163462E-06  0.842755851794E-06  0.898455654748E-06  0.957836797727E-06  0.102114259020E-05
  0.108863242267E-05  0.116058282952E-05  0.123728862208E-05  0.131906409668E-05  0.140624432243E-05
  0.149918651419E-05  0.159827149627E-05  0.170390526288E-05  0.181652064165E-05  0.193657906727E-05
  0.206457247213E-05  0.220102530213E-05  0.234649666561E-05  0.250158262436E-05  0.266691863605E-05
  0.284318215806E-05  0.303109542351E-05  0.323142840071E-05  0.344500194818E-05  0.367269117835E-05
  0.391542904348E-05  0.417421015863E-05  0.445009487737E-05  0.474421363688E-05  0.505777159019E-05
  0.539205354477E-05  0.574842922743E-05  0.612835889731E-05  0.653339932991E-05  0.696521019667E-05
  0.742556086627E-05  0.791633765557E-05  0.843955155984E-05  0.899734649405E-05  0.959200807898E-05
  0.102259730081E-04  0.109018390340E-04  0.116223756145E-04  0.123905352630E-04  0.132094656495E-04
  0.140825225010E-04  0.150132833554E-04  0.160055622245E-04  0.170634252269E-04  0.181912072543E-04
  0.193935297397E-04  0.206753196010E-04  0.220418294374E-04  0.234986590605E-04  0.250517784506E-04
  0.267075522305E-04  0.284727657585E-04  0.303546529465E-04  0.323609259190E-04  0.344998066342E-04
  0.367800605958E-04  0.392110327964E-04  0.418026860387E-04  0.445656417917E-04  0.475112237515E-04
  0.506515042841E-04  0.539993539421E-04  0.575684942596E-04  0.613735540408E-04  0.654301293760E-04
  0.697548476311E-04  0.743654356740E-04  0.792807926201E-04  0.845210673954E-04  0.901077414385E-04
  0.960637168814E-04  0.102413410574E-03  0.109182854341E-03  0.116399801883E-03  0.124093842767E-03
  0.132296523976E-03  0.141041479520E-03  0.150364568648E-03  0.160304023233E-03  0.170900604934E-03
  0.182197772804E-03  0.194241862023E-03  0.207082274508E-03  0.220771682191E-03  0.235366243819E-03
  0.250925836164E-03  0.267514300627E-03  0.285199706253E-03  0.304054630271E-03  0.324156457320E-03
  0.345587698629E-03  0.368436332488E-03  0.392796167453E-03  0.418767229795E-03  0.446456176860E-03
  0.475976738070E-03  0.507450185445E-03  0.541005835649E-03  0.576781585690E-03  0.614924484586E-03
  0.655591343421E-03  0.698949386432E-03  0.745176945930E-03  0.794464204053E-03  0.847013984584E-03
  0.903042598261E-03  0.962780745300E-03  0.102647447907E-02  0.109438623517E-02  0.116679593050E-02
  0.124400213710E-02  0.132632333619E-02  0.141409925785E-02  0.150769231251E-02  0.160748912069E-02
  0.171390214804E-02  0.182737145313E-02  0.194836655607E-02  0.207738843676E-02  0.221497167206E-02
  0.236168672194E-02  0.251814237569E-02  0.268498836965E-02  0.286291818945E-02  0.305267207019E-02
  0.325504020949E-02  0.347086620939E-02  0.370105076434E-02  0.394655561405E-02  0.420840778144E-02
  0.448770411772E-02  0.478561617829E-02  0.510339545543E-02  0.544237899576E-02  0.580399543293E-02
  0.618977146868E-02  0.660133883811E-02  0.704044179856E-02  0.750894518441E-02  0.800884307435E-02
  0.854226812158E-02  0.911150160190E-02  0.971898423977E-02  0.103673278775E-01  0.110593280592E-01
  0.117979776063E-01  0.125864812709E-01  0.134282715574E-01  0.143270258141E-01  0.152866847045E-01
  0.163114721771E-01  0.174059170632E-01  0.185748764456E-01  0.198235609488E-01  0.211575621199E-01
  0.225828820785E-01  0.241059656304E-01  0.257337350562E-01  0.274736278007E-01  0.293336373045E-01
  0.313223572392E-01  0.334490294203E-01  0.357235956921E-01  0.381567540918E-01  0.407600196156E-01
  0.435457899206E-01  0.465274163056E-01  0.497192803172E-01  0.531368763265E-01  0.567969004108E-01
  0.607173458561E-01  0.649176055602E-01  0.694185815707E-01  0.742428019188E-01  0.794145448161E-01
  0.849599701557E-01  0.909072580966E-01  0.972867542994E-01  0.104131121122E+00  0.111475493756E+00
  0.119357639880E+00  0.127818120919E+00  0.136900452408E+00  0.146651260222E+00  0.157120428622E+00
  0.168361235031E+00  0.180430465291E+00  0.193388501792E+00  0.207299375275E+00  0.222230769352E+00
  0.238253964733E+00  0.255443707945E+00  0.273877986840E+00  0.293637692575E+00  0.314806144941E+00
  0.337468455079E+00  0.361710696832E+00  0.387618855361E+00  0.415277519472E+00  0.444768282583E+00
  0.476167816783E+00  0.509545585363E+00  0.544961162190E+00  0.582461131799E+00  0.622075552934E+00
  0.663813981228E+00  0.707661064604E+00  0.753571748662E+00  0.801466159595E+00  0.851224269586E+00
  0.902680494488E+00  0.955618425546E+00  0.100976595494E+01  0.106479111670E+01  0.112029902667E+01
  0.117583036141E+01  0.123086185963E+01  0.128480934904E+01  0.133703378455E+01  0.138685261607E+01
  0.143378440019E+01  0.147779959945E+01  0.151894278663E+01  0.000000000000E+00  0.000000000000E+00
  0.000000000000E+00  0.000000000000E+00  0.000000000000E+00  0.000000000000E+00  0.000000000000E+00
  0.000000000000E+00  0.000000000000E+00  0.000000000000E+00  0.000000000000E+00  0.000000000000E+00
  0.000000000000E+00  0.000000000000E+00  0.000000000000E+00  0.000000000000E+00  0.000000000000E+00
  0.000000000000E+00  0.000000000000E+00  0.000000000000E+00  0.000000000000E+00  0.000000000000E+00
  0.000000000000E+00  0.000000000000E+00  0.000000000000E+00  0.000000000000E+00
 ae wavefunction
  0.134476814270E-38  0.102958659305E-05  0.209477295580E-05  0.319890880912E-05  0.434553134942E-05
  0.553837845374E-05  0.678140270710E-05  0.807878630488E-05  0.943495688705E-05  0.108546043644E-04
  0.123426988006E-04  0.139045094181E-04  0.155456247997E-04  0.172719743622E-04  0.190898511838E-04
  0.210059362704E-04  0.230273243529E-04  0.251615513125E-04  0.274166233357E-04  0.298010479094E-04
  0.323238667712E-04  0.349946909371E-04  0.378237379368E-04  0.408218713944E-04  0.440006431008E-04
  0.473723377314E-04  0.509500203737E-04  0.547475870380E-04  0.587798183348E-04  0.630624365124E-04
  0.676121660626E-04  0.724467981086E-04  0.775852588085E-04  0.830476820153E-04  0.888554864516E-04
  0.950314576701E-04  0.101599835088E-03  0.108586404393E-03  0.116018595654E-03  0.123925587454E-03
  0.132338417415E-03  0.141290099494E-03  0.150815748425E-03  0.160952711745E-03  0.171740709831E-03
  0.183221984408E-03  0.195441456019E-03  0.208446890963E-03  0.222289078229E-03  0.237022017010E-03
  0.252703115350E-03  0.269393400583E-03  0.287157742171E-03  0.306065087653E-03  0.326188712383E-03
  0.347606483816E-03  0.370401141111E-03  0.394660590842E-03  0.420478219670E-03  0.447953224848E-03
  0.477190963447E-03  0.508303321269E-03  0.541409102390E-03  0.576634440378E-03  0.614113232184E-03
  0.653987595816E-03  0.696408352875E-03  0.741535537095E-03  0.789538930049E-03  0.840598625197E-03
  0.894905621497E-03  0.952662447785E-03  0.101408381919E-02  0.107939732680E-02  0.114884416185E-02
  0.122267987571E-02  0.130117517683E-02  0.138461676595E-02  0.147330821070E-02  0.156757086081E-02
  0.166774480490E-02  0.177418987002E-02  0.188728666480E-02  0.200743766709E-02  0.213506835673E-02
  0.227062839415E-02  0.241459284513E-02  0.256746345189E-02  0.272976995063E-02  0.290207143505E-02
  0.308495776550E-02  0.327905102261E-02  0.348500700427E-02  0.370351676424E-02  0.393530818999E-02
  0.418114761726E-02  0.444184147783E-02  0.471823797648E-02  0.501122879240E-02  0.532175079946E-02
  0.565078779873E-02  0.599937225583E-02  0.636858703436E-02  0.675956711572E-02  0.717350129392E-02
  0.761163383302E-02  0.807526607279E-02  0.856575796672E-02  0.908452953474E-02  0.963306221060E-02
  0.102129000622E-01  0.108256508607E-01  0.114729869704E-01  0.121566460327E-01  0.128784314079E-01
  0.136402123426E-01  0.144439238230E-01  0.152915660708E-01  0.161852036382E-01  0.171269640500E-01
  0.181190359411E-01  0.191636666307E-01  0.202631590711E-01  0.214198681047E-01  0.226361959581E-01
  0.239145868968E-01  0.252575209613E-01  0.266675066967E-01  0.281470727882E-01  0.296987585062E-01
  0.313251028619E-01  0.330286323699E-01  0.348118473105E-01  0.366772063798E-01  0.386271096151E-01
  0.406638794771E-01  0.427897399737E-01  0.450067937045E-01  0.473169967111E-01  0.497221310150E-01
  0.522237747339E-01  0.548232696689E-01  0.575216862636E-01  0.603197858487E-01  0.632179800938E-01
  0.662162876087E-01  0.693142876532E-01  0.725110709367E-01  0.758051875189E-01  0.791945918515E-01
  0.826765850399E-01  0.862477544444E-01  0.899039107885E-01  0.936400229971E-01  0.974501510455E-01
  0.101327377169E+00  0.105263735853E+00  0.109250143115E+00  0.113276325646E+00  0.117330750516E+00
  0.121400556187E+00  0.125471485725E+00  0.129527823161E+00  0.133552334073E+00  0.137526211571E+00
  0.141429028958E+00  0.145238700515E+00  0.148931451987E+00  0.152481802533E+00  0.155862560139E+00
  0.159044832663E+00  0.161998056907E+00  0.164690048227E+00  0.167087073292E+00  0.169153948633E+00
  0.170854167548E+00  0.172150057891E+00  0.173002973101E+00  0.173373518674E+00  0.173221816089E+00
  0.172507805964E+00  0.171191591952E+00  0.169233826604E+00  0.166596140012E+00  0.163241611629E+00
  0.159135285055E+00  0.154244724948E+00  0.148540614439E+00  0.141997390548E+00  0.134593914126E+00
  0.126314169746E+00  0.117147989780E+00  0.107091795621E+00  0.961493476400E-01  0.843324940619E-01
  0.716619074810E-01  0.581677962893E-01  0.438905768569E-01  0.288814909438E-01  0.132031515872E-01
 -0.307000036799E-02 -0.198513477454E-01 -0.370418756813E-01 -0.545300966827E-01 -0.721921409493E-01
 -0.898920299165E-01 -0.107482149685E+00 -0.124803939585E+00 -0.141688809900E+00 -0.157959301968E+00
 -0.173430503284E+00 -0.187911729181E+00 -0.201208479857E+00 -0.213124675632E+00 -0.223465163997E+00
 -0.232038480828E+00 -0.238659838183E+00 -0.243154304037E+00 -0.245360134001E+00 -0.245132209282E+00
 -0.242345528067E+00 -0.236898690203E+00 -0.228717308708E+00 -0.217757276591E+00 -0.204007813394E+00
 -0.187494212548E+00 -0.168280208109E+00 -0.146469878119E+00 -0.122209002433E+00 -0.956857957992E-01
 -0.671309430027E-01 -0.368168720444E-01 -0.505621390435E-02  0.278005865650E-01  0.613685236043E-01
  0.952321349420E-01  0.128950407788E+00  0.162062391024E+00  0.194093380275E+00  0.224561545898E+00
  0.252984952491E+00  0.278889054308E+00  0.301814802853E+00  0.321327285912E+00  0.337024452944E+00
  0.348545396170E+00  0.355577912035E+00  0.357865294781E+00  0.355212335962E+00  0.347490428117E+00
  0.334641617196E+00  0.316681457117E+00  0.293700575630E+00  0.265864926999E+00  0.233414757130E+00
  0.196662334514E+00  0.155988511922E+00  0.111838187181E+00  0.647147327040E-01  0.151734667247E-01
 -0.361857530081E-01 -0.887267184965E-01 -0.141785729970E+00 -0.194680987923E+00 -0.246722362460E+00
 -0.297221365939E+00 -0.345501134393E+00 -0.390906183525E+00 -0.432811634478E+00 -0.470631529109E+00
 -0.503825880134E+00 -0.531906370671E+00 -0.554441116792E+00 -0.571059276203E+00 -0.581456044532E+00
 -0.585397742500E+00 -0.582726023725E+00 -0.573360313787E+00 -0.557298174313E+00 -0.534613753148E+00
 -0.505454613283E+00 -0.470037185434E+00 -0.428641038444E+00 -0.381602162073E+00 -0.329305486688E+00
 -0.272176890992E+00 -0.210674955586E+00 -0.145282706093E+00 -0.764995584974E-01 -0.483364565794E-02
  0.692053385643E-01  0.145112674609E+00  0.222394462874E+00  0.300572738628E+00  0.379189838809E+00
  0.457812022946E+00  0.536032367446E+00  0.613472967473E+00  0.689786492016E+00  0.764657148955E+00
  0.837801124641E+00  0.908966568324E+00  0.977933195295E+00  0.104451158427E+01  0.110854224527E+01
  0.116989453508E+01  0.122846549803E+01  0.128417871173E+01  0.133698321768E+01  0.138685261607E+01
  0.143378440019E+01  0.147779959945E+01  0.151894278663E+01  0.000000000000E+00  0.000000000000E+00
  0.000000000000E+00  0.000000000000E+00  0.000000000000E+00  0.000000000000E+00  0.000000000000E+00
  0.000000000000E+00  0.000000000000E+00  0.000000000000E+00  0.000000000000E+00  0.000000000000E+00
  0.000000000000E+00  0.000000000000E+00  0.000000000000E+00  0.000000000000E+00  0.000000000000E+00
  0.000000000000E+00  0.000000000000E+00  0.000000000000E+00  0.000000000000E+00  0.000000000000E+00
  0.000000000000E+00  0.000000000000E+00  0.000000000000E+00  0.000000000000E+00
 pseudo wavefunction
  0.540852642351E-08  0.576598890937E-08  0.614707694849E-08  0.655335201038E-08  0.698647876580E-08
  0.744823190760E-08  0.794050342235E-08  0.846531034256E-08  0.902480301123E-08  0.962127389272E-08
  0.102571669658E-07  0.109350877379E-07  0.116578139203E-07  0.124283068101E-07  0.132497234238E-07
  0.141254294324E-07  0.150590129523E-07  0.160542992472E-07  0.171153664016E-07  0.182465620305E-07
  0.194525210929E-07  0.207381848838E-07  0.221088212799E-07  0.235700463249E-07  0.251278472399E-07
  0.267886069562E-07  0.285591302682E-07  0.304466717155E-07  0.324589653077E-07  0.346042562137E-07
  0.368913345455E-07  0.393295713747E-07  0.419289571295E-07  0.447001425297E-07  0.476544822266E-07
  0.508040813281E-07  0.541618449973E-07  0.577415313312E-07  0.615578077321E-07  0.656263110066E-07
  0.699637114355E-07  0.745877810784E-07  0.795174665935E-07  0.847729668693E-07  0.903758157875E-07
  0.963489704563E-07  0.102716905275E-06  0.109505712213E-06  0.116743207725E-06  0.124459046718E-06
  0.132684844068E-06  0.141454304152E-06  0.150803358951E-06  0.160770315280E-06  0.171396011741E-06
  0.182723986063E-06  0.194800653485E-06  0.207675496946E-06  0.221401269830E-06  0.236034212122E-06
  0.251634280847E-06  0.268265395733E-06  0.285995701122E-06  0.304897845181E-06  0.325049277575E-06
  0.346532566806E-06  0.369435738532E-06  0.393852636245E-06  0.419883305786E-06  0.447634405271E-06
  0.477219642118E-06  0.508760238952E-06  0.542385430301E-06  0.578232992128E-06  0.616449806356E-06
  0.657192462701E-06  0.700627900293E-06  0.746934091686E-06  0.796300772098E-06  0.848930216827E-06
  0.905038070066E-06  0.964854228486E-06  0.102862378322E-05  0.109660802412E-05  0.116908551035E-05
  0.124635321179E-05  0.132872772585E-05  0.141654657467E-05  0.151016958817E-05  0.160998037837E-05
  0.171638791125E-05  0.182982818248E-05  0.195076600385E-05  0.207969690789E-05  0.221714917822E-05
  0.236368601424E-05  0.251990783880E-05  0.268645475841E-05  0.286400918610E-05  0.305329863757E-05
  0.325509871221E-05  0.347023627112E-05  0.369959282515E-05  0.394410814697E-05  0.420478412177E-05
  0.448268885254E-05  0.477896103666E-05  0.509481463180E-05  0.543154383017E-05  0.579052836160E-05
  0.617323914706E-05  0.658124432598E-05  0.701621568183E-05  0.747993549249E-05  0.797430383340E-05
  0.850134636342E-05  0.906322262533E-05  0.966223489502E-05  0.103008376155E-04  0.109816474547E-04
  0.117074540278E-04  0.124812313285E-04  0.133061499160E-04  0.141855899075E-04  0.151231548292E-04
  0.161226863833E-04  0.171882801914E-04  0.183243025775E-04  0.195354084621E-04  0.208265604375E-04
  0.222030491053E-04  0.236705147583E-04  0.252349704948E-04  0.269028268622E-04  0.286809181292E-04
  0.305765302948E-04  0.325974309496E-04  0.347519011110E-04  0.370487691635E-04  0.394974470427E-04
  0.421079688125E-04  0.448910317921E-04  0.478580404037E-04  0.510211529189E-04  0.543933312964E-04
  0.579883943158E-04  0.618210742253E-04  0.659070771358E-04  0.702631474094E-04  0.749071363067E-04
  0.798580751751E-04  0.851362534780E-04  0.907633019864E-04  0.967622814736E-04  0.103157777278E-03
  0.109976000126E-03  0.117244893617E-03  0.124994248835E-03  0.133255826535E-03  0.142063487420E-03
  0.151453331039E-03  0.161463843887E-03  0.172136057302E-03  0.183513715821E-03  0.195643456687E-03
  0.208575001239E-03  0.222361358988E-03  0.237059045203E-03  0.252728312924E-03  0.269433400345E-03
  0.287242794596E-03  0.306229513015E-03  0.326471403062E-03  0.348051462140E-03  0.371058178614E-03
  0.395585895473E-03  0.421735198123E-03  0.449613327923E-03  0.479334623184E-03  0.511020989473E-03
  0.544802401153E-03  0.580817436279E-03  0.619213847052E-03  0.660149168232E-03  0.703791366038E-03
  0.750319530255E-03  0.799924612450E-03  0.852810213389E-03  0.909193422955E-03  0.969305716125E-03
  0.103339390875E-02  0.110172117718E-02  0.117456814612E-02  0.125223404913E-02  0.133503796699E-02
  0.142332014890E-02  0.151744342237E-02  0.161779469774E-02  0.172478657375E-02  0.183885905116E-02
  0.196048136166E-02  0.209015392021E-02  0.222841040901E-02  0.237582000234E-02  0.253298974200E-02
  0.270056707366E-02  0.287924255537E-02  0.306975275016E-02  0.327288331558E-02  0.348947230398E-02
  0.372041368828E-02  0.396666112908E-02  0.422923200021E-02  0.450921169100E-02  0.480775820490E-02
  0.512610707565E-02  0.546557662369E-02  0.582757357730E-02  0.621359908475E-02  0.662525514569E-02
  0.706425149251E-02  0.753241295415E-02  0.803168733799E-02  0.856415386780E-02  0.913203221876E-02
  0.973769219388E-02  0.103836640895E-01  0.110726498011E-01  0.118075347252E-01  0.125914005172E-01
  0.134275387681E-01  0.143194656724E-01  0.152709377594E-01  0.162859687690E-01  0.173688477598E-01
  0.185241585421E-01  0.197568005353E-01  0.210720111584E-01  0.224753898688E-01  0.239729239720E-01
  0.255710163352E-01  0.272765151443E-01  0.290967458550E-01  0.310395454951E-01  0.331132994852E-01
  0.353269811534E-01  0.376901941278E-01  0.402132177946E-01  0.429070560184E-01  0.457834893226E-01
  0.488551307280E-01  0.521354854446E-01  0.556390146053E-01  0.593812032128E-01  0.633786324524E-01
  0.676490564897E-01  0.722114838301E-01  0.770862632562E-01  0.822951742858E-01  0.878615219892E-01
  0.938102358825E-01  0.100167972449E+00  0.106963220648E+00  0.114226409512E+00  0.121990016646E+00
  0.130288676055E+00  0.139159283293E+00  0.148641095364E+00  0.158775822181E+00  0.169607705596E+00
  0.181183581105E+00  0.193552916244E+00  0.206767818443E+00  0.220883003618E+00  0.235955715100E+00
  0.252045580534E+00  0.269214392206E+00  0.287525793738E+00  0.307044853368E+00  0.327837500967E+00
  0.349969802712E+00  0.373507043844E+00  0.398512586403E+00  0.425046465236E+00  0.453163682254E+00
  0.482912155949E+00  0.514330280977E+00  0.547444051624E+00  0.582263703600E+00  0.618779831605E+00
  0.656958946317E+00  0.696738444647E+00  0.738020982650E+00  0.780668262403E+00  0.824494274022E+00
  0.869258073090E+00  0.914656223662E+00  0.960315098778E+00  0.100578330513E+01  0.105052458614E+01
  0.109391165792E+01  0.113522154230E+01  0.117363307753E+01  0.120822740158E+01  0.123799230750E+01
  0.126183144823E+01  0.127857940439E+01  0.128702359657E+01  0.128593389967E+01  0.127410232123E+01
  0.125059503510E+01  0.121496486344E+01  0.116688821777E+01  0.000000000000E+00  0.000000000000E+00
  0.000000000000E+00  0.000000000000E+00  0.000000000000E+00  0.000000000000E+00  0.000000000000E+00
  0.000000000000E+00  0.000000000000E+00  0.000000000000E+00  0.000000000000E+00  0.000000000000E+00
  0.000000000000E+00  0.000000000000E+00  0.000000000000E+00  0.000000000000E+00  0.000000000000E+00
  0.000000000000E+00  0.000000000000E+00  0.000000000000E+00  0.000000000000E+00  0.000000000000E+00
  0.000000000000E+00  0.000000000000E+00  0.000000000000E+00  0.000000000000E+00
 ae wavefunction
  0.156791747075E-38  0.120043504573E-05  0.244237724730E-05  0.372973217448E-05  0.506662398209E-05
  0.645741080630E-05  0.790670111965E-05  0.941937110631E-05  0.110005831239E-04  0.126558053216E-04
  0.143908324899E-04  0.162118082201E-04  0.181252484581E-04  0.201380665414E-04  0.222575998145E-04
  0.244916379217E-04  0.268484528856E-04  0.293368310829E-04  0.319661072373E-04  0.347462005587E-04
  0.376876531602E-04  0.408016708985E-04  0.441001667884E-04  0.475958071515E-04  0.513020606691E-04
  0.552332505216E-04  0.594046098018E-04  0.638323404076E-04  0.685336756264E-04  0.735269466383E-04
  0.788316531769E-04  0.844685386034E-04  0.904596696598E-04  0.968285211865E-04  0.103600066103E-03
  0.110800870968E-03  0.118459197459E-03  0.126605110109E-03  0.135270590698E-03  0.144489659665E-03
  0.154298504979E-03  0.164735618888E-03  0.175841943021E-03  0.187661022317E-03  0.200239168300E-03
  0.213625632231E-03  0.227872788708E-03  0.243036330304E-03  0.259175473865E-03  0.276353179133E-03
  0.294636380365E-03  0.314096231679E-03  0.334808366886E-03  0.356853174575E-03  0.380316089303E-03
  0.405287899733E-03  0.431865074629E-03  0.460150107643E-03  0.490251881870E-03  0.522286055188E-03
  0.556375467444E-03  0.592650570575E-03  0.631249882796E-03  0.672320468048E-03  0.716018441893E-03
  0.762509505128E-03  0.811969506393E-03  0.864585035092E-03  0.920554045995E-03  0.980086516882E-03
  0.104340514065E-02  0.111074605329E-02  0.118235959925E-02  0.125851113552E-02  0.133948187597E-02
  0.142556977748E-02  0.151709046910E-02  0.161437822585E-02  0.171778698845E-02  0.182769143036E-02
  0.194448807337E-02  0.206859645297E-02  0.220046033461E-02  0.234054898172E-02  0.248935847657E-02
  0.264741309432E-02  0.281526673101E-02  0.299350438562E-02  0.318274369609E-02  0.338363652921E-02
  0.359687062344E-02  0.382317128378E-02  0.406330312715E-02  0.431807187614E-02  0.458832619877E-02
  0.487495959077E-02  0.517891229679E-02  0.550117326550E-02  0.584278213329E-02  0.620483122985E-02
  0.658846759808E-02  0.699489501961E-02  0.742537603569E-02  0.788123395228E-02  0.836385481586E-02
  0.887468934573E-02  0.941525480582E-02  0.998713679771E-02  0.105919909540E-01  0.112315445092E-01
  0.119075977219E-01  0.126220251207E-01  0.133767765421E-01  0.141738779263E-01  0.150154318324E-01
  0.159036176333E-01  0.168406913426E-01  0.178289850275E-01  0.188709057514E-01  0.199689339907E-01
  0.211256214614E-01  0.223435882897E-01  0.236255194529E-01  0.249741604141E-01  0.263923118662E-01
  0.278828234983E-01  0.294485866893E-01  0.310925260296E-01  0.328175895651E-01  0.346267376544E-01
  0.365229303209E-01  0.385091129817E-01  0.405882004259E-01  0.427630589133E-01  0.450364862612E-01
  0.474111897826E-01  0.498897619392E-01  0.524746535712E-01  0.551681445658E-01  0.579723118317E-01
  0.608889944476E-01  0.639197558613E-01  0.670658430249E-01  0.703281423630E-01  0.737071324846E-01
  0.772028335704E-01  0.808147533876E-01  0.845418299108E-01  0.883823705623E-01  0.923339881178E-01
  0.963935333693E-01  0.100557024686E+00  0.104819574667E+00  0.109175314148E+00  0.113617313884E+00
  0.118137504325E+00  0.122726593971E+00  0.127373986885E+00  0.132067700072E+00  0.136794281485E+00
  0.141538729580E+00  0.146284415419E+00  0.151013008463E+00  0.155704407274E+00  0.160336676530E+00
  0.164885991827E+00  0.169326593959E+00  0.173630754508E+00  0.177768754823E+00  0.181708880695E+00
  0.185417435277E+00  0.188858773032E+00  0.191995357642E+00  0.194787846939E+00  0.197195207905E+00
  0.199174864782E+00  0.200682883199E+00  0.201674193097E+00  0.202102853007E+00  0.201922358037E+00
  0.201085993640E+00  0.199547236928E+00  0.197260206958E+00  0.194180164962E+00  0.190264064964E+00
  0.185471154548E+00  0.179763624809E+00  0.173107307582E+00  0.165472417042E+00  0.156834331617E+00
  0.147174410871E+00  0.136480840650E+00  0.124749498243E+00  0.111984827781E+00  0.982007143809E-01
  0.834213438896E-01  0.676820333634E-01  0.510300157425E-01  0.335251606020E-01  0.152406114048E-01
 -0.373668157127E-02 -0.233055544246E-01 -0.433503713282E-01 -0.637409372309E-01 -0.843326036033E-01
 -0.104966588227E+00 -0.125470528537E+00 -0.145659286363E+00 -0.165336020513E+00 -0.184293542690E+00
 -0.202315971541E+00 -0.219180698429E+00 -0.234660675216E+00 -0.248527027483E+00 -0.260551985719E+00
 -0.270512113965E+00 -0.278191803740E+00 -0.283386992845E+00 -0.285909062417E+00 -0.285588858808E+00
 -0.282280778567E+00 -0.275866846279E+00 -0.266260707504E+00 -0.253411453157E+00 -0.237307186855E+00
 -0.217978242806E+00 -0.195499958818E+00 -0.169994907407E+00 -0.141634488577E+00 -0.110639791298E+00
 -0.772816376166E-01 -0.418797340310E-01 -0.480086940909E-02  0.335438826247E-01  0.727029749844E-01
  0.112189198211E+00  0.151485433743E+00  0.190051238534E+00  0.227330106042E+00  0.262757252670E+00
  0.295767870721E+00  0.325805947096E+00  0.352333806586E+00  0.374842283960E+00  0.392861003500E+00
  0.405968145728E+00  0.413799379733E+00  0.416055904083E+00  0.412511564181E+00  0.403018925192E+00
  0.387514116971E+00  0.366020277736E+00  0.338649488285E+00  0.305603165638E+00  0.267170943036E+00
  0.223728095112E+00  0.175731580114E+00  0.123714774728E+00  0.682809784389E-01  0.100957682081E-01
 -0.501217064224E-01 -0.111608381205E+00 -0.173567758547E+00 -0.235181056750E+00 -0.295618846859E+00
 -0.354052975478E+00 -0.409668547141E+00 -0.461675692440E+00 -0.509320765291E+00 -0.551896525801E+00
 -0.588750899452E+00 -0.619294222735E+00 -0.643005467342E+00 -0.659438353611E+00 -0.668227962337E+00
 -0.669097467164E+00 -0.661863835391E+00 -0.646441458526E+00 -0.622843362897E+00 -0.591180193100E+00
 -0.551657309831E+00 -0.504570287372E+00 -0.450299039430E+00 -0.389300805317E+00 -0.322102264605E+00
 -0.249291078861E+00 -0.171507164843E+00 -0.894339843934E-01 -0.379009755364E-02  0.846788177321E-01
  0.175207327598E+00  0.267016877370E+00  0.359321634242E+00  0.451333508656E+00  0.542266358503E+00
  0.631339408842E+00  0.717779946493E+00  0.800825374679E+00  0.879724734505E+00  0.953739823265E+00
  0.102214605883E+01  0.108423325704E+01  0.113930650435E+01  0.118668732090E+01  0.122571532076E+01
  0.125575058610E+01  0.127617697969E+01  0.128640662480E+01  0.128588577948E+01  0.127410232123E+01
  0.125059503510E+01  0.121496486344E+01  0.116688821777E+01  0.000000000000E+00  0.000000000000E+00
  0.000000000000E+00  0.000000000000E+00  0.000000000000E+00  0.000000000000E+00  0.000000000000E+00
  0.000000000000E+00  0.000000000000E+00  0.000000000000E+00  0.000000000000E+00  0.000000000000E+00
  0.000000000000E+00  0.000000000000E+00  0.000000000000E+00  0.000000000000E+00  0.000000000000E+00
  0.000000000000E+00  0.000000000000E+00  0.000000000000E+00  0.000000000000E+00  0.000000000000E+00
  0.000000000000E+00  0.000000000000E+00  0.000000000000E+00  0.000000000000E+00
 End of Dataset
