# Supplementary material for: Exclusively Relativistic: Periodic Trends in the Melting and Boiling Points of Group 12
Source: Angew Chem Int Ed Engl. 2021 Feb 26;60(14):7703–9. doi: 10.1002/anie.202100486 (PMC8048430; doi:10.1002/anie.202100486)
Supplement: Supplementary file 3 — Supplementary [file ANIE-60-7703-s003.zip › POTCAR_NR-Zn_Mewes2020]

 ^PAW_PBE Zn NR JMM 2020                 
   12.0000000000000     
 parameters from PSCTR are:
   VRHFIN =^Zn : 10d 2s
   LEXCH  = PE
   EATOM  =  1757.3369 eV,  129.1606 Ry

   TITEL  =^PAW_PBE Zn NR JMM 2020
   LULTRA =        F    use ultrasoft PP ?
   IUNSCR =        1    unscreen: 0-lin 1-nonlin 2-no
   RPACOR =    2.000    partial core radius
   POMASS =   65.390; ZVAL   =   12.000    mass and valenz
   RCORE  =    2.300    outmost cutoff radius
   RWIGS  =    2.400; RWIGS  =    1.270    wigner-seitz radius (au A)
   ENMAX  =  276.987; ENMIN  =  207.740 eV
   RCLOC  =    1.828    cutoff for local pot
   LCOR   =        T    correct aug charges
   LPAW   =        T    paw PP
   EAUG   =  575.892
   DEXC   =   -0.000
   RMAX   =    2.347    core radius for proj-oper
   RAUG   =    1.300    factor for augmentation sphere
   RDEP   =    2.324    radius for radial grids
   RDEPT  =    1.788    core radius for aug-charge
 
   Atomic configuration
    9 entries
     n  l   j            E        occ.
     1  0  0.50     -9405.2390   2.0000
     2  0  0.50     -1132.1809   2.0000
     2  1  1.50      -997.8439   6.0000
     3  0  0.50      -125.0277   2.0000
     3  1  1.50       -82.3723   6.0000
     3  2  2.50       -10.5667  10.0000
     4  0  0.50        -5.8255   2.0000
     4  1  0.50        -4.0817   0.0000
     4  3  2.50        -1.3606   0.0000
   Description
     l       E           TYP  RCUT    TYP  RCUT
     2    -10.5666965     23  2.300
     2    -11.9272791     23  2.300
     0     -5.8255384     23  2.300
     0      1.7639614     23  2.300
     1     -2.7211652     23  2.300
     1     13.3719759     23  2.300
   Error from kinetic energy argument (eV)
   NDATA  =      100
   STEP   =   20.000   1.050
  88.6      87.7      87.3      86.4      85.9      84.8      83.7      83.1
  81.8      80.4      79.7      78.2      76.6      74.9      73.2      71.4
  69.5      67.5      65.5      62.3      60.2      58.0      54.6      52.4
  50.1      46.7      43.4      41.2      37.9      34.7      31.6      28.7
  25.8      23.1      20.6      18.3      15.4      13.4      11.0      9.48
  7.63      6.06      4.73      3.63      2.74      2.03      1.47     0.947
 0.648     0.387     0.222     0.139     0.771E-01 0.464E-01 0.322E-01 0.293E-01
 0.290E-01 0.284E-01 0.261E-01 0.220E-01 0.171E-01 0.123E-01 0.843E-02 0.530E-02
 0.380E-02 0.306E-02 0.290E-02 0.287E-02 0.269E-02 0.232E-02 0.177E-02 0.124E-02
 0.854E-03 0.646E-03 0.572E-03 0.564E-03 0.538E-03 0.463E-03 0.345E-03 0.248E-03
 0.183E-03 0.161E-03 0.157E-03 0.146E-03 0.119E-03 0.872E-04 0.651E-04 0.564E-04
 0.548E-04 0.498E-04 0.386E-04 0.288E-04 0.235E-04 0.226E-04 0.206E-04 0.162E-04
 0.121E-04 0.107E-04 0.102E-04 0.862E-05
END of PSCTR-controll parameters
 local part
   81.2582175088937     
  0.13169436E+03  0.13167099E+03  0.13160089E+03  0.13148416E+03  0.13132093E+03
  0.13111139E+03  0.13085581E+03  0.13055449E+03  0.13020780E+03  0.12981615E+03
  0.12938001E+03  0.12889990E+03  0.12837641E+03  0.12781016E+03  0.12720182E+03
  0.12655212E+03  0.12586183E+03  0.12513176E+03  0.12436277E+03  0.12355575E+03
  0.12271165E+03  0.12183144E+03  0.12091612E+03  0.11996675E+03  0.11898440E+03
  0.11797018E+03  0.11692521E+03  0.11585065E+03  0.11474770E+03  0.11361754E+03
  0.11246142E+03  0.11128055E+03  0.11007621E+03  0.10884965E+03  0.10760216E+03
  0.10633502E+03  0.10504952E+03  0.10374696E+03  0.10242864E+03  0.10109585E+03
  0.99749895E+02  0.98392054E+02  0.97023614E+02  0.95645848E+02  0.94260021E+02
  0.92867383E+02  0.91469173E+02  0.90066612E+02  0.88660904E+02  0.87253234E+02
  0.85844767E+02  0.84436646E+02  0.83029988E+02  0.81625889E+02  0.80225417E+02
  0.78829612E+02  0.77439487E+02  0.76056024E+02  0.74680178E+02  0.73312868E+02
  0.71954986E+02  0.70607388E+02  0.69270898E+02  0.67946306E+02  0.66634369E+02
  0.65335809E+02  0.64051311E+02  0.62781528E+02  0.61527076E+02  0.60288536E+02
  0.59066453E+02  0.57861339E+02  0.56673667E+02  0.55503877E+02  0.54352375E+02
  0.53219530E+02  0.52105679E+02  0.51011122E+02  0.49936130E+02  0.48880938E+02
  0.47845748E+02  0.46830733E+02  0.45836032E+02  0.44861756E+02  0.43907983E+02
  0.42974766E+02  0.42062125E+02  0.41170056E+02  0.40298526E+02  0.39447476E+02
  0.38616825E+02  0.37806463E+02  0.37016259E+02  0.36246060E+02  0.35495691E+02
  0.34764955E+02  0.34053638E+02  0.33361505E+02  0.32688303E+02  0.32033765E+02
  0.31397604E+02  0.30779522E+02  0.30179205E+02  0.29596326E+02  0.29030546E+02
  0.28481515E+02  0.27948873E+02  0.27432251E+02  0.26931271E+02  0.26445547E+02
  0.25974689E+02  0.25518299E+02  0.25075976E+02  0.24647313E+02  0.24231903E+02
  0.23829334E+02  0.23439194E+02  0.23061072E+02  0.22694554E+02  0.22339231E+02
  0.21994693E+02  0.21660532E+02  0.21336346E+02  0.21021736E+02  0.20716306E+02
  0.20419667E+02  0.20131436E+02  0.19851234E+02  0.19578693E+02  0.19313450E+02
  0.19055150E+02  0.18803448E+02  0.18558006E+02  0.18318498E+02  0.18084606E+02
  0.17856023E+02  0.17632452E+02  0.17413607E+02  0.17199213E+02  0.16989007E+02
  0.16782736E+02  0.16580161E+02  0.16381053E+02  0.16185195E+02  0.15992383E+02
  0.15802424E+02  0.15615138E+02  0.15430356E+02  0.15247922E+02  0.15067691E+02
  0.14889530E+02  0.14713319E+02  0.14538945E+02  0.14366312E+02  0.14195330E+02
  0.14025923E+02  0.13858023E+02  0.13691574E+02  0.13526528E+02  0.13362847E+02
  0.13200502E+02  0.13039472E+02  0.12879745E+02  0.12721316E+02  0.12564188E+02
  0.12408369E+02  0.12253874E+02  0.12100724E+02  0.11948947E+02  0.11798571E+02
  0.11649633E+02  0.11502172E+02  0.11356228E+02  0.11211847E+02  0.11069076E+02
  0.10927963E+02  0.10788558E+02  0.10650910E+02  0.10515072E+02  0.10381092E+02
  0.10249021E+02  0.10118907E+02  0.99907978E+01  0.98647382E+01  0.97407711E+01
  0.96189370E+01  0.94992732E+01  0.93818140E+01  0.92665899E+01  0.91536280E+01
  0.90429510E+01  0.89345779E+01  0.88285231E+01  0.87247966E+01  0.86234037E+01
  0.85243451E+01  0.84276169E+01  0.83332104E+01  0.82411120E+01  0.81513035E+01
  0.80637619E+01  0.79784598E+01  0.78953650E+01  0.78144413E+01  0.77356480E+01
  0.76589404E+01  0.75842701E+01  0.75115847E+01  0.74408287E+01  0.73719434E+01
  0.73048671E+01  0.72395353E+01  0.71758816E+01  0.71138369E+01  0.70533309E+01
  0.69942915E+01  0.69366456E+01  0.68803191E+01  0.68252376E+01  0.67713263E+01
  0.67185105E+01  0.66667160E+01  0.66158694E+01  0.65658981E+01  0.65167309E+01
  0.64682982E+01  0.64205323E+01  0.63733675E+01  0.63267404E+01  0.62805903E+01
  0.62348591E+01  0.61894917E+01  0.61444363E+01  0.60996442E+01  0.60550701E+01
  0.60106723E+01  0.59664127E+01  0.59222570E+01  0.58781745E+01  0.58341384E+01
  0.57901257E+01  0.57461173E+01  0.57020977E+01  0.56580552E+01  0.56139818E+01
  0.55698732E+01  0.55257285E+01  0.54815501E+01  0.54373438E+01  0.53931185E+01
  0.53488858E+01  0.53046603E+01  0.52604593E+01  0.52163022E+01  0.51722108E+01
  0.51282088E+01  0.50843217E+01  0.50405765E+01  0.49970016E+01  0.49536265E+01
  0.49104814E+01  0.48675973E+01  0.48250055E+01  0.47827375E+01  0.47408247E+01
  0.46992984E+01  0.46581891E+01  0.46175270E+01  0.45773410E+01  0.45376592E+01
  0.44985084E+01  0.44599140E+01  0.44218997E+01  0.43844877E+01  0.43476981E+01
  0.43115492E+01  0.42760573E+01  0.42412364E+01  0.42070984E+01  0.41736527E+01
  0.41409067E+01  0.41088651E+01  0.40775304E+01  0.40469029E+01  0.40169801E+01
  0.39877576E+01  0.39592284E+01  0.39313835E+01  0.39042116E+01  0.38776992E+01
  0.38518311E+01  0.38265900E+01  0.38019568E+01  0.37779108E+01  0.37544298E+01
  0.37314901E+01  0.37090666E+01  0.36871335E+01  0.36656635E+01  0.36446290E+01
  0.36240013E+01  0.36037514E+01  0.35838500E+01  0.35642675E+01  0.35449743E+01
  0.35259411E+01  0.35071386E+01  0.34885381E+01  0.34701115E+01  0.34518313E+01
  0.34336710E+01  0.34156048E+01  0.33976084E+01  0.33796582E+01  0.33617323E+01
  0.33438101E+01  0.33258723E+01  0.33079013E+01  0.32898812E+01  0.32717976E+01
  0.32536378E+01  0.32353910E+01  0.32170482E+01  0.31986019E+01  0.31800467E+01
  0.31613788E+01  0.31425962E+01  0.31236986E+01  0.31046876E+01  0.30855661E+01
  0.30663389E+01  0.30470122E+01  0.30275936E+01  0.30080923E+01  0.29885185E+01
  0.29688840E+01  0.29492013E+01  0.29294843E+01  0.29097476E+01  0.28900066E+01
  0.28702775E+01  0.28505771E+01  0.28309225E+01  0.28113314E+01  0.27918215E+01
  0.27724109E+01  0.27531174E+01  0.27339589E+01  0.27149531E+01  0.26961174E+01
  0.26774686E+01  0.26590232E+01  0.26407970E+01  0.26228051E+01  0.26050618E+01
  0.25875807E+01  0.25703742E+01  0.25534539E+01  0.25368303E+01  0.25205128E+01
  0.25045096E+01  0.24888277E+01  0.24734729E+01  0.24584497E+01  0.24437615E+01
  0.24294102E+01  0.24153966E+01  0.24017200E+01  0.23883788E+01  0.23753698E+01
  0.23626888E+01  0.23503304E+01  0.23382880E+01  0.23265539E+01  0.23151193E+01
  0.23039746E+01  0.22931091E+01  0.22825112E+01  0.22721687E+01  0.22620684E+01
  0.22521966E+01  0.22425391E+01  0.22330810E+01  0.22238071E+01  0.22147019E+01
  0.22057495E+01  0.21969341E+01  0.21882395E+01  0.21796497E+01  0.21711487E+01
  0.21627208E+01  0.21543504E+01  0.21460221E+01  0.21377213E+01  0.21294335E+01
  0.21211448E+01  0.21128420E+01  0.21045124E+01  0.20961443E+01  0.20877264E+01
  0.20792486E+01  0.20707012E+01  0.20620758E+01  0.20533648E+01  0.20445614E+01
  0.20356599E+01  0.20266557E+01  0.20175451E+01  0.20083252E+01  0.19989945E+01
  0.19895522E+01  0.19799986E+01  0.19703350E+01  0.19605636E+01  0.19506875E+01
  0.19407107E+01  0.19306383E+01  0.19204760E+01  0.19102302E+01  0.18999083E+01
  0.18895181E+01  0.18790684E+01  0.18685682E+01  0.18580274E+01  0.18474559E+01
  0.18368645E+01  0.18262640E+01  0.18156656E+01  0.18050806E+01  0.17945207E+01
  0.17839973E+01  0.17735222E+01  0.17631069E+01  0.17527627E+01  0.17425011E+01
  0.17323331E+01  0.17222693E+01  0.17123201E+01  0.17024955E+01  0.16928051E+01
  0.16832577E+01  0.16738617E+01  0.16646251E+01  0.16555550E+01  0.16466578E+01
  0.16379394E+01  0.16294048E+01  0.16210583E+01  0.16129035E+01  0.16049429E+01
  0.15971787E+01  0.15896118E+01  0.15822426E+01  0.15750706E+01  0.15680944E+01
  0.15613121E+01  0.15547206E+01  0.15483164E+01  0.15420952E+01  0.15360518E+01
  0.15301805E+01  0.15244750E+01  0.15189283E+01  0.15135328E+01  0.15082804E+01
  0.15031627E+01  0.14981707E+01  0.14932950E+01  0.14885260E+01  0.14838538E+01
  0.14792681E+01  0.14747587E+01  0.14703152E+01  0.14659270E+01  0.14615838E+01
  0.14572749E+01  0.14529902E+01  0.14487195E+01  0.14444528E+01  0.14401804E+01
  0.14358931E+01  0.14315817E+01  0.14272377E+01  0.14228530E+01  0.14184199E+01
  0.14139312E+01  0.14093804E+01  0.14047615E+01  0.14000691E+01  0.13952984E+01
  0.13904454E+01  0.13855066E+01  0.13804794E+01  0.13753616E+01  0.13701519E+01
  0.13648497E+01  0.13594549E+01  0.13539685E+01  0.13483916E+01  0.13427265E+01
  0.13369758E+01  0.13311429E+01  0.13252318E+01  0.13192468E+01  0.13131932E+01
  0.13070764E+01  0.13009024E+01  0.12946779E+01  0.12884095E+01  0.12821045E+01
  0.12757704E+01  0.12694150E+01  0.12630463E+01  0.12566724E+01  0.12503017E+01
  0.12439425E+01  0.12376032E+01  0.12312921E+01  0.12250175E+01  0.12187876E+01
  0.12126104E+01  0.12064937E+01  0.12004450E+01  0.11944716E+01  0.11885804E+01
  0.11827780E+01  0.11770706E+01  0.11714637E+01  0.11659627E+01  0.11605724E+01
  0.11552969E+01  0.11501401E+01  0.11451050E+01  0.11401942E+01  0.11354098E+01
  0.11307531E+01  0.11262250E+01  0.11218257E+01  0.11175549E+01  0.11134116E+01
  0.11093944E+01  0.11055011E+01  0.11017292E+01  0.10980754E+01  0.10945362E+01
  0.10911074E+01  0.10877844E+01  0.10845622E+01  0.10814354E+01  0.10783982E+01
  0.10754445E+01  0.10725680E+01  0.10697618E+01  0.10670193E+01  0.10643333E+01
  0.10616967E+01  0.10591022E+01  0.10565424E+01  0.10540101E+01  0.10514979E+01
  0.10489986E+01  0.10465050E+01  0.10440102E+01  0.10415074E+01  0.10389899E+01
  0.10364516E+01  0.10338863E+01  0.10312883E+01  0.10286523E+01  0.10259733E+01
  0.10232467E+01  0.10204683E+01  0.10176343E+01  0.10147416E+01  0.10117872E+01
  0.10087688E+01  0.10056847E+01  0.10025334E+01  0.99931403E+00  0.99602632E+00
  0.99267036E+00  0.98924675E+00  0.98575658E+00  0.98220141E+00  0.97858323E+00
  0.97490448E+00  0.97116800E+00  0.96737704E+00  0.96353519E+00  0.95964643E+00
  0.95571502E+00  0.95174552E+00  0.94774277E+00  0.94371183E+00  0.93965795E+00
  0.93558655E+00  0.93150319E+00  0.92741354E+00  0.92332331E+00  0.91923825E+00
  0.91516412E+00  0.91110663E+00  0.90707143E+00  0.90306407E+00  0.89908996E+00
  0.89515436E+00  0.89126233E+00  0.88741873E+00  0.88362815E+00  0.87989494E+00
  0.87622315E+00  0.87261651E+00  0.86907845E+00  0.86561203E+00  0.86221996E+00
  0.85890458E+00  0.85566784E+00  0.85251131E+00  0.84943617E+00  0.84644320E+00
  0.84353277E+00  0.84070486E+00  0.83795908E+00  0.83529463E+00  0.83271034E+00
  0.83020468E+00  0.82777575E+00  0.82542133E+00  0.82313887E+00  0.82092550E+00
  0.81877808E+00  0.81669318E+00  0.81466715E+00  0.81269610E+00  0.81077595E+00
  0.80890243E+00  0.80707115E+00  0.80527757E+00  0.80351707E+00  0.80178495E+00
  0.80007648E+00  0.79838692E+00  0.79671152E+00  0.79504558E+00  0.79338447E+00
  0.79172364E+00  0.79005866E+00  0.78838522E+00  0.78669918E+00  0.78499657E+00
  0.78327364E+00  0.78152684E+00  0.77975285E+00  0.77794861E+00  0.77611133E+00
  0.77423849E+00  0.77232784E+00  0.77037747E+00  0.76838574E+00  0.76635133E+00
  0.76427323E+00  0.76215075E+00  0.75998352E+00  0.75777147E+00  0.75551484E+00
  0.75321419E+00  0.75087036E+00  0.74848450E+00  0.74605801E+00  0.74359258E+00
  0.74109016E+00  0.73855292E+00  0.73598328E+00  0.73338386E+00  0.73075747E+00
  0.72810711E+00  0.72543591E+00  0.72274716E+00  0.72004426E+00  0.71733071E+00
  0.71461007E+00  0.71188597E+00  0.70916207E+00  0.70644203E+00  0.70372952E+00
  0.70102815E+00  0.69834152E+00  0.69567313E+00  0.69302640E+00  0.69040465E+00
  0.68781108E+00  0.68524872E+00  0.68272048E+00  0.68022908E+00  0.67777705E+00
  0.67536672E+00  0.67300023E+00  0.67067949E+00  0.66840616E+00  0.66618170E+00
  0.66400730E+00  0.66188393E+00  0.65981228E+00  0.65779282E+00  0.65582574E+00
  0.65391101E+00  0.65204833E+00  0.65023716E+00  0.64847674E+00  0.64676605E+00
  0.64510386E+00  0.64348873E+00  0.64191899E+00  0.64039281E+00  0.63890814E+00
  0.63746279E+00  0.63605438E+00  0.63468042E+00  0.63333827E+00  0.63202520E+00
  0.63073835E+00  0.62947482E+00  0.62823162E+00  0.62700573E+00  0.62579409E+00
  0.62459364E+00  0.62340132E+00  0.62221408E+00  0.62102894E+00  0.61984294E+00
  0.61865321E+00  0.61745697E+00  0.61625151E+00  0.61503428E+00  0.61380283E+00
  0.61255484E+00  0.61128816E+00  0.61000082E+00  0.60869097E+00  0.60735699E+00
  0.60599743E+00  0.60461103E+00  0.60319673E+00  0.60175367E+00  0.60028122E+00
  0.59877892E+00  0.59724655E+00  0.59568408E+00  0.59409169E+00  0.59246977E+00
  0.59081891E+00  0.58913987E+00  0.58743364E+00  0.58570135E+00  0.58394433E+00
  0.58216407E+00  0.58036220E+00  0.57854051E+00  0.57670091E+00  0.57484544E+00
  0.57297625E+00  0.57109556E+00  0.56920569E+00  0.56730902E+00  0.56540800E+00
  0.56350508E+00  0.56160278E+00  0.55970359E+00  0.55781001E+00  0.55592453E+00
  0.55404959E+00  0.55218759E+00  0.55034087E+00  0.54851169E+00  0.54670224E+00
  0.54491459E+00  0.54315070E+00  0.54141243E+00  0.53970150E+00  0.53801947E+00
  0.53636778E+00  0.53474771E+00  0.53316036E+00  0.53160669E+00  0.53008746E+00
  0.52860330E+00  0.52715461E+00  0.52574166E+00  0.52436451E+00  0.52302305E+00
  0.52171701E+00  0.52044594E+00  0.51920921E+00  0.51800603E+00  0.51683545E+00
  0.51569639E+00  0.51458759E+00  0.51350768E+00  0.51245514E+00  0.51142836E+00
  0.51042560E+00  0.50944503E+00  0.50848473E+00  0.50754271E+00  0.50661692E+00
  0.50570525E+00  0.50480557E+00  0.50391570E+00  0.50303348E+00  0.50215670E+00
  0.50128322E+00  0.50041088E+00  0.49953759E+00  0.49866127E+00  0.49777994E+00
  0.49689167E+00  0.49599461E+00  0.49508702E+00  0.49416725E+00  0.49323375E+00
  0.49228512E+00  0.49132004E+00  0.49033737E+00  0.48933607E+00  0.48831526E+00
  0.48727421E+00  0.48621232E+00  0.48512916E+00  0.48402445E+00  0.48289804E+00
  0.48174998E+00  0.48058042E+00  0.47938969E+00  0.47817826E+00  0.47694674E+00
  0.47569588E+00  0.47442655E+00  0.47313975E+00  0.47183662E+00  0.47051837E+00
  0.46918635E+00  0.46784197E+00  0.46648675E+00  0.46512227E+00  0.46375019E+00
  0.46237219E+00  0.46099003E+00  0.45960548E+00  0.45822034E+00  0.45683642E+00
  0.45545554E+00  0.45407949E+00  0.45271005E+00  0.45134896E+00  0.44999794E+00
  0.44865863E+00  0.44733262E+00  0.44602144E+00  0.44472652E+00  0.44344922E+00
  0.44219080E+00  0.44095242E+00  0.43973512E+00  0.43853985E+00  0.43736743E+00
  0.43621856E+00  0.43509382E+00  0.43399366E+00  0.43291840E+00  0.43186825E+00
  0.43084325E+00  0.42984336E+00  0.42886837E+00  0.42791797E+00  0.42699172E+00
  0.42608906E+00  0.42520933E+00  0.42435173E+00  0.42351538E+00  0.42269929E+00
  0.42190240E+00  0.42112355E+00  0.42036149E+00  0.41961492E+00  0.41888249E+00
  0.41816277E+00  0.41745431E+00  0.41675560E+00  0.41606514E+00  0.41538138E+00
  0.41470279E+00  0.41402782E+00  0.41335494E+00  0.41268265E+00  0.41200945E+00
  0.41133392E+00  0.41065464E+00  0.40997027E+00  0.40927954E+00  0.40858121E+00
  0.40787415E+00  0.40715729E+00  0.40642965E+00  0.40569034E+00  0.40493858E+00
  0.40417365E+00  0.40339497E+00  0.40260204E+00  0.40179447E+00  0.40097199E+00
  0.40013441E+00  0.39928168E+00  0.39841384E+00  0.39753102E+00  0.39663349E+00
  0.39572159E+00  0.39479577E+00  0.39385658E+00  0.39290465E+00  0.39194069E+00
  0.39096550E+00  0.38997996E+00  0.38898502E+00  0.38798166E+00  0.38697096E+00
  0.38595402E+00  0.38493200E+00  0.38390608E+00  0.38287747E+00  0.38184742E+00
  0.38081717E+00  0.37978797E+00  0.37876108E+00  0.37773773E+00  0.37671916E+00
  0.37570657E+00  0.37470112E+00  0.37370396E+00  0.37271616E+00  0.37173877E+00
  0.37077278E+00  0.36981910E+00  0.36887860E+00  0.36795206E+00  0.36704020E+00
  0.36614366E+00  0.36526299E+00  0.36439866E+00  0.36355107E+00  0.36272052E+00
  0.36190722E+00  0.36111129E+00  0.36033278E+00  0.35957163E+00  0.35882770E+00
  0.35810078E+00  0.35739055E+00  0.35669663E+00  0.35601855E+00  0.35535577E+00
  0.35470768E+00  0.35407360E+00  0.35345280E+00  0.35284447E+00  0.35224777E+00
  0.35166180E+00  0.35108562E+00  0.35051826E+00  0.34995871E+00  0.34940594E+00
  0.34885891E+00  0.34831656E+00  0.34777783E+00  0.34724164E+00  0.34670694E+00
  0.34617269E+00  0.34563786E+00  0.34510145E+00  0.34456249E+00  0.34402004E+00
  0.34347321E+00  0.34292114E+00  0.34236304E+00  0.34179815E+00  0.34122578E+00
  0.34064531E+00  0.34005616E+00  0.33945785E+00  0.33884994E+00  0.33823207E+00
  0.33760395E+00  0.33696538E+00  0.33631621E+00  0.33565638E+00  0.33498590E+00
  0.33430486E+00  0.33361341E+00  0.33291179E+00  0.33220029E+00  0.33147927E+00
 gradient corrections used for XC
           5
 core charge-density (partial)
  0.69516216E+00  0.69488350E+00  0.69404815E+00  0.69265799E+00  0.69071614E+00
  0.68822694E+00  0.68519595E+00  0.68162994E+00  0.67753683E+00  0.67292571E+00
  0.66780673E+00  0.66219117E+00  0.65609132E+00  0.64952044E+00  0.64249276E+00
  0.63502340E+00  0.62712832E+00  0.61882425E+00  0.61012867E+00  0.60105972E+00
  0.59163616E+00  0.58187727E+00  0.57180286E+00  0.56143311E+00  0.55078859E+00
  0.53989015E+00  0.52875886E+00  0.51741595E+00  0.50588277E+00  0.49418068E+00
  0.48233101E+00  0.47035502E+00  0.45827381E+00  0.44610828E+00  0.43387906E+00
  0.42160647E+00  0.40931048E+00  0.39701061E+00  0.38472596E+00  0.37247510E+00
  0.36027606E+00  0.34814631E+00  0.33610267E+00  0.32416135E+00  0.31233785E+00
  0.30064698E+00  0.28910285E+00  0.27771879E+00  0.26650740E+00  0.25548050E+00
  0.24464912E+00  0.23402353E+00  0.22361316E+00  0.21342670E+00  0.20347202E+00
  0.19375621E+00  0.18428556E+00  0.17506562E+00  0.16610117E+00  0.15739622E+00
  0.14895408E+00  0.14077734E+00  0.13286787E+00  0.12522690E+00  0.11785499E+00
  0.11075207E+00  0.10391748E+00  0.97349964E-01  0.91047736E-01  0.85008475E-01
  0.79229365E-01  0.73707126E-01  0.68438040E-01  0.63417980E-01  0.58642441E-01
  0.54106569E-01  0.49805188E-01  0.45732833E-01  0.41883776E-01  0.38252054E-01
  0.34831499E-01  0.31615765E-01  0.28598353E-01  0.25772636E-01  0.23131891E-01
  0.20669314E-01  0.18378050E-01  0.16251214E-01  0.14281910E-01  0.12463254E-01
  0.10788395E-01  0.92505305E-02  0.78429236E-02  0.65589220E-02  0.53919710E-02
  0.43356287E-02  0.33835784E-02  0.25296405E-02  0.17677837E-02  0.10921342E-02
  0.49698490E-03 -0.23197360E-04 -0.47376495E-03 -0.85988387E-03 -0.11865290E-02
 -0.14584802E-02 -0.16803198E-02 -0.18564301E-02 -0.19909921E-02 -0.20879855E-02
 -0.21511886E-02 -0.21841793E-02 -0.21903367E-02 -0.21728436E-02 -0.21346888E-02
 -0.20786708E-02 -0.20074016E-02 -0.19233105E-02 -0.18286495E-02 -0.17254977E-02
 -0.16157668E-02 -0.15012069E-02 -0.13834121E-02 -0.12638268E-02 -0.11437518E-02
 -0.10243508E-02 -0.90665664E-03 -0.79157822E-03 -0.67990684E-03 -0.57232288E-03
 -0.46940242E-03 -0.37162378E-03 -0.27937401E-03 -0.19295529E-03 -0.11259124E-03
 -0.38433106E-04  0.29434278E-04  0.90986570E-04  0.14625426E-03  0.19531716E-03
  0.23829913E-03  0.27536296E-03  0.30670553E-03  0.33255315E-03  0.35315713E-03
  0.36878966E-03  0.37973980E-03  0.38630981E-03  0.38881172E-03  0.38756402E-03
  0.38288879E-03  0.37510884E-03  0.36454527E-03  0.35151515E-03  0.33632945E-03
  0.31929117E-03  0.30069374E-03  0.28081956E-03  0.25993872E-03  0.23830802E-03
  0.21617000E-03  0.19375231E-03  0.17126711E-03  0.14891070E-03  0.12686327E-03
  0.10528876E-03  0.84334888E-04  0.64133245E-04  0.44799540E-04  0.26433909E-04
  0.91213207E-05 -0.70679389E-05 -0.22077716E-04 -0.35865379E-04 -0.48401155E-04
 -0.59667422E-04 -0.69657975E-04 -0.78377248E-04 -0.85839531E-04 -0.92068161E-04
 -0.97094711E-04 -0.10095818E-03 -0.10370417E-03 -0.10538409E-03 -0.10605439E-03
 -0.10577576E-03 -0.10461238E-03 -0.10263123E-03 -0.99901356E-04 -0.96493242E-04
 -0.92478159E-04 -0.87927579E-04 -0.82912620E-04 -0.77503527E-04 -0.71769199E-04
 -0.65776747E-04 -0.59591104E-04 -0.53274669E-04 -0.46886992E-04 -0.40484505E-04
 -0.34120284E-04 -0.27843858E-04 -0.21701050E-04 -0.15733860E-04 -0.99803781E-05
 -0.44747331E-05  0.75292585E-06  0.56764194E-05  0.10273499E-04  0.14525781E-04
  0.18418659E-04  0.21941190E-04  0.25085965E-04  0.27848959E-04  0.30229364E-04
  0.32229411E-04  0.33854179E-04  0.35111395E-04  0.36011222E-04  0.36566046E-04
  0.36790262E-04  0.36700046E-04  0.36313136E-04  0.35648613E-04  0.34726683E-04
  0.33568460E-04  0.32195758E-04  0.30630890E-04  0.28896470E-04  0.27015228E-04
  0.25009830E-04  0.22902713E-04  0.20715926E-04  0.18470984E-04  0.16188735E-04
  0.13889236E-04  0.11591646E-04  0.93141236E-05  0.70737450E-05  0.48864298E-05
  0.27668804E-05  0.72853308E-06 -0.12164790E-05 -0.30573513E-05 -0.47846228E-05
 -0.63901796E-05 -0.78672494E-05 -0.92103851E-05 -0.10415441E-04 -0.11479540E-04
 -0.12401032E-04 -0.13179449E-04 -0.13815447E-04 -0.14310750E-04 -0.14668086E-04
 -0.14891114E-04 -0.14984357E-04 -0.14953124E-04 -0.14803433E-04 -0.14541932E-04
 -0.14175822E-04 -0.13712772E-04 -0.13160845E-04 -0.12528415E-04 -0.11824090E-04
 -0.11056640E-04 -0.10234918E-04 -0.93677959E-05 -0.84640912E-05 -0.75325070E-05
 -0.65815703E-05 -0.56195757E-05 -0.46545344E-05 -0.36941255E-05 -0.27456541E-05
 -0.18160125E-05 -0.91164661E-06 -0.38527457E-07  0.79787301E-06  0.15926012E-05
  0.23412365E-05  0.30399012E-05  0.36852666E-05  0.42745539E-05  0.48055316E-05
  0.52765090E-05  0.56863259E-05  0.60343385E-05  0.63204026E-05  0.65448538E-05
  0.67084847E-05  0.68125195E-05  0.68585876E-05  0.68486938E-05  0.67851881E-05
  0.66707339E-05  0.65082750E-05  0.63010019E-05  0.60523183E-05  0.57658063E-05
  0.54451927E-05  0.50943151E-05  0.47170888E-05  0.43174741E-05  0.38994448E-05
  0.34669583E-05  0.30239260E-05  0.25741863E-05  0.21214784E-05  0.16694182E-05
  0.12214762E-05  0.78095698E-06  0.35098114E-06 -0.65531253E-07 -0.46587460E-06
 -0.84756983E-06 -0.12083743E-05 -0.15462894E-05 -0.18595666E-05 -0.21467105E-05
 -0.24064808E-05 -0.26378919E-05 -0.28402106E-05 -0.30129523E-05 -0.31558751E-05
 -0.32689726E-05 -0.33524654E-05 -0.34067908E-05 -0.34325916E-05 -0.34307037E-05
 -0.34021430E-05 -0.33480906E-05 -0.32698788E-05 -0.31689747E-05 -0.30469650E-05
 -0.29055397E-05 -0.27464753E-05 -0.25716190E-05 -0.23828718E-05 -0.21821728E-05
 -0.19714832E-05 -0.17527705E-05 -0.15279941E-05 -0.12990906E-05 -0.10679600E-05
 -0.83645322E-06 -0.60635957E-06 -0.37939565E-06 -0.15719504E-06  0.58701057E-07
  0.26685213E-06  0.46592569E-06  0.65470350E-06  0.83208679E-06  0.99710036E-06
  0.11488957E-05  0.12867531E-05  0.14100825E-05  0.15184235E-05  0.16114449E-05
  0.16889421E-05  0.17508350E-05  0.17971643E-05  0.18280867E-05  0.18438708E-05
  0.18448906E-05  0.18316193E-05  0.18046230E-05  0.17645530E-05  0.17121382E-05
  0.16481771E-05  0.15735299E-05  0.14891095E-05  0.13958733E-05  0.12948148E-05
  0.11869546E-05  0.10733321E-05  0.95499721E-06  0.83300203E-06  0.70839297E-06
  0.58220313E-06  0.45544497E-06  0.32910342E-06  0.20412939E-06  0.81433725E-07
 -0.38118344E-07 -0.15371223E-06 -0.26458851E-06 -0.37004686E-06 -0.46944947E-06
 -0.56222387E-06 -0.64786519E-06 -0.72593786E-06 -0.79607670E-06 -0.85798754E-06
 -0.91144723E-06 -0.95630313E-06 -0.99247212E-06 -0.10199391E-05 -0.10387551E-05
 -0.10490348E-05 -0.10509538E-05 -0.10447457E-05 -0.10306982E-05 -0.10091496E-05
 -0.98048486E-06 -0.94513107E-06 -0.90355321E-06 -0.85624950E-06 -0.80374667E-06
 -0.74659525E-06 -0.68536472E-06 -0.62063870E-06 -0.55301021E-06 -0.48307696E-06
 -0.41143672E-06 -0.33868289E-06 -0.26540020E-06 -0.19216056E-06 -0.11951921E-06
 -0.48010980E-07  0.21853031E-07  0.89588658E-07  0.15474149E-06  0.21688942E-06
  0.27564488E-06  0.33065677E-06  0.38161201E-06  0.42823686E-06  0.47029783E-06
  0.50760228E-06  0.53999874E-06  0.56737691E-06  0.58966729E-06  0.60684060E-06
  0.61890686E-06  0.62591427E-06  0.62794776E-06  0.62512736E-06  0.61760634E-06
  0.60556917E-06  0.58922928E-06  0.56882664E-06  0.54462535E-06  0.51691089E-06
  0.48598751E-06  0.45217540E-06  0.41580790E-06  0.37722862E-06  0.33678866E-06
  0.29484374E-06  0.25175143E-06  0.20786847E-06  0.16354807E-06  0.11913743E-06
  0.74975272E-07  0.31389530E-07 -0.11304783E-07 -0.52807603E-07 -0.92835663E-07
 -0.13112416E-06 -0.16742825E-06 -0.20152436E-06 -0.23321130E-06 -0.26231118E-06
 -0.28867014E-06 -0.31215887E-06 -0.33267294E-06 -0.35013297E-06 -0.36448452E-06
 -0.37569793E-06 -0.38376785E-06 -0.38871267E-06 -0.39057382E-06 -0.38941482E-06
 -0.38532030E-06 -0.37839479E-06 -0.36876145E-06 -0.35656072E-06 -0.34194878E-06
 -0.32509602E-06 -0.30618544E-06 -0.28541092E-06 -0.26297552E-06 -0.23908977E-06
 -0.21396986E-06 -0.18783595E-06 -0.16091035E-06 -0.13341590E-06 -0.10557422E-06
 -0.77604132E-07 -0.49720072E-07 -0.22130613E-07  0.49629544E-08  0.31367945E-07
  0.56901508E-07  0.81391747E-07  0.10467874E-06  0.12661546E-06  0.14706852E-06
  0.16591888E-06  0.18306237E-06  0.19841011E-06  0.21188883E-06  0.22344100E-06
  0.23302495E-06  0.24061472E-06  0.24619996E-06  0.24978559E-06  0.25139141E-06
  0.25105164E-06  0.24881425E-06  0.24474035E-06  0.23890341E-06  0.23138838E-06
  0.22229085E-06  0.21171604E-06  0.19977785E-06  0.18659772E-06  0.17230364E-06
  0.15702900E-06  0.14091146E-06  0.12409186E-06  0.10671307E-06  0.88918905E-07
  0.70852984E-07  0.52657714E-07  0.34473229E-07  0.16436404E-07 -0.13200955E-08
 -0.18668701E-07 -0.35487783E-07 -0.51662419E-07 -0.67085103E-07 -0.81656376E-07
 -0.95285392E-07 -0.10789040E-06 -0.11939914E-06 -0.12974919E-06 -0.13888820E-06
 -0.14677406E-06 -0.15337498E-06 -0.15866951E-06 -0.16264646E-06 -0.16530477E-06
 -0.16665328E-06 -0.16671046E-06 -0.16550405E-06 -0.16307066E-06 -0.15945528E-06
 -0.15471081E-06 -0.14889742E-06 -0.14208203E-06 -0.13433758E-06 -0.12574242E-06
 -0.11637958E-06 -0.10633606E-06 -0.95702058E-07 -0.84570301E-07 -0.73035238E-07
 -0.61192324E-07 -0.49137282E-07 -0.36965386E-07 -0.24770757E-07 -0.12645690E-07
 -0.67999972E-09  0.11039592E-07  0.22430038E-07  0.33412510E-07  0.43912894E-07
  0.53862245E-07  0.63197191E-07  0.71860291E-07  0.79800336E-07  0.86972602E-07
  0.93339048E-07  0.98868459E-07  0.10353654E-06  0.10732594E-06  0.11022627E-06
  0.11223400E-06  0.11335235E-06  0.11359115E-06  0.11296661E-06  0.11150107E-06
  0.10922273E-06  0.10616526E-06  0.10236752E-06  0.97873107E-07  0.92729940E-07
  0.86989833E-07  0.80708020E-07  0.73942671E-07  0.66754404E-07  0.59205781E-07
  0.51360804E-07  0.43284408E-07  0.35041958E-07  0.26698752E-07  0.18319540E-07
  0.99680475E-08  0.17065228E-08 -0.64046969E-08 -0.14307598E-07 -0.21946878E-07
 -0.29270300E-07 -0.36229026E-07 -0.42777912E-07 -0.48875769E-07 -0.54485595E-07
 -0.59574771E-07 -0.64115209E-07 -0.68083484E-07 -0.71460908E-07 -0.74233581E-07
 -0.76392402E-07 -0.77933040E-07 -0.78855875E-07 -0.79165907E-07 -0.78872623E-07
 -0.77989843E-07 -0.76535534E-07 -0.74531595E-07 -0.72003617E-07 -0.68980621E-07
 -0.65494780E-07 -0.61581113E-07 -0.57277174E-07 -0.52622720E-07 -0.47659376E-07
 -0.42430287E-07 -0.36979767E-07 -0.31352951E-07 -0.25595436E-07 -0.19752938E-07
 -0.13870946E-07 -0.79943876E-08 -0.21673075E-08  0.35674481E-08  0.91685263E-08
  0.14596348E-07  0.19813370E-07  0.24784327E-07  0.29476450E-07  0.33859668E-07
  0.37906777E-07  0.41593593E-07  0.44899077E-07  0.47805430E-07  0.50298168E-07
  0.52366168E-07  0.54001691E-07  0.55200375E-07  0.55961205E-07  0.56286463E-07
  0.56181645E-07  0.55655367E-07  0.54719239E-07  0.53387728E-07  0.51677995E-07
  0.49609718E-07  0.47204903E-07  0.44487675E-07  0.41484059E-07  0.38221755E-07
  0.34729900E-07  0.31038821E-07  0.27179795E-07  0.23184793E-07  0.19086229E-07
  0.14916717E-07  0.10708815E-07  0.64947915E-08  0.23063856E-08 -0.18254191E-08
 -0.58706118E-08 -0.98003611E-08 -0.13587209E-07 -0.17205250E-07 -0.20630301E-07
 -0.23840044E-07 -0.26814168E-07 -0.29534477E-07 -0.31984994E-07 -0.34152041E-07
 -0.36024297E-07 -0.37592843E-07 -0.38851190E-07 -0.39795277E-07 -0.40423470E-07
 -0.40736519E-07 -0.40737524E-07 -0.40431861E-07 -0.39827109E-07 -0.38932952E-07
 -0.37761070E-07 -0.36325022E-07 -0.34640108E-07 -0.32723226E-07 -0.30592722E-07
 -0.28268222E-07 -0.25770470E-07 -0.23121151E-07 -0.20342716E-07 -0.17458196E-07
 -0.14491027E-07 -0.11464865E-07 -0.84034073E-08 -0.53302126E-08 -0.22685310E-08
  0.75886603E-09  0.37298466E-08  0.66230728E-08  0.94181465E-08  0.12095745E-07
  0.14637749E-07  0.17027354E-07  0.19249178E-07  0.21289346E-07  0.23135577E-07
  0.24777240E-07  0.26205414E-07  0.27412920E-07  0.28394346E-07  0.29146064E-07
  0.29666220E-07  0.29954722E-07  0.30013215E-07  0.29845031E-07  0.29455148E-07
  0.28850114E-07  0.28037984E-07  0.27028224E-07  0.25831628E-07  0.24460207E-07
  0.22927086E-07  0.21246383E-07  0.19433092E-07  0.17502954E-07  0.15472328E-07
  0.13358062E-07  0.11177354E-07  0.89476230E-08  0.66863736E-08  0.44110643E-08
  0.21389780E-08 -0.11290375E-09 -0.23280225E-08 -0.44903597E-08 -0.65845473E-08
 -0.85959722E-08 -0.10510873E-07 -0.12316428E-07 -0.14000838E-07 -0.15553395E-07
 -0.16964549E-07 -0.18225957E-07 -0.19330525E-07 -0.20272447E-07 -0.21047222E-07
 -0.21651671E-07 -0.22083936E-07 -0.22343477E-07 -0.22431053E-07 -0.22348696E-07
 -0.22099678E-07 -0.21688464E-07 -0.21120661E-07 -0.20402962E-07 -0.19543073E-07
 -0.18549644E-07 -0.17432190E-07 -0.16201005E-07 -0.14867072E-07 -0.13441974E-07
 -0.11937795E-07 -0.10367026E-07 -0.87424610E-08 -0.70770994E-08 -0.53840466E-08
 -0.36764135E-08 -0.19672190E-08 -0.26929436E-09  0.14048096E-08  0.30429116E-08
  0.46332854E-08  0.61647399E-08  0.76266946E-08  0.90092492E-08  0.10303247E-07
  0.11500332E-07  0.12592999E-07  0.13574636E-07  0.14439561E-07  0.15183051E-07
  0.15801360E-07  0.16291734E-07  0.16652418E-07  0.16882650E-07  0.16982658E-07
  0.16953635E-07  0.16797726E-07  0.16517987E-07  0.16118357E-07  0.15603611E-07
  0.14979315E-07  0.14251768E-07  0.13427950E-07  0.12515455E-07  0.11522430E-07
  0.10457499E-07  0.93297011E-08  0.81484079E-08  0.69232547E-08  0.56640625E-08
  0.43807625E-08  0.30833201E-08  0.17816605E-08  0.48559519E-09 -0.79524955E-09
 -0.20515018E-08 -0.32741100E-08 -0.44544059E-08 -0.55841633E-08 -0.66556535E-08
 -0.76616950E-08 -0.85956998E-08 -0.94517131E-08 -0.10224449E-07 -0.10909322E-07
 -0.11502466E-07 -0.12000758E-07 -0.12401828E-07 -0.12704069E-07 -0.12906631E-07
 -0.13009425E-07 -0.13013107E-07 -0.12919064E-07 -0.12729395E-07 -0.12446880E-07
 -0.12074958E-07 -0.11617683E-07 -0.11079692E-07 -0.10466157E-07 -0.97827424E-08
 -0.90355541E-08 -0.82310883E-08 -0.73761770E-08 -0.64779331E-08 -0.55436927E-08
 -0.45809574E-08 -0.35973366E-08 -0.26004885E-08 -0.15980628E-08 -0.59764343E-09
  0.39330659E-09  0.13674995E-08  0.23178745E-08  0.32376474E-08  0.41203570E-08
  0.49599092E-08  0.57506167E-08  0.64872366E-08  0.71650025E-08  0.77796539E-08
  0.83274608E-08  0.88052441E-08  0.92103920E-08  0.95408712E-08  0.97952342E-08
  0.99726224E-08  0.10072764E-07  0.10095968E-07  0.10043113E-07  0.99156362E-08
  0.97155106E-08  0.94452256E-08  0.91077608E-08  0.87065572E-08  0.82454850E-08
  0.77288090E-08  0.71611516E-08  0.65474532E-08  0.58929312E-08  0.52030374E-08
  0.44834141E-08  0.37398495E-08  0.29782324E-08  0.22045072E-08  0.14246287E-08
  0.64451742E-09 -0.12998369E-09 -0.89315217E-09 -0.16394269E-08 -0.23634475E-08
 -0.30600915E-08 -0.37245093E-08 -0.43521570E-08 -0.49388258E-08 -0.54806691E-08
 -0.59742265E-08 -0.64164440E-08 -0.68046921E-08 -0.71367789E-08 -0.74109614E-08
 -0.76259521E-08 -0.77809228E-08 -0.78755044E-08 -0.79097841E-08 -0.78842982E-08
 -0.78000226E-08 -0.76583593E-08 -0.74611209E-08 -0.72105113E-08 -0.69091041E-08
 -0.65598188E-08 -0.61658945E-08 -0.57308613E-08 -0.52585105E-08 -0.47528627E-08
 -0.42181351E-08 -0.36587069E-08 -0.30790854E-08 -0.24838700E-08 -0.18777171E-08
 -0.12653046E-08 -0.65129661E-09 -0.40308820E-10  0.56312505E-09  0.11545862E-08
  0.17298021E-08  0.22846765E-08  0.28153179E-08  0.33180656E-08  0.37895142E-08
  0.42265358E-08  0.46262996E-08  0.49862892E-08  0.53043177E-08  0.55785393E-08
  0.58074590E-08  0.59899393E-08  0.61252040E-08  0.62128394E-08  0.62527929E-08
  0.62453688E-08  0.61912213E-08  0.60913456E-08  0.59470655E-08  0.57600203E-08
  0.55321476E-08  0.52656660E-08  0.49630543E-08  0.46270301E-08  0.42605267E-08
  0.38666680E-08  0.34487432E-08  0.30101803E-08  0.25545183E-08  0.20853801E-08
  0.16064438E-08  0.11214149E-08  0.63399847E-09  0.14787113E-09 -0.33334567E-09
 -0.80611212E-09 -0.12669954E-08 -0.17126940E-08 -0.21400605E-08 -0.25461236E-08
 -0.29281076E-08 -0.32834509E-08 -0.36098225E-08 -0.39051364E-08 -0.41675644E-08
 -0.43955462E-08 -0.45877981E-08 -0.47433188E-08 -0.48613940E-08 -0.49415974E-08
 -0.49837911E-08 -0.49881226E-08 -0.49550205E-08 -0.48851879E-08 -0.47795935E-08
 -0.46394614E-08 -0.44662589E-08 -0.42616825E-08 -0.40276423E-08 -0.37662456E-08
 -0.34797783E-08 -0.31706863E-08 -0.28415546E-08 -0.24950869E-08 -0.21340838E-08
 -0.17614208E-08 -0.13800257E-08 -0.99285672E-09 -0.60287944E-09 -0.21304498E-09
 kinetic energy density (partial)
  0.88257005E+02  0.88222005E+02  0.88117080E+02  0.87942464E+02  0.87698543E+02
  0.87385854E+02  0.87005086E+02  0.86557076E+02  0.86042807E+02  0.85463402E+02
  0.84820122E+02  0.84114362E+02  0.83347645E+02  0.82521617E+02  0.81638041E+02
  0.80698794E+02  0.79705854E+02  0.78661300E+02  0.77567303E+02  0.76426115E+02
  0.75240068E+02  0.74011560E+02  0.72743054E+02  0.71437064E+02  0.70096150E+02
  0.68722910E+02  0.67319972E+02  0.65889985E+02  0.64435612E+02  0.62959522E+02
  0.61464383E+02  0.59952853E+02  0.58427574E+02  0.56891165E+02  0.55346214E+02
  0.53795270E+02  0.52240842E+02  0.50685386E+02  0.49131305E+02  0.47580940E+02
  0.46036566E+02  0.44500387E+02  0.42974532E+02  0.41461052E+02  0.39961915E+02
  0.38479000E+02  0.37014101E+02  0.35568917E+02  0.34145057E+02  0.32744031E+02
  0.31367255E+02  0.30016045E+02  0.28691621E+02  0.27395102E+02  0.26127508E+02
  0.24889764E+02  0.23682695E+02  0.22507028E+02  0.21363396E+02  0.20252339E+02
  0.19174305E+02  0.18129649E+02  0.17118641E+02  0.16141466E+02  0.15198223E+02
  0.14288936E+02  0.13413548E+02  0.12571932E+02  0.11763886E+02  0.10989146E+02
  0.10247381E+02  0.95382018E+01  0.88611616E+01  0.82157613E+01  0.76014527E+01
  0.70176418E+01  0.64636932E+01  0.59389327E+01  0.54426520E+01  0.49741116E+01
  0.45325444E+01  0.41171593E+01  0.37271446E+01  0.33616711E+01  0.30198956E+01
  0.27009636E+01  0.24040127E+01  0.21281752E+01  0.18725812E+01  0.16363606E+01
  0.14186466E+01  0.12185770E+01  0.10352974E+01  0.86796266E+00  0.71573920E+00
  0.57780680E+00  0.45336024E+00  0.34161094E+00  0.24178834E+00  0.15314125E+00
  0.74938970E-01  0.64723368E-02 -0.52945352E-01 -0.10397758E+00 -0.14726392E+00
 -0.18341956E+00 -0.21303479E+00 -0.23667474E+00 -0.25487917E+00 -0.26816232E+00
 -0.27701295E+00 -0.28189435E+00 -0.28324455E+00 -0.28147654E+00 -0.27697860E+00
 -0.27011468E+00 -0.26122482E+00 -0.25062572E+00 -0.23861127E+00 -0.22545313E+00
 -0.21140147E+00 -0.19668559E+00 -0.18151467E+00 -0.16607856E+00 -0.15054851E+00
 -0.13507803E+00 -0.11980367E+00 -0.10484583E+00 -0.90309676E-01 -0.76285895E-01
 -0.62851586E-01 -0.50071081E-01 -0.37996779E-01 -0.26669969E-01 -0.16121632E-01
 -0.63732421E-02  0.25624594E-02  0.10680709E-01  0.17983984E-01  0.24481290E-01
  0.30187476E-01  0.35122571E-01  0.39311152E-01  0.42781736E-01  0.45566210E-01
  0.47699277E-01  0.49217945E-01  0.50161042E-01  0.50568759E-01  0.50482224E-01
  0.49943115E-01  0.48993291E-01  0.47674460E-01  0.46027878E-01  0.44094069E-01
  0.41912584E-01  0.39521776E-01  0.36958610E-01  0.34258492E-01  0.31455132E-01
  0.28580416E-01  0.25664315E-01  0.22734806E-01  0.19817816E-01  0.16937184E-01
  0.14114644E-01  0.11369817E-01  0.87202260E-02  0.61813215E-02  0.37665189E-02
  0.14872491E-02 -0.64698146E-03 -0.26285211E-02 -0.44514952E-02 -0.61117220E-02
 -0.76066214E-02 -0.89351205E-02 -0.10097553E-01 -0.11095559E-01 -0.11931978E-01
 -0.12610746E-01 -0.13136785E-01 -0.13515905E-01 -0.13754690E-01 -0.13860401E-01
 -0.13840873E-01 -0.13704418E-01 -0.13459727E-01 -0.13115781E-01 -0.12681764E-01
 -0.12166977E-01 -0.11580764E-01 -0.10932433E-01 -0.10231192E-01 -0.94860832E-02
 -0.87059265E-02 -0.78992647E-02 -0.70743176E-02 -0.62389396E-02 -0.54005827E-02
 -0.45662653E-02 -0.37425455E-02 -0.29354998E-02 -0.21507065E-02 -0.13932336E-02
 -0.66763140E-03  0.22071107E-04  0.67236520E-03  0.12802582E-02  0.18432657E-02
  0.23594000E-02  0.28271566E-02  0.32454969E-02  0.36138293E-02  0.39319876E-02
  0.42002082E-02  0.44191049E-02  0.45896429E-02  0.47131116E-02  0.47910966E-02
  0.48254511E-02  0.48182668E-02  0.47718450E-02  0.46886674E-02  0.45713676E-02
  0.44227027E-02  0.42455261E-02  0.40427599E-02  0.38173700E-02  0.35723407E-02
  0.33106515E-02  0.30352546E-02  0.27490543E-02  0.24548871E-02  0.21555045E-02
  0.18535562E-02  0.15515753E-02  0.12519655E-02  0.95698967E-03  0.66875957E-03
  0.38922802E-03  0.12018207E-03 -0.13676203E-03 -0.38016245E-03 -0.60875391E-03
 -0.82144836E-03 -0.10173344E-02 -0.11956753E-02 -0.13559062E-02 -0.14976296E-02
 -0.16206104E-02 -0.17247695E-02 -0.18101772E-02 -0.18770452E-02 -0.19257180E-02
 -0.19566645E-02 -0.19704681E-02 -0.19678168E-02 -0.19494935E-02 -0.19163651E-02
 -0.18693724E-02 -0.18095194E-02 -0.17378629E-02 -0.16555018E-02 -0.15635675E-02
 -0.14632130E-02 -0.13556039E-02 -0.12419091E-02 -0.11232912E-02 -0.10008987E-02
 -0.87585756E-03 -0.74926410E-03 -0.62217776E-03 -0.49561494E-03 -0.37054322E-03
 -0.24787626E-03 -0.12846929E-03 -0.13115284E-04  0.97458345E-04  0.20259230E-03
  0.30169740E-03  0.39425602E-03  0.47982284E-03  0.55802511E-03  0.62856234E-03
  0.69120550E-03  0.74579564E-03  0.79224219E-03  0.83052070E-03  0.86067027E-03
  0.88279058E-03  0.89703863E-03  0.90362514E-03  0.90281077E-03  0.89490210E-03
  0.88024740E-03  0.85923236E-03  0.83227562E-03  0.79982428E-03  0.76234944E-03
  0.72034162E-03  0.67430634E-03  0.62475973E-03  0.57222419E-03  0.51722426E-03
  0.46028256E-03  0.40191597E-03  0.34263197E-03  0.28292521E-03  0.22327427E-03
  0.16413876E-03  0.10595653E-03  0.49141308E-04 -0.59195312E-05 -0.58866814E-04
 -0.10937119E-03 -0.15713447E-03 -0.20189065E-03 -0.24340670E-03 -0.28148305E-03
 -0.31595380E-03 -0.34668674E-03 -0.37358304E-03 -0.39657673E-03 -0.41563402E-03
 -0.43075227E-03 -0.44195894E-03 -0.44931022E-03 -0.45288954E-03 -0.45280599E-03
 -0.44919251E-03 -0.44220405E-03 -0.43201561E-03 -0.41882019E-03 -0.40282667E-03
 -0.38425772E-03 -0.36334760E-03 -0.34033999E-03 -0.31548585E-03 -0.28904126E-03
 -0.26126530E-03 -0.23241807E-03 -0.20275863E-03 -0.17254315E-03 -0.14202305E-03
 -0.11144334E-03 -0.81040935E-04 -0.51043230E-04 -0.21666690E-04  0.68843794E-05
  0.34418946E-04  0.60760223E-04  0.85746502E-04  0.10923185E-03  0.13108667E-03
  0.15119809E-03  0.16947028E-03  0.18582456E-03  0.20019941E-03  0.21255040E-03
  0.22284987E-03  0.23108665E-03  0.23726556E-03  0.24140683E-03  0.24354547E-03
  0.24373048E-03  0.24202408E-03  0.23850074E-03  0.23324627E-03  0.22635679E-03
  0.21793766E-03  0.20810242E-03  0.19697168E-03  0.18467194E-03  0.17133449E-03
  0.15709428E-03  0.14208878E-03  0.12645687E-03  0.11033775E-03  0.93869893E-04
  0.77190060E-04  0.60432288E-04  0.43726998E-04  0.27200129E-04  0.10972334E-04
 -0.48417530E-05 -0.20134187E-04 -0.34804312E-04 -0.48759288E-04 -0.61914539E-04
 -0.74194136E-04 -0.85531091E-04 -0.95867590E-04 -0.10515514E-03 -0.11335464E-03
 -0.12043640E-03 -0.12638008E-03 -0.13117452E-03 -0.13481760E-03 -0.13731595E-03
 -0.13868463E-03 -0.13894679E-03 -0.13813325E-03 -0.13628200E-03 -0.13343777E-03
 -0.12965144E-03 -0.12497949E-03 -0.11948344E-03 -0.11322921E-03 -0.10628649E-03
 -0.98728155E-04 -0.90629575E-04 -0.82068014E-04 -0.73121979E-04 -0.63870606E-04
 -0.54393045E-04 -0.44767873E-04 -0.35072520E-04 -0.25382722E-04 -0.15772010E-04
 -0.63112167E-05  0.29319713E-05  0.11893430E-04  0.20512978E-04  0.28734710E-04
  0.36507298E-04  0.43784243E-04  0.50524085E-04  0.56690573E-04  0.62252791E-04
  0.67185236E-04  0.71467858E-04  0.75086061E-04  0.78030658E-04  0.80297789E-04
  0.81888805E-04  0.82810109E-04  0.83072976E-04  0.82693329E-04  0.81691497E-04
  0.80091939E-04  0.77922951E-04  0.75216348E-04  0.72007134E-04  0.68333152E-04
  0.64234724E-04  0.59754285E-04  0.54936005E-04  0.49825421E-04  0.44469050E-04
  0.38914022E-04  0.33207710E-04  0.27397371E-04  0.21529792E-04  0.15650957E-04
  0.98057255E-05  0.40375235E-05 -0.16119407E-05 -0.71029430E-05 -0.12397989E-04
 -0.17462033E-04 -0.22262682E-04 -0.26770360E-04 -0.30958463E-04 -0.34803475E-04
 -0.38285070E-04 -0.41386175E-04 -0.44093017E-04 -0.46395141E-04 -0.48285403E-04
 -0.49759937E-04 -0.50818102E-04 -0.51462405E-04 -0.51698399E-04 -0.51534569E-04
 -0.50982189E-04 -0.50055174E-04 -0.48769903E-04 -0.47145038E-04 -0.45201329E-04
 -0.42961402E-04 -0.40449548E-04 -0.37691498E-04 -0.34714195E-04 -0.31545562E-04
 -0.28214272E-04 -0.24749512E-04 -0.21180756E-04 -0.17537534E-04 -0.13849213E-04
 -0.10144783E-04 -0.64526447E-05 -0.28004170E-05  0.78525270E-06  0.42788628E-05
  0.76562204E-05  0.10894590E-04  0.13972829E-04  0.16871504E-04  0.19572999E-04
  0.22061599E-04  0.24323567E-04  0.26347191E-04  0.28122832E-04  0.29642941E-04
  0.30902067E-04  0.31896848E-04  0.32625986E-04  0.33090209E-04  0.33292217E-04
  0.33236615E-04  0.32929836E-04  0.32380046E-04  0.31597047E-04  0.30592162E-04
  0.29378118E-04  0.27968915E-04  0.26379695E-04  0.24626601E-04  0.22726635E-04
  0.20697508E-04  0.18557495E-04  0.16325282E-04  0.14019822E-04  0.11660183E-04
  0.92654038E-05  0.68543559E-05  0.44456026E-05  0.20572693E-05 -0.29308203E-06
 -0.25885712E-05 -0.48131105E-05 -0.69515065E-05 -0.89895536E-05 -0.10914118E-04
 -0.12713210E-04 -0.14376051E-04 -0.15893123E-04 -0.17256216E-04 -0.18458456E-04
 -0.19494327E-04 -0.20359686E-04 -0.21051759E-04 -0.21569133E-04 -0.21911737E-04
 -0.22080813E-04 -0.22078876E-04 -0.21909671E-04 -0.21578113E-04 -0.21090230E-04
 -0.20453091E-04 -0.19674729E-04 -0.18764063E-04 -0.17730813E-04 -0.16585405E-04
 -0.15338884E-04 -0.14002814E-04 -0.12589182E-04 -0.11110300E-04 -0.95787052E-05
 -0.80070629E-05 -0.64080676E-05 -0.47943486E-05 -0.31783771E-05 -0.15723767E-05
  0.11762967E-07  0.15625677E-05  0.30690553E-05  0.45208074E-05  0.59080352E-05
  0.72216393E-05  0.84532627E-05  0.95953382E-05  0.10641128E-04  0.11584756E-04
  0.12421236E-04  0.13146487E-04  0.13757346E-04  0.14251574E-04  0.14627853E-04
  0.14885775E-04  0.15025829E-04  0.15049376E-04  0.14958624E-04  0.14756589E-04
  0.14447064E-04  0.14034566E-04  0.13524294E-04  0.12922073E-04  0.12234300E-04
  0.11467882E-04  0.10630174E-04  0.97289211E-05  0.87721838E-05  0.77682780E-05
  0.67257054E-05  0.56530867E-05  0.45590949E-05  0.34523894E-05  0.23415521E-05
  0.12350244E-05  0.14104751E-06 -0.93239550E-06 -0.19776337E-05 -0.29873596E-05
 -0.39546763E-05 -0.48731407E-05 -0.57368031E-05 -0.65402412E-05 -0.72785907E-05
 -0.79475700E-05 -0.85435013E-05 -0.90633261E-05 -0.95046154E-05 -0.98655761E-05
 -0.10145052E-04 -0.10342519E-04 -0.10458077E-04 -0.10492441E-04 -0.10446915E-04
 -0.10323381E-04 -0.10124266E-04 -0.98525174E-05 -0.95115706E-05 -0.91053125E-05
 -0.86380451E-05 -0.81144452E-05 -0.75395220E-05 -0.69185736E-05 -0.62571423E-05
 -0.55609680E-05 -0.48359421E-05 -0.40880602E-05 -0.33233762E-05 -0.25479550E-05
 -0.17678280E-05 -0.98894824E-06 -0.21714740E-06  0.54190507E-06  0.12827414E-05
  0.20001326E-05  0.26891227E-05  0.33450609E-05  0.39636305E-05  0.45408747E-05
  0.50732196E-05  0.55574937E-05  0.59909443E-05  0.63712497E-05  0.66965293E-05
  0.69653488E-05  0.71767234E-05  0.73301160E-05  0.74254337E-05  0.74630203E-05
  0.74436451E-05  0.73684901E-05  0.72391334E-05  0.70575300E-05  0.68259907E-05
  0.65471581E-05  0.62239812E-05  0.58596874E-05  0.54577539E-05  0.50218768E-05
  0.45559398E-05  0.40639820E-05  0.35501647E-05  0.30187382E-05  0.24740087E-05
  0.19203050E-05  0.13619460E-05  0.80320827E-06  0.24829539E-06 -0.29869242E-06
 -0.83378695E-06 -0.13531792E-05 -0.18532452E-05 -0.23305695E-05 -0.27819669E-05
 -0.32045026E-05 -0.35955093E-05 -0.39526023E-05 -0.42736929E-05 -0.45569980E-05
 -0.48010486E-05 -0.50046953E-05 -0.51671108E-05 -0.52877910E-05 -0.53665528E-05
 -0.54035300E-05 -0.53991669E-05 -0.53542093E-05 -0.52696941E-05 -0.51469363E-05
 -0.49875143E-05 -0.47932540E-05 -0.45662104E-05 -0.43086489E-05 -0.40230242E-05
 -0.37119592E-05 -0.33782223E-05 -0.30247044E-05 -0.26543953E-05 -0.22703595E-05
 -0.18757121E-05 -0.14735952E-05 -0.10671531E-05 -0.65950972E-06 -0.25374499E-06
  0.14712701E-06  0.54017959E-06  0.92259375E-06  0.12916774E-05  0.16448833E-05
  0.19798257E-05  0.22942953E-05  0.25862729E-05  0.28539413E-05  0.30956953E-05
  0.33101504E-05  0.34961492E-05  0.36527664E-05  0.37793121E-05  0.38753324E-05
  0.39406096E-05  0.39751593E-05  0.39792270E-05  0.39532820E-05  0.38980107E-05
  0.38143073E-05  0.37032644E-05  0.35661610E-05  0.34044504E-05  0.32197461E-05
  0.30138076E-05  0.27885243E-05  0.25458999E-05  0.22880354E-05  0.20171114E-05
  0.17353714E-05  0.14451032E-05  0.11486218E-05  0.84825109E-06  0.54630694E-06
  0.24507965E-06 -0.53182557E-07 -0.34628964E-06 -0.63212517E-06 -0.90866094E-06
 -0.11739706E-05 -0.14262427E-05 -0.16637917E-05 -0.18850695E-05 -0.20886738E-05
 -0.22733572E-05 -0.24380331E-05 -0.25817821E-05 -0.27038556E-05 -0.28036792E-05
 -0.28808536E-05 -0.29351555E-05 -0.29665361E-05 -0.29751188E-05 -0.29611955E-05
 -0.29252220E-05 -0.28678118E-05 -0.27897292E-05 -0.26918813E-05 -0.25753088E-05
 -0.24411763E-05 -0.22907616E-05 -0.21254446E-05 -0.19466953E-05 -0.17560612E-05
 -0.15551550E-05 -0.13456414E-05 -0.11292236E-05 -0.90763047E-06 -0.68260293E-06
 -0.45588087E-06 -0.22919021E-06 -0.42302011E-08  0.21733880E-06  0.43390714E-06
  0.64392711E-06  0.84592354E-06  0.10385037E-05  0.12203664E-05  0.13903104E-05
  0.15472418E-05  0.16901804E-05  0.18182656E-05  0.19307609E-05  0.20270574E-05
  0.21066764E-05  0.21692715E-05  0.22146283E-05  0.22426650E-05  0.22534301E-05
  0.22471010E-05  0.22239798E-05  0.21844900E-05  0.21291712E-05  0.20586731E-05
  0.19737494E-05  0.18752505E-05  0.17641156E-05  0.16413645E-05  0.15080890E-05
  0.13654432E-05  0.12146343E-05  0.10569127E-05  0.89356226E-06  0.72588993E-06
  0.55521580E-06  0.38286305E-06  0.21014803E-06  0.38370534E-07 -0.13119563E-06
 -0.29731178E-06 -0.45878312E-06 -0.61446694E-06 -0.76328043E-06 -0.90420790E-06
 -0.10363073E-05 -0.11587164E-05 -0.12706576E-05 -0.13714432E-05 -0.14604785E-05
 -0.15372653E-05 -0.16014044E-05 -0.16525966E-05 -0.16906439E-05 -0.17154496E-05
 -0.17270171E-05 -0.17254490E-05 -0.17109445E-05 -0.16837966E-05 -0.16443888E-05
 -0.15931907E-05 -0.15307536E-05 -0.14577047E-05 -0.13747417E-05 -0.12826266E-05
 -0.11821791E-05 -0.10742695E-05 -0.95981150E-06 -0.83975509E-06 -0.71507858E-06
 -0.58678107E-06 -0.45587470E-06 -0.32337687E-06 -0.19030264E-06 -0.57657120E-07
  0.73571830E-07  0.20242076E-06  0.32795748E-06  0.44928753E-06  0.56556041E-06
  0.67597523E-06  0.77978603E-06  0.87630659E-06  0.96491472E-06  0.10450560E-05
  0.11162469E-05  0.11780776E-05  0.12302138E-05  0.12723985E-05  0.13044523E-05
  0.13262743E-05  0.13378414E-05  0.13392074E-05  0.13305016E-05  0.13119270E-05
  0.12837575E-05  0.12463349E-05  0.12000657E-05  0.11454168E-05  0.10829115E-05
  0.10131247E-05  0.93667792E-06  0.85423401E-06  0.76649170E-06  0.67417983E-06
  0.57805159E-06  0.47887849E-06  0.37744441E-06  0.27453956E-06  0.17095451E-06
  0.67474274E-07 -0.35127446E-07 -0.13609391E-06 -0.23469073E-06 -0.33021108E-06
 -0.42198056E-06 -0.50936186E-06 -0.59175892E-06 -0.66862092E-06 -0.73944574E-06
 -0.80378307E-06 -0.86123707E-06 -0.91146860E-06 -0.95419701E-06 -0.98920147E-06
 -0.10163218E-05 -0.10354588E-05 -0.10465744E-05 -0.10496909E-05 -0.10448900E-05
 -0.10323117E-05 -0.10121523E-05 -0.98466196E-06 -0.95014258E-06 -0.90894455E-06
 -0.86146364E-06 -0.80813738E-06 -0.74944131E-06 -0.68588489E-06 -0.61800728E-06
 -0.54637294E-06 -0.47156706E-06 -0.39419094E-06 -0.31485731E-06 -0.23418557E-06
 -0.15279714E-06 -0.71310736E-07  0.96621650E-08  0.89521815E-07  0.16768451E-06
  0.24358676E-06  0.31668918E-06  0.38648028E-06  0.45247984E-06  0.51424218E-06
  0.57135895E-06  0.62346178E-06  0.67022447E-06  0.71136488E-06  0.74664653E-06
  0.77587970E-06  0.79892231E-06  0.81568037E-06  0.82610804E-06  0.83020736E-06
  0.82802769E-06  0.81966466E-06  0.80525892E-06  0.78499451E-06  0.75909694E-06
  0.72783098E-06  0.69149819E-06  0.65043423E-06  0.60500586E-06  0.55560792E-06
  0.50265992E-06  0.44660269E-06  0.38789475E-06  0.32700874E-06  0.26442765E-06
  0.20064114E-06  0.13614176E-06  0.71421285E-07  0.69670064E-08 -0.56741809E-07
 -0.11923742E-06 -0.18006693E-06 -0.23879553E-06 -0.29500946E-06 -0.34831889E-06
 -0.39836049E-06 -0.44479984E-06 -0.48733357E-06 -0.52569121E-06 -0.55963684E-06
 -0.58897043E-06 -0.61352883E-06 -0.63318661E-06 -0.64785651E-06 -0.65748957E-06
 -0.66207513E-06 -0.66164035E-06 -0.65624958E-06 -0.64600344E-06 -0.63103762E-06
 -0.61152141E-06 -0.58765608E-06 -0.55967294E-06 -0.52783131E-06 -0.49241616E-06
 -0.45373577E-06 -0.41211907E-06 -0.36791298E-06 -0.32147958E-06 -0.27319324E-06
 -0.22343769E-06 -0.17260302E-06 -0.12108268E-06 -0.69270569E-07 -0.17558007E-07
 Kinetic energy density valence
  0.10136004E+03  0.10125146E+03  0.10092676E+03  0.10038899E+03  0.99643155E+02
  0.98696090E+02  0.97556271E+02  0.96233624E+02  0.94739295E+02  0.93085406E+02
  0.91284810E+02  0.89350852E+02  0.87297141E+02  0.85137341E+02  0.82884985E+02
  0.80553320E+02  0.78155176E+02  0.75702859E+02  0.73208076E+02  0.70681882E+02
  0.68134643E+02  0.65576026E+02  0.63014991E+02  0.60459808E+02  0.57918073E+02
  0.55396734E+02  0.52902123E+02  0.50439982E+02  0.48015502E+02  0.45633355E+02
  0.43297723E+02  0.41012330E+02  0.38780471E+02  0.36605040E+02  0.34488553E+02
  0.32433170E+02  0.30440722E+02  0.28512724E+02  0.26650396E+02  0.24854681E+02
  0.23126261E+02  0.21465570E+02  0.19872808E+02  0.18347957E+02  0.16890792E+02
  0.15500897E+02  0.14177670E+02  0.12920342E+02  0.11727986E+02  0.10599527E+02
  0.95337568E+01  0.85293404E+01  0.75848307E+01  0.66986778E+01  0.58692395E+01
  0.50947917E+01  0.43735390E+01  0.37036245E+01  0.30831395E+01  0.25101332E+01
  0.19826220E+01  0.14985983E+01  0.10560397E+01  0.65291673E+00  0.28720147E+00
 -0.43125143E-01 -0.34006590E+00 -0.60560050E+00 -0.84167910E+00 -0.10502163E+01
 -0.12330856E+01 -0.13921144E+01 -0.15290791E+01 -0.16457012E+01 -0.17436433E+01
 -0.18245064E+01 -0.18898263E+01 -0.19410720E+01 -0.19796435E+01 -0.20068703E+01
 -0.20240103E+01 -0.20322494E+01 -0.20327012E+01 -0.20264068E+01 -0.20143356E+01
 -0.19973858E+01 -0.19763859E+01 -0.19520956E+01 -0.19252077E+01 -0.18963498E+01
 -0.18660867E+01 -0.18349223E+01 -0.18033023E+01 -0.17716164E+01 -0.17402016E+01
 -0.17093446E+01 -0.16792846E+01 -0.16502168E+01 -0.16222945E+01 -0.15956331E+01
 -0.15703123E+01 -0.15463795E+01 -0.15238528E+01 -0.15027237E+01 -0.14829599E+01
 -0.14645086E+01 -0.14472985E+01 -0.14312431E+01 -0.14162425E+01 -0.14021865E+01
 -0.13889564E+01 -0.13764273E+01 -0.13644702E+01 -0.13529538E+01 -0.13417462E+01
 -0.13307168E+01 -0.13197375E+01 -0.13086839E+01 -0.12974371E+01 -0.12858842E+01
 -0.12739194E+01 -0.12614450E+01 -0.12483716E+01 -0.12346193E+01 -0.12201175E+01
 -0.12048055E+01 -0.11886329E+01 -0.11715592E+01 -0.11535542E+01 -0.11345979E+01
 -0.11146799E+01 -0.10937997E+01 -0.10719661E+01 -0.10491968E+01 -0.10255180E+01
 -0.10009639E+01 -0.97557612E+00 -0.94940318E+00 -0.92249990E+00 -0.89492673E+00
 -0.86674911E+00 -0.83803682E+00 -0.80886332E+00 -0.77930506E+00 -0.74944085E+00
 -0.71935119E+00 -0.68911765E+00 -0.65882222E+00 -0.62854675E+00 -0.59837236E+00
 -0.56837890E+00 -0.53864444E+00 -0.50924479E+00 -0.48025306E+00 -0.45173924E+00
 -0.42376988E+00 -0.39640770E+00 -0.36971133E+00 -0.34373508E+00 -0.31852872E+00
 -0.29413728E+00 -0.27060097E+00 -0.24795507E+00 -0.22622987E+00 -0.20545065E+00
 -0.18563774E+00 -0.16680650E+00 -0.14896747E+00 -0.13212644E+00 -0.11628458E+00
 -0.10143867E+00 -0.87581184E-01 -0.74700590E-01 -0.62781518E-01 -0.51805020E-01
 -0.41748818E-01 -0.32587573E-01 -0.24293152E-01 -0.16834912E-01 -0.10179981E-01
 -0.42935447E-02  0.86086933E-03  0.53211067E-02  0.91261076E-02  0.12315632E-01
  0.14929994E-01  0.17009801E-01  0.18595712E-01  0.19728191E-01  0.20447294E-01
  0.20792451E-01  0.20802270E-01  0.20514359E-01  0.19965160E-01  0.19189793E-01
  0.18221931E-01  0.17093674E-01  0.15835454E-01  0.14475947E-01  0.13042008E-01
  0.11558612E-01  0.10048822E-01  0.85337631E-02  0.70326173E-02  0.55626257E-02
  0.41391085E-02  0.27754952E-02  0.14833663E-02  0.27250567E-03 -0.84903786E-03
 -0.18748800E-02 -0.28002229E-02 -0.36217706E-02 -0.43376384E-02 -0.49472579E-02
 -0.54512778E-02 -0.58514619E-02 -0.61505857E-02 -0.63523309E-02 -0.64611808E-02
 -0.64823150E-02 -0.64215069E-02 -0.62850217E-02 -0.60795182E-02 -0.58119534E-02
 -0.54894911E-02 -0.51194150E-02 -0.47090459E-02 -0.42656652E-02 -0.37964429E-02
 -0.33083718E-02 -0.28082073E-02 -0.23024142E-02 -0.17971182E-02 -0.12980651E-02
 -0.81058536E-03 -0.33956484E-03  0.11057804E-03  0.53590955E-03  0.93299218E-03
  0.12988906E-02  0.16311724E-02  0.19279044E-02  0.21876433E-02  0.24094232E-02
  0.25927390E-02  0.27375251E-02  0.28441330E-02  0.29133042E-02  0.29461418E-02
  0.29440800E-02  0.29088518E-02  0.28424553E-02  0.27471198E-02  0.26252712E-02
  0.24794964E-02  0.23125096E-02  0.21271173E-02  0.19261858E-02  0.17126084E-02
  0.14892747E-02  0.12590414E-02  0.10247046E-02  0.78897423E-03  0.55445044E-03
  0.32360242E-03  0.98749194E-04 -0.11795692E-03 -0.32454461E-03 -0.51923535E-03
 -0.70045277E-03 -0.86682958E-03 -0.10172121E-02 -0.11506627E-02 -0.12664595E-02
 -0.13640946E-02 -0.14432698E-02 -0.15038907E-02 -0.15460588E-02 -0.15700624E-02
 -0.15763657E-02 -0.15655967E-02 -0.15385343E-02 -0.14960938E-02 -0.14393127E-02
 -0.13693346E-02 -0.12873939E-02 -0.11947994E-02 -0.10929185E-02 -0.98316089E-03
 -0.86696262E-03 -0.74577093E-03 -0.62102913E-03 -0.49416228E-03 -0.36656364E-03
 -0.23958192E-03 -0.11450943E-03  0.74286541E-05  0.12508409E-03  0.23739412E-03
  0.34338895E-03  0.44219797E-03  0.53305483E-03  0.61530125E-03  0.68838963E-03
  0.75188457E-03  0.80546311E-03  0.84891394E-03  0.88213553E-03  0.90513325E-03
  0.91801552E-03  0.92098915E-03  0.91435383E-03  0.89849595E-03  0.87388172E-03
  0.84104983E-03  0.80060363E-03  0.75320291E-03  0.69955547E-03  0.64040848E-03
  0.57653975E-03  0.50874900E-03  0.43784922E-03  0.36465818E-03  0.28999019E-03
  0.21464815E-03  0.13941597E-03  0.65051480E-04 -0.77202497E-05 -0.78212999E-04
 -0.14578493E-03 -0.20984351E-03 -0.26984978E-03 -0.32532199E-03 -0.37583852E-03
 -0.42104020E-03 -0.46063183E-03 -0.49438315E-03 -0.52212909E-03 -0.54376935E-03
 -0.55926745E-03 -0.56864909E-03 -0.57200002E-03 -0.56946339E-03 -0.56123658E-03
 -0.54756764E-03 -0.52875135E-03 -0.50512490E-03 -0.47706335E-03 -0.44497480E-03
 -0.40929540E-03 -0.37048429E-03 -0.32901838E-03 -0.28538719E-03 -0.24008764E-03
 -0.19361901E-03 -0.14647794E-03 -0.99153664E-04 -0.52123427E-04 -0.58481439E-05
  0.39231647E-04  0.82699517E-04  0.12416655E-03  0.16327436E-03  0.19969776E-03
  0.23314702E-03  0.26336969E-03  0.29015206E-03  0.31332017E-03  0.33274041E-03
  0.34831976E-03  0.36000552E-03  0.36778480E-03  0.37168352E-03  0.37176514E-03
  0.36812898E-03  0.36090837E-03  0.35026834E-03  0.33640327E-03  0.31953412E-03
  0.29990563E-03  0.27778328E-03  0.25345017E-03  0.22720380E-03  0.19935278E-03
  0.17021353E-03  0.14010701E-03  0.10935548E-03  0.78279293E-04  0.47193867E-04
  0.16406707E-04 -0.13785375E-04 -0.43098876E-04 -0.71266030E-04 -0.98037013E-04
 -0.12318192E-03 -0.14649252E-03 -0.16778371E-03 -0.18689475E-03 -0.20369023E-03
 -0.21806077E-03 -0.22992339E-03 -0.23922172E-03 -0.24592587E-03 -0.25003206E-03
 -0.25156206E-03 -0.25056230E-03 -0.24710287E-03 -0.24127623E-03 -0.23319580E-03
 -0.22299434E-03 -0.21082219E-03 -0.19684539E-03 -0.18124372E-03 -0.16420859E-03
 -0.14594094E-03 -0.12664901E-03 -0.10654622E-03 -0.85848927E-04 -0.64774259E-04
 -0.43538007E-04 -0.22352550E-04 -0.14248777E-05  0.19045294E-04  0.38867292E-04
  0.57861131E-04  0.75859009E-04  0.92706659E-04  0.10826454E-03  0.12240883E-03
  0.13503233E-03  0.14604504E-03  0.15537473E-03  0.16296717E-03  0.16878630E-03
  0.17281415E-03  0.17505062E-03  0.17551306E-03  0.17423575E-03  0.17126917E-03
  0.16667915E-03  0.16054590E-03  0.15296293E-03  0.14403583E-03  0.13388101E-03
  0.12262429E-03  0.11039954E-03  0.97347151E-04  0.83612570E-04  0.69344769E-04
  0.54694728E-04  0.39813932E-04  0.24852891E-04  0.99597033E-05 -0.47213240E-05
 -0.19050995E-04 -0.32896461E-04 -0.46132377E-04 -0.58641953E-04 -0.70317905E-04
 -0.81063296E-04 -0.90792258E-04 -0.99430588E-04 -0.10691623E-03 -0.11319962E-03
 -0.11824390E-03 -0.12202504E-03 -0.12453175E-03 -0.12576541E-03 -0.12573971E-03
 -0.12448032E-03 -0.12202440E-03 -0.11841997E-03 -0.11372525E-03 -0.10800790E-03
 -0.10134415E-03 -0.93817904E-04 -0.85519772E-04 -0.76546061E-04 -0.66997728E-04
 -0.56979312E-04 -0.46597852E-04 -0.35961799E-04 -0.25179943E-04 -0.14360356E-04
 -0.36093554E-05  0.69694853E-05  0.17276284E-04  0.27215747E-04  0.36697995E-04
  0.45639332E-04  0.53962931E-04  0.61599447E-04  0.68487538E-04  0.74574309E-04
  0.79815654E-04  0.84176522E-04  0.87631077E-04  0.90162770E-04  0.91764330E-04
  0.92437649E-04  0.92193595E-04  0.91051736E-04  0.89039987E-04  0.86194181E-04
  0.82557578E-04  0.78180302E-04  0.73118735E-04  0.67434850E-04  0.61195510E-04
  0.54471730E-04  0.47337918E-04  0.39871088E-04  0.32150069E-04  0.24254713E-04
  0.16265101E-04  0.82607685E-05  0.31994321E-06 -0.74811839E-05 -0.15069159E-04
 -0.22373924E-04 -0.29329435E-04 -0.35874223E-04 -0.41951910E-04 -0.47511657E-04
 -0.52508562E-04 -0.56903980E-04 -0.60665791E-04 -0.63768589E-04 -0.66193812E-04
 -0.67929795E-04 -0.68971764E-04 -0.69321760E-04 -0.68988497E-04 -0.67987162E-04
 -0.66339153E-04 -0.64071764E-04 -0.61217820E-04 -0.57815261E-04 -0.53906685E-04
 -0.49538862E-04 -0.44762200E-04 -0.39630205E-04 -0.34198903E-04 -0.28526261E-04
 -0.22671590E-04 -0.16694950E-04 -0.10656558E-04 -0.46162030E-05  0.13673252E-05
  0.72367847E-05  0.12937009E-04  0.18415407E-04  0.23622421E-04  0.28511962E-04
  0.33041790E-04  0.37173863E-04  0.40874628E-04  0.44115273E-04  0.46871927E-04
  0.49125805E-04  0.50863308E-04  0.52076066E-04  0.52760933E-04  0.52919930E-04
  0.52560142E-04  0.51693563E-04  0.50336904E-04  0.48511350E-04  0.46242282E-04
  0.43558968E-04  0.40494210E-04  0.37083977E-04  0.33367000E-04  0.29384355E-04
  0.25179032E-04  0.20795482E-04  0.16279170E-04  0.11676118E-04  0.70324482E-05
  0.23939415E-05 -0.21944032E-05 -0.66887896E-05 -0.11047028E-04 -0.15228918E-04
 -0.19196603E-04 -0.22914901E-04 -0.26351601E-04 -0.29477728E-04 -0.32267770E-04
 -0.34699873E-04 -0.36755989E-04 -0.38421999E-04 -0.39687781E-04 -0.40547248E-04
 -0.40998343E-04 -0.41042998E-04 -0.40687052E-04 -0.39940135E-04 -0.38815513E-04
 -0.37329911E-04 -0.35503291E-04 -0.33358611E-04 -0.30921561E-04 -0.28220270E-04
 -0.25284997E-04 -0.22147807E-04 -0.18842234E-04 -0.15402934E-04 -0.11865334E-04
 -0.82652770E-05 -0.46386723E-05 -0.10211442E-05  0.25523056E-05  0.60476274E-05
  0.94320381E-05  0.12674318E-04  0.15745092E-04  0.18617080E-04  0.21265335E-04
  0.23667446E-04  0.25803720E-04  0.27657328E-04  0.29214426E-04  0.30464248E-04
  0.31399162E-04  0.32014697E-04  0.32309541E-04  0.32285508E-04  0.31947474E-04
  0.31303283E-04  0.30363634E-04  0.29141930E-04  0.27654110E-04  0.25918464E-04
  0.23955415E-04  0.21787295E-04  0.19438101E-04  0.16933240E-04  0.14299261E-04
  0.11563584E-04  0.87542237E-05  0.58995069E-05  0.30277977E-05  0.16722145E-06
 -0.26546033E-05 -0.54108245E-05 -0.80756050E-05 -0.10624358E-04 -0.13033966E-04
 -0.15282986E-04 -0.17351831E-04 -0.19222931E-04 -0.20880881E-04 -0.22312553E-04
 -0.23507194E-04 -0.24456499E-04 -0.25154651E-04 -0.25598348E-04 -0.25786799E-04
 -0.25721696E-04 -0.25407163E-04 -0.24849684E-04 -0.24058005E-04 -0.23043024E-04
 -0.21817649E-04 -0.20396651E-04 -0.18796495E-04 -0.17035156E-04 -0.15131924E-04
 -0.13107204E-04 -0.10982299E-04 -0.87791945E-05 -0.65203365E-05 -0.42284074E-05
 -0.19261045E-05  0.36407992E-06  0.26200733E-05  0.48204304E-05  0.69445318E-05
  0.89727729E-05  0.10886739E-04  0.12669369E-04  0.14305099E-04  0.15779997E-04
  0.17081872E-04  0.18200373E-04  0.19127059E-04  0.19855463E-04  0.20381120E-04
  0.20701591E-04  0.20816454E-04  0.20727286E-04  0.20437622E-04  0.19952889E-04
  0.19280336E-04  0.18428937E-04  0.17409281E-04  0.16233449E-04  0.14914880E-04
  0.13468221E-04  0.11909172E-04  0.10254316E-04  0.85209527E-05  0.67269206E-05
  0.48904149E-05  0.30298099E-05  0.11634776E-05 -0.69038928E-06 -0.25139513E-05
 -0.42898900E-05 -0.60015690E-05 -0.76331857E-05 -0.91699142E-05 -0.10598036E-04
 -0.11905057E-04 -0.13079817E-04 -0.14112575E-04 -0.14995092E-04 -0.15720685E-04
 -0.16284279E-04 -0.16682428E-04 -0.16913336E-04 -0.16976847E-04 -0.16874432E-04
 -0.16609150E-04 -0.16185598E-04 -0.15609852E-04 -0.14889388E-04 -0.14032989E-04
 -0.13050648E-04 -0.11953455E-04 -0.10753476E-04 -0.94636248E-05 -0.80975260E-05
 -0.66693771E-05 -0.51938022E-05 -0.36857064E-05 -0.21601274E-05 -0.63208898E-06
  0.88354421E-06  0.23722086E-05  0.38197790E-05  0.52126996E-05  0.65381082E-05
  0.77839526E-05  0.89390971E-05  0.99934189E-05  0.10937894E-04  0.11764673E-04
  0.12467138E-04  0.13039957E-04  0.13479120E-04  0.13781956E-04  0.13947150E-04
  0.13974736E-04  0.13866080E-04  0.13623853E-04  0.13251989E-04  0.12755632E-04
  0.12141069E-04  0.11415662E-04  0.10587759E-04  0.96666009E-05  0.86622268E-05
  0.75853632E-05  0.64473132E-05  0.52598411E-05  0.40350524E-05  0.27852732E-05
  0.15229280E-05  0.26041885E-06 -0.98999492E-06 -0.22163133E-05 -0.34069089E-05
 -0.45506348E-05 -0.56369273E-05 -0.66559012E-05 -0.75984374E-05 -0.84562628E-05
 -0.92220200E-05 -0.98893287E-05 -0.10452836E-04 -0.10908255E-04 -0.11252398E-04
 -0.11483190E-04 -0.11599680E-04 -0.11602034E-04 -0.11491524E-04 -0.11270500E-04
 -0.10942360E-04 -0.10511498E-04 -0.99832576E-05 -0.93638635E-05 -0.86603556E-05
 -0.78805098E-05 -0.70327547E-05 -0.61260829E-05 -0.51699575E-05 -0.41742154E-05
 -0.31489677E-05 -0.21044991E-05 -0.10511661E-05  0.70412403E-09  0.10409129E-05
  0.20594879E-05  0.30467767E-05  0.39935371E-05  0.48910218E-05  0.57310577E-05
  0.65061188E-05  0.72093918E-05  0.78348345E-05  0.83772254E-05  0.88322058E-05
  0.91963122E-05  0.94670000E-05  0.96426587E-05  0.97226166E-05  0.97071374E-05
  0.95974077E-05  0.93955152E-05  0.91044187E-05  0.87279102E-05  0.82705693E-05
  0.77377097E-05  0.71353207E-05  0.64700012E-05  0.57488898E-05  0.49795894E-05
  0.41700888E-05  0.33286811E-05  0.24638803E-05  0.15843364E-05  0.69874991E-06
 -0.18421264E-06 -0.10560024E-05 -0.19082698E-05 -0.27329433E-05 -0.35223045E-05
 -0.42690594E-05 -0.49664045E-05 -0.56080872E-05 -0.61884612E-05 -0.67025342E-05
 -0.71460096E-05 -0.75153210E-05 -0.78076586E-05 -0.80209893E-05 -0.81540671E-05
 -0.82064382E-05 -0.81784360E-05 -0.80711705E-05 -0.78865089E-05 -0.76270499E-05
 -0.72960908E-05 -0.68975883E-05 -0.64361135E-05 -0.59168009E-05 -0.53452930E-05
 -0.47276806E-05 -0.40704387E-05 -0.33803602E-05 -0.26644867E-05 -0.19300375E-05
 -0.11843380E-05 -0.43474769E-06  0.31141151E-06  0.10469260E-05  0.17647591E-05
  0.24581174E-05  0.31205145E-05  0.37458300E-05  0.43283657E-05  0.48628964E-05
  0.53447156E-05  0.57696757E-05  0.61342230E-05  0.64354256E-05  0.66709959E-05
  0.68393061E-05  0.69393973E-05  0.69709824E-05  0.69344415E-05  0.68308119E-05
  0.66617718E-05  0.64296167E-05  0.61372321E-05  0.57880586E-05  0.53860539E-05
  0.49356486E-05  0.44416991E-05  0.39094359E-05  0.33444095E-05  0.27524334E-05
  0.21395250E-05  0.15118453E-05  0.87563812E-06  0.23716822E-06 -0.39733915E-06
 -0.10217584E-05 -0.16301218E-05 -0.22166761E-05 -0.27759359E-05 -0.33027342E-05
 -0.37922695E-05 -0.42401486E-05 -0.46424253E-05 -0.49956344E-05 -0.52968204E-05
 -0.55435613E-05 -0.57339869E-05 -0.58667915E-05 -0.59412412E-05 -0.59571755E-05
 -0.59150034E-05 -0.58156937E-05 -0.56607604E-05 -0.54522427E-05 -0.51926806E-05
 -0.48850848E-05 -0.45329036E-05 -0.41399848E-05 -0.37105352E-05 -0.32490759E-05
 -0.27603957E-05 -0.22495019E-05 -0.17215702E-05 -0.11818925E-05 -0.63582432E-06
 -0.88732956E-07  0.45405526E-06  0.98730598E-06  0.15059267E-05  0.20050150E-05
  0.24799040E-05  0.29262056E-05  0.33398502E-05  0.37171238E-05  0.40546997E-05
  0.43496679E-05  0.45995594E-05  0.48023654E-05  0.49565535E-05  0.50610770E-05
  0.51153817E-05  0.51194056E-05  0.50735759E-05  0.49787996E-05  0.48364509E-05
  0.46483530E-05  0.44167565E-05  0.41443140E-05  0.38340498E-05  0.34893281E-05
  0.31138167E-05  0.27114487E-05  0.22863821E-05  0.18429570E-05  0.13856524E-05
  0.91904115E-06  0.44774456E-06 -0.23612512E-07 -0.49044679E-06 -0.94826061E-06
 -0.13926848E-05 -0.18195199E-05 -0.22247754E-05 -0.26047066E-05 -0.29558485E-05
 -0.32750473E-05 -0.35594878E-05 -0.38067179E-05 -0.40146691E-05 -0.41816732E-05
 -0.43064744E-05 -0.43882386E-05 -0.44265571E-05 -0.44214468E-05 -0.43733465E-05
 -0.42831088E-05 -0.41519878E-05 -0.39816237E-05 -0.37740234E-05 -0.35315375E-05
 -0.32568348E-05 -0.29528731E-05 -0.26228684E-05 -0.22702610E-05 -0.18986802E-05
 -0.15119078E-05 -0.11138394E-05 -0.70844601E-06 -0.29973464E-06  0.10829077E-06
  0.51166831E-06  0.90651611E-06  0.12890694E-05  0.16557159E-05  0.20030296E-05
 atomic pseudo charge-density
  0.12000000E+02  0.11990872E+02  0.11963595E+02  0.11918477E+02  0.11856029E+02
  0.11776938E+02  0.11682056E+02  0.11572368E+02  0.11448972E+02  0.11313045E+02
  0.11165818E+02  0.11008546E+02  0.10842485E+02  0.10668869E+02  0.10488885E+02
  0.10303665E+02  0.10114268E+02  0.99216728E+01  0.97267725E+01  0.95303707E+01
  0.93331825E+01  0.91358361E+01  0.89388763E+01  0.87427697E+01  0.85479104E+01
  0.83546265E+01  0.81631869E+01  0.79738077E+01  0.77866588E+01  0.76018704E+01
  0.74195386E+01  0.72397307E+01  0.70624903E+01  0.68878414E+01  0.67157924E+01
  0.65463393E+01  0.63794689E+01  0.62151610E+01  0.60533903E+01  0.58941287E+01
  0.57373461E+01  0.55830121E+01  0.54310964E+01  0.52815701E+01  0.51344055E+01
  0.49895771E+01  0.48470616E+01  0.47068381E+01  0.45688880E+01  0.44331954E+01
  0.42997466E+01  0.41685301E+01  0.40395367E+01  0.39127591E+01  0.37881918E+01
  0.36658308E+01  0.35456735E+01  0.34277184E+01  0.33119650E+01  0.31984136E+01
  0.30870648E+01  0.29779198E+01  0.28709797E+01  0.27662458E+01  0.26637189E+01
  0.25633997E+01  0.24652885E+01  0.23693845E+01  0.22756868E+01  0.21841930E+01
  0.20949003E+01  0.20078046E+01  0.19229008E+01  0.18401824E+01  0.17596421E+01
  0.16812710E+01  0.16050590E+01  0.15309948E+01  0.14590655E+01  0.13892572E+01
  0.13215544E+01  0.12559402E+01  0.11923966E+01  0.11309040E+01  0.10714416E+01
  0.10139874E+01  0.95851791E+00  0.90500858E+00  0.85343359E+00  0.80376593E+00
  0.75597749E+00  0.71003906E+00  0.66592037E+00  0.62359018E+00  0.58301628E+00
  0.54416557E+00  0.50700411E+00  0.47149715E+00  0.43760923E+00  0.40530420E+00
  0.37454526E+00  0.34529507E+00  0.31751579E+00  0.29116910E+00  0.26621631E+00
  0.24261840E+00  0.22033606E+00  0.19932978E+00  0.17955989E+00  0.16098661E+00
  0.14357014E+00  0.12727068E+00  0.11204852E+00  0.97864044E-01  0.84677851E-01
  0.72450758E-01  0.61143869E-01  0.50718627E-01  0.41136856E-01  0.32360816E-01
  0.24353242E-01  0.17077392E-01  0.10497088E-01  0.45767580E-02 -0.71852945E-03
 -0.54230247E-02 -0.95702646E-02 -0.13193040E-01 -0.16323364E-01 -0.18992448E-01
 -0.21230670E-01 -0.23067556E-01 -0.24531757E-01 -0.25651028E-01 -0.26452216E-01
 -0.26961240E-01 -0.27203082E-01 -0.27201777E-01 -0.26980406E-01 -0.26561086E-01
 -0.25964974E-01 -0.25212257E-01 -0.24322164E-01 -0.23312957E-01 -0.22201947E-01
 -0.21005493E-01 -0.19739016E-01 -0.18417007E-01 -0.17053040E-01 -0.15659788E-01
 -0.14249038E-01 -0.12831707E-01 -0.11417863E-01 -0.10016743E-01 -0.86367774E-02
 -0.72856101E-02 -0.59701241E-02 -0.46964652E-02 -0.34700685E-02 -0.22956843E-02
 -0.11774060E-02 -0.11869741E-03  0.87757844E-03  0.18091307E-02  0.26742115E-02
  0.34715864E-02  0.42005052E-02  0.48606719E-02  0.54522156E-02  0.59756606E-02
  0.64318976E-02  0.68221545E-02  0.71479678E-02  0.74111548E-02  0.76137853E-02
  0.77581554E-02  0.78467602E-02  0.78822688E-02  0.78674991E-02  0.78053935E-02
  0.76989957E-02  0.75514284E-02  0.73658718E-02  0.71455432E-02  0.68936773E-02
  0.66135081E-02  0.63082512E-02  0.59810876E-02  0.56351484E-02  0.52735011E-02
  0.48991356E-02  0.45149533E-02  0.41237554E-02  0.37282335E-02  0.33309611E-02
  0.29343853E-02  0.25408207E-02  0.21524436E-02  0.17712875E-02  0.13992393E-02
  0.10380365E-02  0.68926573E-03  0.35436144E-03  0.34605971E-04 -0.26886986E-03
 -0.55508533E-03 -0.82320771E-03 -0.10725495E-02 -0.13025649E-02 -0.15128461E-02
 -0.17031185E-02 -0.18732361E-02 -0.20231755E-02 -0.21530309E-02 -0.22630072E-02
 -0.23534139E-02 -0.24246588E-02 -0.24772402E-02 -0.25117407E-02 -0.25288196E-02
 -0.25292059E-02 -0.25136906E-02 -0.24831198E-02 -0.24383875E-02 -0.23804279E-02
 -0.23102090E-02 -0.22287252E-02 -0.21369907E-02 -0.20360328E-02 -0.19268858E-02
 -0.18105847E-02 -0.16881593E-02 -0.15606288E-02 -0.14289964E-02 -0.12942444E-02
 -0.11573298E-02 -0.10191795E-02 -0.88068694E-03 -0.74270801E-03 -0.60605822E-03
 -0.47150961E-03 -0.33978832E-03 -0.21157239E-03 -0.87490017E-04  0.31881938E-04
  0.14601903E-03  0.25445002E-03  0.35675729E-03  0.45257701E-03  0.54159893E-03
  0.62356597E-03  0.69827341E-03  0.76556796E-03  0.82534647E-03  0.87755448E-03
  0.92218456E-03  0.95927438E-03  0.98890469E-03  0.10111971E-02  0.10263118E-02
  0.10344449E-02  0.10358261E-02  0.10307159E-02  0.10194026E-02  0.10022003E-02
  0.97944508E-03  0.95149302E-03  0.91871687E-03  0.88150342E-03  0.84025069E-03
  0.79536517E-03  0.74725919E-03  0.69634824E-03  0.64304849E-03  0.58777432E-03
  0.53093601E-03  0.47293751E-03  0.41417433E-03  0.35503157E-03  0.29588208E-03
  0.23708475E-03  0.17898295E-03  0.12190311E-03  0.66153476E-04  0.12022968E-04
 -0.40219768E-04 -0.90327185E-04 -0.13807349E-03 -0.18325516E-03 -0.22569133E-03
 -0.26522398E-03 -0.30171808E-03 -0.33506149E-03 -0.36516482E-03 -0.39196112E-03
 -0.41540548E-03 -0.43547447E-03 -0.45216554E-03 -0.46549630E-03 -0.47550366E-03
 -0.48224298E-03 -0.48578708E-03 -0.48622519E-03 -0.48366187E-03 -0.47821586E-03
 -0.47001893E-03 -0.45921458E-03 -0.44595687E-03 -0.43040914E-03 -0.41274273E-03
 -0.39313570E-03 -0.37177160E-03 -0.34883815E-03 -0.32452607E-03 -0.29902783E-03
 -0.27253648E-03 -0.24524451E-03 -0.21734273E-03 -0.18901922E-03 -0.16045835E-03
 -0.13183980E-03 -0.10333768E-03 -0.75119683E-04 -0.47346363E-04 -0.20170389E-04
  0.62640664E-05  0.31821889E-04  0.56377519E-04  0.79815369E-04  0.10203017E-03
  0.12292727E-03  0.14242282E-03  0.16044393E-03  0.17692873E-03  0.19182639E-03
  0.20509707E-03  0.21671178E-03  0.22665225E-03  0.23491064E-03  0.24148930E-03
  0.24640042E-03  0.24966568E-03  0.25131576E-03  0.25138998E-03  0.24993573E-03
  0.24700795E-03  0.24266863E-03  0.23698619E-03  0.23003489E-03  0.22189424E-03
  0.21264835E-03  0.20238534E-03  0.19119668E-03  0.17917655E-03  0.16642126E-03
  0.15302857E-03  0.13909711E-03  0.12472578E-03  0.11001317E-03  0.95056977E-04
  0.79953499E-04  0.64797089E-04  0.49679679E-04  0.34690310E-04  0.19914708E-04
  0.54348777E-05 -0.86712629E-05 -0.22330217E-04 -0.35473208E-04 -0.48036442E-04
 -0.59961335E-04 -0.71194705E-04 -0.81688927E-04 -0.91402050E-04 -0.10029788E-03
 -0.10834603E-03 -0.11552194E-03 -0.12180684E-03 -0.12718770E-03 -0.13165717E-03
 -0.13521344E-03 -0.13786011E-03 -0.13960601E-03 -0.14046503E-03 -0.14045586E-03
 -0.13960180E-03 -0.13793046E-03 -0.13547353E-03 -0.13226642E-03 -0.12834803E-03
 -0.12376036E-03 -0.11854826E-03 -0.11275902E-03 -0.10644210E-03 -0.99648731E-04
 -0.92431608E-04 -0.84844535E-04 -0.76942082E-04 -0.68779259E-04 -0.60411178E-04
 -0.51892737E-04 -0.43278306E-04 -0.34621429E-04 -0.25974533E-04 -0.17388654E-04
 -0.89131804E-05 -0.59560583E-06  0.75186954E-05  0.15386678E-04  0.22967814E-04
  0.30224268E-04  0.37121045E-04  0.43626121E-04  0.49710561E-04  0.55348603E-04
  0.60517731E-04  0.65198728E-04  0.69375704E-04  0.73036105E-04  0.76170711E-04
  0.78773602E-04  0.80842115E-04  0.82376782E-04  0.83381250E-04  0.83862184E-04
  0.83829160E-04  0.83294535E-04  0.82273316E-04  0.80783005E-04  0.78843444E-04
  0.76476643E-04  0.73706599E-04  0.70559116E-04  0.67061613E-04  0.63242923E-04
  0.59133099E-04  0.54763208E-04  0.50165130E-04  0.45371353E-04  0.40414773E-04
  0.35328493E-04  0.30145623E-04  0.24899093E-04  0.19621466E-04  0.14344750E-04
  0.91002348E-05  0.39183184E-05 -0.11716457E-05 -0.61414969E-05 -0.10964405E-04
 -0.15614995E-04 -0.20069466E-04 -0.24305692E-04 -0.28303314E-04 -0.32043823E-04
 -0.35510624E-04 -0.38689094E-04 -0.41566620E-04 -0.44132635E-04 -0.46378631E-04
 -0.48298169E-04 -0.49886866E-04 -0.51142382E-04 -0.52064389E-04 -0.52654529E-04
 -0.52916365E-04 -0.52855316E-04 -0.52478591E-04 -0.51795106E-04 -0.50815398E-04
 -0.49551529E-04 -0.48016985E-04 -0.46226565E-04 -0.44196269E-04 -0.41943182E-04
 -0.39485346E-04 -0.36841641E-04 -0.34031654E-04 -0.31075549E-04 -0.27993942E-04
 -0.24807764E-04 -0.21538138E-04 -0.18206249E-04 -0.14833219E-04 -0.11439983E-04
 -0.80471726E-05 -0.46749993E-05 -0.13431444E-05  0.19293453E-05  0.51241568E-05
  0.82238041E-05  0.11211714E-04  0.14072307E-04  0.16791066E-04  0.19354604E-04
  0.21750719E-04  0.23968441E-04  0.25998077E-04  0.27831237E-04  0.29460864E-04
  0.30881243E-04  0.32088015E-04  0.33078172E-04  0.33850051E-04  0.34403315E-04
  0.34738932E-04  0.34859144E-04  0.34767427E-04  0.34468449E-04  0.33968017E-04
  0.33273027E-04  0.32391392E-04  0.31331988E-04  0.30104572E-04  0.28719716E-04
  0.27188725E-04  0.25523557E-04  0.23736738E-04  0.21841283E-04  0.19850602E-04
  0.17778420E-04  0.15638686E-04  0.13445485E-04  0.11212959E-04  0.89552116E-05
  0.66862356E-05  0.44198254E-05  0.21695016E-05 -0.51564621E-07 -0.22306229E-05
 -0.43554115E-05 -0.64142210E-05 -0.83959535E-05 -0.10290177E-04 -0.12087175E-04
 -0.13777992E-04 -0.15354469E-04 -0.16809283E-04 -0.18135970E-04 -0.19328950E-04
 -0.20383544E-04 -0.21295983E-04 -0.22063417E-04 -0.22683913E-04 -0.23156451E-04
 -0.23480910E-04 -0.23658059E-04 -0.23689528E-04 -0.23577789E-04 -0.23326124E-04
 -0.22938590E-04 -0.22419980E-04 -0.21775785E-04 -0.21012144E-04 -0.20135799E-04
 -0.19154044E-04 -0.18074668E-04 -0.16905904E-04 -0.15656371E-04 -0.14335013E-04
 -0.12951044E-04 -0.11513885E-04 -0.10033106E-04 -0.85183668E-05 -0.69793560E-05
 -0.54257340E-05 -0.38670760E-05 -0.23128165E-05 -0.77219524E-06  0.74579379E-06
  0.22324519E-05  0.36794221E-05  0.50787327E-05  0.64228381E-05  0.77046559E-05
  0.89176012E-05  0.10055617E-04  0.11113199E-04  0.12085424E-04  0.12967961E-04
  0.13757093E-04  0.14449727E-04  0.15043398E-04  0.15536277E-04  0.15927169E-04
  0.16215506E-04  0.16401346E-04  0.16485356E-04  0.16468798E-04  0.16353515E-04
  0.16141906E-04  0.15836902E-04  0.15441942E-04  0.14960942E-04  0.14398264E-04
  0.13758680E-04  0.13047340E-04  0.12269733E-04  0.11431648E-04  0.10539136E-04
  0.95984691E-05  0.86160966E-05  0.75986076E-05  0.65526873E-05  0.54850758E-05
  0.44025277E-05  0.33117710E-05  0.22194681E-05  0.11321771E-05  0.56314841E-07
 -0.10018790E-05 -0.20363759E-05 -0.30413904E-05 -0.40114106E-05 -0.49412262E-05
 -0.58259540E-05 -0.66610618E-05 -0.74423888E-05 -0.81661642E-05 -0.88290232E-05
 -0.94280196E-05 -0.99606367E-05 -0.10424795E-04 -0.10818855E-04 -0.11141625E-04
 -0.11392354E-04 -0.11570733E-04 -0.11676887E-04 -0.11711371E-04 -0.11675154E-04
 -0.11569609E-04 -0.11396502E-04 -0.11157966E-04 -0.10856491E-04 -0.10494899E-04
 -0.10076323E-04 -0.96041829E-05 -0.90821596E-05 -0.85141712E-05 -0.79043443E-05
 -0.72569867E-05 -0.65765588E-05 -0.58676449E-05 -0.51349240E-05 -0.43831406E-05
 -0.36170756E-05 -0.28415178E-05 -0.20612349E-05 -0.12809463E-05 -0.50529582E-06
  0.26117475E-06  0.10140504E-05  0.17490670E-05  0.24621342E-05  0.31493564E-05
  0.38070532E-05  0.44317768E-05  0.50203293E-05  0.55697774E-05  0.60774653E-05
  0.65410260E-05  0.69583907E-05  0.73277963E-05  0.76477910E-05  0.79172376E-05
  0.81353159E-05  0.83015219E-05  0.84156660E-05  0.84778696E-05  0.84885589E-05
  0.84484583E-05  0.83585809E-05  0.82202185E-05  0.80349297E-05  0.78045262E-05
  0.75310587E-05  0.72168010E-05  0.68642334E-05  0.64760246E-05  0.60550134E-05
  0.56041896E-05  0.51266737E-05  0.46256970E-05  0.41045809E-05  0.35667157E-05
  0.30155400E-05  0.24545199E-05  0.18871278E-05  0.13168222E-05  0.74702756E-06
  0.18111489E-06 -0.37761756E-06 -0.92596238E-06 -0.14608205E-05 -0.19792178E-05
 -0.24783207E-05 -0.29554508E-05 -0.34080981E-05 -0.38339337E-05 -0.42308203E-05
 -0.45968222E-05 -0.49302141E-05 -0.52294873E-05 -0.54933564E-05 -0.57207630E-05
 -0.59108788E-05 -0.60631073E-05 -0.61770839E-05 -0.62526747E-05 -0.62899739E-05
 -0.62893006E-05 -0.62511929E-05 -0.61764024E-05 -0.60658862E-05 -0.59207990E-05
 -0.57424829E-05 -0.55324576E-05 -0.52924086E-05 -0.50241749E-05 -0.47297366E-05
 -0.44112007E-05 -0.40707877E-05 -0.37108163E-05 -0.33336889E-05 -0.29418762E-05
 -0.25379019E-05 -0.21243269E-05 -0.17037342E-05 -0.12787129E-05 -0.85184321E-06
 -0.42568161E-06 -0.27457769E-08  0.41449948E-06  0.82365603E-06  0.12224056E-05
  0.16085223E-05  0.19798847E-05  0.23344864E-05  0.26704471E-05  0.29860210E-05
  0.32796062E-05  0.35497518E-05  0.37951643E-05  0.40147136E-05  0.42074371E-05
  0.43725435E-05  0.45094150E-05  0.46176088E-05  0.46968575E-05  0.47470682E-05
  0.47683211E-05  0.47608665E-05  0.47251215E-05  0.46616651E-05  0.45712327E-05
  0.44547102E-05  0.43131264E-05  0.41476453E-05  0.39595575E-05  0.37502712E-05
  0.35213021E-05  0.32742632E-05  0.30108541E-05  0.27328501E-05  0.24420902E-05
  0.21404662E-05  0.18299101E-05  0.15123828E-05  0.11898618E-05  0.86432961E-06
  0.53776157E-06  0.21211462E-06 -0.11068422E-06 -0.42874882E-06 -0.74024463E-06
 -0.10433988E-05 -0.13365102E-05 -0.16179581E-05 -0.18862112E-05 -0.21398357E-05
 -0.23775020E-05 -0.25979921E-05 -0.28002046E-05 -0.29831607E-05 -0.31460078E-05
 -0.32880234E-05 -0.34086178E-05 -0.35073356E-05 -0.35838574E-05 -0.36379997E-05
 -0.36697142E-05 -0.36790868E-05 -0.36663354E-05 -0.36318067E-05 -0.35759732E-05
 -0.34994282E-05 -0.34028814E-05 -0.32871528E-05 -0.31531672E-05 -0.30019465E-05
 -0.28346033E-05 -0.26523330E-05 -0.24564051E-05 -0.22481558E-05 -0.20289783E-05
 -0.18003146E-05 -0.15636456E-05 -0.13204826E-05 -0.10723572E-05 -0.82081240E-06
 -0.56739329E-06 -0.31363753E-06 -0.61066471E-07  0.18882375E-06  0.43457084E-06
  0.67475468E-06  0.90800526E-06  0.11330103E-05  0.13485223E-05  0.15533655E-05
  0.17464416E-05  0.19267358E-05  0.20933216E-05  0.22453655E-05  0.23821308E-05
  0.25029809E-05  0.26073816E-05  0.26949036E-05  0.27652236E-05  0.28181250E-05
  0.28534977E-05  0.28713379E-05  0.28717468E-05  0.28549284E-05  0.28211875E-05
  0.27709266E-05  0.27046421E-05  0.26229205E-05  0.25264339E-05  0.24159346E-05
  0.22922500E-05  0.21562766E-05  0.20089740E-05  0.18513582E-05  0.16844951E-05
  0.15094933E-05  0.13274971E-05  0.11396793E-05  0.94723362E-06  0.75136760E-06
  0.55329502E-06  0.35422863E-06  0.15537289E-06 -0.42083135E-07 -0.23697271E-06
 -0.42815813E-06 -0.61453724E-06 -0.79504954E-06 -0.96868212E-06 -0.11344751E-05
 -0.12915268E-05 -0.14389983E-05 -0.15761182E-05 -0.17021857E-05 -0.18165745E-05
 -0.19187358E-05 -0.20082000E-05 -0.20845792E-05 -0.21475685E-05 -0.21969465E-05
 -0.22325759E-05 -0.22544034E-05 -0.22624588E-05 -0.22568540E-05 -0.22377814E-05
 -0.22055118E-05 -0.21603917E-05 -0.21028404E-05 -0.20333469E-05 -0.19524659E-05
 -0.18608135E-05 -0.17590634E-05 -0.16479417E-05 -0.15282222E-05 -0.14007209E-05
 -0.12662911E-05 -0.11258175E-05 -0.98021068E-06 -0.83040128E-06 -0.67733433E-06
 -0.52196331E-06 -0.36524444E-06 -0.20813090E-06 -0.51567176E-07  0.10351649E-06
  0.25620946E-06  0.40562593E-06  0.55090992E-06  0.69124003E-06  0.82583397E-06
  0.95395271E-06  0.10749044E-05  0.11880481E-05  0.12927968E-05  0.13886203E-05
  0.14750478E-05  0.15516701E-05  0.16181412E-05  0.16741796E-05  0.17195692E-05
  0.17541601E-05  0.17778684E-05  0.17906762E-05  0.17926305E-05  0.17838428E-05
  0.17644872E-05  0.17347989E-05  0.16950718E-05  0.16456566E-05  0.15869574E-05
  0.15194292E-05  0.14435744E-05  0.13599391E-05  0.12691098E-05  0.11717089E-05
  0.10683912E-05  0.95983894E-06  0.84675804E-06  0.72987329E-06  0.60992395E-06
  0.48765918E-06  0.36383345E-06  0.23920202E-06  0.11451645E-06 -0.94798018E-08
 -0.13205575E-06 -0.25249704E-06 -0.37010997E-06 -0.48422546E-06 -0.59420263E-06
 -0.69943237E-06 -0.79934054E-06 -0.89339101E-06 -0.98108838E-06 -0.10619805E-05
 -0.11356606E-05 -0.12017692E-05 -0.12599959E-05 -0.13100802E-05 -0.13518131E-05
 -0.13850373E-05 -0.14096477E-05 -0.14255915E-05 -0.14328678E-05 -0.14315273E-05
 -0.14216710E-05 -0.14034494E-05 -0.13770611E-05 -0.13427506E-05 -0.13008071E-05
 -0.12515616E-05 -0.11953849E-05 -0.11326849E-05 -0.10639038E-05 -0.98951485E-06
 -0.91001965E-06 -0.82594455E-06 -0.73783744E-06 -0.64626421E-06 -0.55180525E-06
 -0.45505183E-06 -0.35660256E-06 -0.25705971E-06 -0.15702567E-06 -0.57099359E-07
  0.42127260E-07  0.14007258E-06  0.23616870E-06  0.32986461E-06  0.42062925E-06
  0.50795447E-06  0.59135775E-06  0.67038478E-06  0.74461186E-06  0.81364808E-06
  0.87713724E-06  0.93475966E-06  0.98623360E-06  0.10313166E-05  0.10698065E-05
  0.11015422E-05  0.11264041E-05  0.11443144E-05  0.11552375E-05  0.11591792E-05
  0.11561866E-05  0.11463474E-05  0.11297886E-05  0.11066760E-05  0.10772123E-05
   16.2516435017787      T
 Non local Part
           2           2   1.24223921191370     
   19.9737610923836        17.9274775243860        17.9274775243860     
   16.0566240322492     
 Reciprocal Space Part
  0.00000000E+00 -0.12040639E+00 -0.47850379E+00 -0.10649915E+01 -0.18645827E+01
 -0.28563215E+01 -0.40140175E+01 -0.53067909E+01 -0.66997146E+01 -0.81545437E+01
 -0.96305151E+01 -0.11085203E+02 -0.12475414E+02 -0.13758100E+02 -0.14891275E+02
 -0.15834915E+02 -0.16551827E+02 -0.17008458E+02 -0.17175643E+02 -0.17029266E+02
 -0.16550825E+02 -0.15727882E+02 -0.14554405E+02 -0.13030974E+02 -0.11164861E+02
 -0.89699759E+01 -0.64666791E+01 -0.36814682E+01 -0.64653788E+00  0.26007725E+01
  0.60186366E+01  0.95614892E+01  0.13180850E+02  0.16826210E+02  0.20445953E+02
  0.23988310E+02  0.27402309E+02  0.30638716E+02  0.33650938E+02  0.36395876E+02
  0.38834708E+02  0.40933586E+02  0.42664236E+02  0.44004443E+02  0.44938422E+02
  0.45457056E+02  0.45558006E+02  0.45245683E+02  0.44531100E+02  0.43431581E+02
  0.41970364E+02  0.40176084E+02  0.38082163E+02  0.35726109E+02  0.33148751E+02
  0.30393418E+02  0.27505084E+02  0.24529497E+02  0.21512307E+02  0.18498224E+02
  0.15530202E+02  0.12648684E+02  0.98909199E+01  0.72903614E+01  0.48761548E+01
  0.26727365E+01  0.69953785E+00 -0.10291958E+01 -0.25044721E+01 -0.37225051E+01
 -0.46845598E+01 -0.53966941E+01 -0.58694065E+01 -0.61172019E+01 -0.61580852E+01
 -0.60129994E+01 -0.57052211E+01 -0.52597287E+01 -0.47025609E+01 -0.40601780E+01
 -0.33588437E+01 -0.26240393E+01 -0.18799246E+01 -0.11488551E+01 -0.45096684E+00
  0.19616542E+00  0.77778976E+00  0.12821564E+01  0.17006128E+01  0.20276168E+01
  0.22606694E+01  0.24001743E+01  0.24492295E+01  0.24133607E+01  0.23002042E+01
  0.21191531E+01  0.18809743E+01  0.15974104E+01  0.12807771E+01  0.94356777E+00
 Real Space Part
  0.00000000E+00  0.25275332E+00  0.10091116E+01  0.22633826E+01  0.40061221E+01
  0.62241975E+01  0.89008765E+01  0.12015941E+02  0.15545823E+02  0.19463768E+02
  0.23740011E+02  0.28341988E+02  0.33234552E+02  0.38380220E+02  0.43739428E+02
  0.49270810E+02  0.54931482E+02  0.60677344E+02  0.66463393E+02  0.72244040E+02
  0.77973434E+02  0.83605797E+02  0.89095751E+02  0.94398653E+02  0.99470922E+02
  0.10427037E+03  0.10875650E+03  0.11289086E+03  0.11663729E+03  0.11996223E+03
  0.12283499E+03  0.12522802E+03  0.12711710E+03  0.12848156E+03  0.12930450E+03
  0.12957293E+03  0.12927789E+03  0.12841458E+03  0.12698241E+03  0.12498507E+03
  0.12243055E+03  0.11933109E+03  0.11570315E+03  0.11156732E+03  0.10694820E+03
  0.10187427E+03  0.96377667E+02  0.90494001E+02  0.84262090E+02  0.77723689E+02
  0.70923177E+02  0.63907227E+02  0.56724439E+02  0.49424963E+02  0.42060083E+02
  0.34681800E+02  0.27342387E+02  0.20093931E+02  0.12987872E+02  0.60745285E+01
 -0.59737939E+00 -0.69812081E+01 -0.13032864E+02 -0.18711270E+02 -0.23978824E+02
 -0.28801842E+02 -0.33150981E+02 -0.37001644E+02 -0.40334360E+02 -0.43135131E+02
 -0.45395750E+02 -0.47114088E+02 -0.48294333E+02 -0.48947192E+02 -0.49090051E+02
 -0.48747100E+02 -0.47949336E+02 -0.46733988E+02 -0.45143515E+02 -0.43059950E+02
 -0.40427323E+02 -0.37315506E+02 -0.33797719E+02 -0.29953282E+02 -0.25867081E+02
 -0.21629096E+02 -0.17333792E+02 -0.13079633E+02 -0.89684047E+01 -0.51046280E+01
 -0.15948812E+01  0.14528994E+01  0.39300875E+01  0.57281334E+01  0.67397681E+01
  0.68565584E+01  0.59728132E+01  0.40698437E+01  0.56037729E+00  0.00000000E+00
 Reciprocal Space Part
  0.00000000E+00  0.13111411E+00  0.52125389E+00  0.11608771E+01  0.20342967E+01
  0.31200011E+01  0.43910944E+01  0.58158460E+01  0.73583416E+01  0.89792191E+01
  0.10636478E+02  0.12286346E+02  0.13884179E+02  0.15385393E+02  0.16746383E+02
  0.17925443E+02  0.18883638E+02  0.19585628E+02  0.20000430E+02  0.20102085E+02
  0.19870237E+02  0.19290596E+02  0.18355286E+02  0.17063069E+02  0.15419427E+02
  0.13436528E+02  0.11133046E+02  0.85338600E+01  0.56696243E+01  0.25762301E+01
 -0.70584108E+00 -0.41322528E+01 -0.76556257E+01 -0.11226409E+02 -0.14793797E+02
 -0.18306661E+02 -0.21714498E+02 -0.24968358E+02 -0.28021736E+02 -0.30831420E+02
 -0.33358268E+02 -0.35567902E+02 -0.37431305E+02 -0.38925309E+02 -0.40032966E+02
 -0.40743799E+02 -0.41053916E+02 -0.40966001E+02 -0.40489174E+02 -0.39638729E+02
 -0.38435749E+02 -0.36906623E+02 -0.35082454E+02 -0.32998394E+02 -0.30692906E+02
 -0.28206974E+02 -0.25583282E+02 -0.22865372E+02 -0.20096806E+02 -0.17320348E+02
 -0.14577183E+02 -0.11906183E+02 -0.93432431E+01 -0.69207028E+01 -0.46668463E+01
 -0.26055107E+01 -0.75579565E+00  0.86811754E+00  0.22570371E+01  0.34067234E+01
  0.43177476E+01  0.49952511E+01  0.54486164E+01  0.56910574E+01  0.57391426E+01
  0.56122631E+01  0.53320611E+01  0.49218315E+01  0.44059136E+01  0.38090860E+01
  0.31559796E+01  0.24705219E+01  0.17754247E+01  0.10917258E+01  0.43839381E+00
 -0.16799693E+00 -0.71351629E+00 -0.11870498E+01 -0.15803910E+01 -0.18882557E+01
 -0.21082209E+01 -0.22405940E+01 -0.22882180E+01 -0.22562214E+01 -0.21517215E+01
 -0.19834907E+01 -0.17615978E+01 -0.14970335E+01 -0.12013319E+01 -0.88619860E+00
 Real Space Part
  0.00000000E+00 -0.22702220E+00 -0.90635748E+00 -0.20328237E+01 -0.35978230E+01
 -0.55894005E+01 -0.79923256E+01 -0.10788196E+02 -0.13955563E+02 -0.17470080E+02
 -0.21304667E+02 -0.25429700E+02 -0.29813212E+02 -0.34421119E+02 -0.39217454E+02
 -0.44164621E+02 -0.49223656E+02 -0.54354507E+02 -0.59516313E+02 -0.64667701E+02
 -0.69767082E+02 -0.74772953E+02 -0.79644202E+02 -0.84340409E+02 -0.88822148E+02
 -0.93051289E+02 -0.96991279E+02 -0.10060743E+03 -0.10386721E+03 -0.10674044E+03
 -0.10919964E+03 -0.11122015E+03 -0.11278041E+03 -0.11386215E+03 -0.11445051E+03
 -0.11453422E+03 -0.11410574E+03 -0.11316131E+03 -0.11170104E+03 -0.10972895E+03
 -0.10725298E+03 -0.10428496E+03 -0.10084058E+03 -0.96939293E+02 -0.92604199E+02
 -0.87861921E+02 -0.82742421E+02 -0.77278798E+02 -0.71507065E+02 -0.65465883E+02
 -0.59196278E+02 -0.52741335E+02 -0.46145855E+02 -0.39456008E+02 -0.32718954E+02
 -0.25982450E+02 -0.19294448E+02 -0.12702668E+02 -0.62541730E+01  0.50625593E-02
  0.60305966E+01  0.11779955E+02  0.17213068E+02  0.22292698E+02  0.26984859E+02
  0.31259224E+02  0.35089509E+02  0.38453849E+02  0.41335137E+02  0.43721346E+02
  0.45605818E+02  0.46987520E+02  0.47871265E+02  0.48267892E+02  0.48194408E+02
  0.47674099E+02  0.46736528E+02  0.45416995E+02  0.43755595E+02  0.41642942E+02
  0.39027491E+02  0.35974867E+02  0.32553701E+02  0.28838193E+02  0.24907620E+02
  0.20845888E+02  0.16740974E+02  0.12684472E+02  0.87709651E+01  0.50974839E+01
  0.17628781E+01 -0.11328294E+01 -0.34890602E+01 -0.52053878E+01 -0.61826517E+01
 -0.63206846E+01 -0.55219322E+01 -0.37696308E+01 -0.51950604E+00  0.00000000E+00
 Non local Part
           0           2   1.24223921191370     
   2.55691249141386        3.86640738919387        3.86640738919387     
   5.84550372909620     
 Reciprocal Space Part
  0.34982583E+02  0.34629252E+02  0.33575582E+02  0.31840416E+02  0.29454730E+02
  0.26460995E+02  0.22912312E+02  0.18871328E+02  0.14408965E+02  0.96029880E+01
  0.45364448E+01 -0.70398887E+00 -0.60297189E+01 -0.11351962E+02 -0.16583456E+02
 -0.21640116E+02 -0.26442594E+02 -0.30917720E+02 -0.34999788E+02 -0.38631665E+02
 -0.41765691E+02 -0.44364377E+02 -0.46400867E+02 -0.47859167E+02 -0.48734149E+02
 -0.49031319E+02 -0.48766380E+02 -0.47964582E+02 -0.46659900E+02 -0.44894048E+02
 -0.42715366E+02 -0.40177603E+02 -0.37338626E+02 -0.34259090E+02 -0.31001098E+02
 -0.27626883E+02 -0.24197538E+02 -0.20771824E+02 -0.17405086E+02 -0.14148279E+02
 -0.11047148E+02 -0.81415497E+01 -0.54649480E+01 -0.30440686E+01 -0.89872713E+00
  0.95817982E+00  0.25205251E+01  0.37886550E+01  0.47689606E+01  0.54733330E+01
  0.59185222E+01  0.61254192E+01  0.61182835E+01  0.59239376E+01  0.55709505E+01
  0.50888305E+01  0.45072484E+01  0.38553073E+01  0.31608760E+01  0.24499991E+01
  0.17463944E+01  0.10710453E+01  0.44189298E+00 -0.12636874E+00 -0.62239875E+00
 -0.10382157E+01 -0.13691145E+01 -0.16134988E+01 -0.17726417E+01 -0.18503839E+01
 -0.18527831E+01 -0.17877279E+01 -0.16645294E+01 -0.14935025E+01 -0.12855528E+01
 -0.10517767E+01 -0.80308962E+00 -0.54988809E+00 -0.30175564E+00 -0.67217349E-01
  0.14645267E+00  0.33336866E+00  0.48911498E+00  0.61077381E+00  0.69690148E+00
  0.74745791E+00  0.76369467E+00  0.74800806E+00  0.70376456E+00  0.63510607E+00
  0.54674299E+00  0.44374256E+00  0.33132007E+00  0.21463971E+00  0.98631111E-01
 -0.12173158E-01 -0.11377494E+00 -0.20281963E+00 -0.27667501E+00 -0.33347914E+00
 Real Space Part
 -0.12535468E+03 -0.12530038E+03 -0.12513754E+03 -0.12486629E+03 -0.12448687E+03
 -0.12399960E+03 -0.12340491E+03 -0.12270331E+03 -0.12189544E+03 -0.12098200E+03
 -0.11996382E+03 -0.11884183E+03 -0.11761707E+03 -0.11629070E+03 -0.11486396E+03
 -0.11333825E+03 -0.11171507E+03 -0.10999605E+03 -0.10818295E+03 -0.10627767E+03
 -0.10428222E+03 -0.10219877E+03 -0.10002964E+03 -0.97777272E+02 -0.95444283E+02
 -0.93033424E+02 -0.90547608E+02 -0.87989905E+02 -0.85363542E+02 -0.82671909E+02
 -0.79918557E+02 -0.77107201E+02 -0.74241718E+02 -0.71326150E+02 -0.68364702E+02
 -0.65361737E+02 -0.62321781E+02 -0.59249516E+02 -0.56149778E+02 -0.53027556E+02
 -0.49887982E+02 -0.46736331E+02 -0.43578014E+02 -0.40418572E+02 -0.37263667E+02
 -0.34119076E+02 -0.30990684E+02 -0.27884471E+02 -0.24806508E+02 -0.21762940E+02
 -0.18759981E+02 -0.15803899E+02 -0.12901003E+02 -0.10057635E+02 -0.72801522E+01
 -0.45749143E+01 -0.19482708E+01  0.59345524E+00  0.30439814E+01  0.53970815E+01
  0.76466012E+01  0.97864738E+01  0.11810737E+02  0.13713547E+02  0.15489198E+02
  0.17132136E+02  0.18636977E+02  0.19998520E+02  0.21211767E+02  0.22271938E+02
  0.23174484E+02  0.23915105E+02  0.24489764E+02  0.24894701E+02  0.25126449E+02
  0.25181843E+02  0.25058056E+02  0.24752885E+02  0.24265225E+02  0.23672469E+02
  0.23025932E+02  0.22321387E+02  0.21556403E+02  0.20728878E+02  0.19837047E+02
  0.18879492E+02  0.17855140E+02  0.16763249E+02  0.15603403E+02  0.14375503E+02
  0.13079751E+02  0.11716644E+02  0.10286957E+02  0.87917316E+01  0.72324737E+01
  0.56097838E+01  0.39246744E+01  0.22139081E+01  0.27217148E+00  0.00000000E+00
 Reciprocal Space Part
 -0.14645814E+02 -0.14440921E+02 -0.13830022E+02 -0.12824370E+02 -0.11442465E+02
 -0.97096646E+01 -0.76576645E+01 -0.53238413E+01 -0.27504870E+01  0.16055652E-01
  0.29263343E+01  0.59287842E+01  0.89707586E+01  0.11999570E+02  0.14963521E+02
  0.17812894E+02  0.20500894E+02  0.22984512E+02  0.25225288E+02  0.27189974E+02
  0.28851076E+02  0.30187254E+02  0.31183595E+02  0.31831740E+02  0.32129874E+02
  0.32082573E+02  0.31700526E+02  0.31000132E+02  0.30002991E+02  0.28735299E+02
  0.27227160E+02  0.25511848E+02  0.23625014E+02  0.21603879E+02  0.19486415E+02
  0.17310552E+02  0.15113402E+02  0.12930546E+02  0.10795373E+02  0.87385030E+01
  0.67872922E+01  0.49654337E+01  0.32926586E+01  0.17845392E+01  0.45239581E+00
 -0.69669617E+00 -0.16598032E+01 -0.24379413E+01 -0.30358031E+01 -0.34614161E+01
 -0.37257409E+01 -0.38422258E+01 -0.38263275E+01 -0.36950141E+01 -0.34662614E+01
 -0.31585575E+01 -0.27904263E+01 -0.23799806E+01 -0.19445159E+01 -0.15001517E+01
 -0.10615270E+01 -0.64155496E+00 -0.25123965E+00  0.10044509E+00  0.40661392E+00
  0.66246882E+00  0.86524183E+00  0.10140870E+01  0.11099278E+01  0.11552672E+01
  0.11539678E+01  0.11110112E+01  0.10322432E+01  0.92411501E+00  0.79342624E+00
  0.64707886E+00  0.49184725E+00  0.33417062E+00  0.17997242E+00  0.34510136E-01
 -0.97741901E-01 -0.21317561E+00 -0.30909782E+00 -0.38374544E+00 -0.43626905E+00
 -0.46668755E+00 -0.47581743E+00 -0.46518064E+00 -0.43689546E+00 -0.39355530E+00
 -0.33810003E+00 -0.27368478E+00 -0.20355058E+00 -0.13090131E+00 -0.58790432E-01
  0.99790764E-02  0.72939184E-01  0.12802364E+00  0.17361608E+00  0.20857887E+00
 Real Space Part
  0.82630033E+02  0.82595105E+02  0.82490348E+02  0.82315855E+02  0.82071774E+02
  0.81758317E+02  0.81375757E+02  0.80924430E+02  0.80404734E+02  0.79817133E+02
  0.79162158E+02  0.78440407E+02  0.77652547E+02  0.76799318E+02  0.75881533E+02
  0.74900080E+02  0.73855926E+02  0.72750117E+02  0.71583781E+02  0.70358131E+02
  0.69074466E+02  0.67734174E+02  0.66338733E+02  0.64889716E+02  0.63388787E+02
  0.61837711E+02  0.60238348E+02  0.58592658E+02  0.56902703E+02  0.55170645E+02
  0.53398751E+02  0.51589388E+02  0.49745029E+02  0.47868248E+02  0.45961723E+02
  0.44028232E+02  0.42070656E+02  0.40091974E+02  0.38095262E+02  0.36083691E+02
  0.34060523E+02  0.32029112E+02  0.29992893E+02  0.27955387E+02  0.25920188E+02
  0.23890965E+02  0.21871451E+02  0.19865443E+02  0.17876790E+02  0.15909392E+02
  0.13967188E+02  0.12054155E+02  0.10174291E+02  0.83316175E+01  0.65301636E+01
  0.47739606E+01  0.30670321E+01  0.14133851E+01 -0.18299930E+00 -0.17181761E+01
 -0.31882457E+01 -0.45893642E+01 -0.59177535E+01 -0.71697111E+01 -0.83416211E+01
 -0.94299638E+01 -0.10431326E+02 -0.11342412E+02 -0.12160053E+02 -0.12881216E+02
 -0.13503017E+02 -0.14022726E+02 -0.14437781E+02 -0.14745794E+02 -0.14944561E+02
 -0.15032068E+02 -0.15006514E+02 -0.14866487E+02 -0.14611251E+02 -0.14288087E+02
 -0.13928462E+02 -0.13529915E+02 -0.13091079E+02 -0.12610783E+02 -0.12088055E+02
 -0.11522136E+02 -0.10912471E+02 -0.10258704E+02 -0.95606786E+01 -0.88184268E+01
 -0.80321648E+01 -0.72022863E+01 -0.63293547E+01 -0.54140946E+01 -0.44575142E+01
 -0.34600604E+01 -0.24224324E+01 -0.13674309E+01 -0.16818341E+00  0.00000000E+00
 Non local Part
           1           2   1.24223921191370     
   2.15185569094306        2.45246798440866        2.45246798440866     
   2.73135296029745     
 Reciprocal Space Part
  0.00000000E+00  0.11453192E+01  0.22587935E+01  0.33093129E+01  0.42672203E+01
  0.51049936E+01  0.57978773E+01  0.63244475E+01  0.66670975E+01  0.68124320E+01
  0.67515618E+01  0.64802917E+01  0.59991975E+01  0.53135923E+01  0.44333821E+01
  0.33728158E+01  0.21501370E+01  0.78714538E+00 -0.69131873E+00 -0.22579560E+01
 -0.38836392E+01 -0.55380789E+01 -0.71905078E+01 -0.88103658E+01 -0.10367971E+02
 -0.11835159E+02 -0.13185879E+02 -0.14396727E+02 -0.15447413E+02 -0.16321144E+02
 -0.17004918E+02 -0.17489734E+02 -0.17770690E+02 -0.17846999E+02 -0.17721901E+02
 -0.17402489E+02 -0.16899450E+02 -0.16226730E+02 -0.15401133E+02 -0.14441870E+02
 -0.13370060E+02 -0.12208208E+02 -0.10979666E+02 -0.97080944E+01 -0.84169349E+01
 -0.71289059E+01 -0.58655372E+01 -0.46467489E+01 -0.34904859E+01 -0.24124138E+01
 -0.14256825E+01 -0.54075969E+00  0.23466430E+00  0.89569980E+00  0.14402131E+01
  0.18682785E+01  0.21842014E+01  0.23919146E+01  0.24990965E+01  0.25146804E+01
  0.24489664E+01  0.23132805E+01  0.21196262E+01  0.18803396E+01  0.16077567E+01
  0.13139004E+01  0.10101955E+01  0.70721715E+00  0.41447795E+00  0.14025723E+00
 -0.10852487E+00 -0.32638800E+00 -0.50932693E+00 -0.65480346E+00 -0.76169755E+00
 -0.83022163E+00 -0.86180256E+00 -0.85893679E+00 -0.82502439E+00 -0.76418826E+00
 -0.68108459E+00 -0.58071091E+00 -0.46821755E+00 -0.34872791E+00 -0.22717262E+00
 -0.10814165E+00  0.42421586E-02  0.10642550E+00  0.19550137E+00  0.26925926E+00
  0.32620904E+00  0.36557914E+00  0.38729105E+00  0.39191213E+00  0.38058982E+00
  0.35497048E+00  0.31710656E+00  0.26935575E+00  0.21427622E+00  0.15452145E+00
 Real Space Part
  0.00000000E+00 -0.17142587E+01 -0.34240670E+01 -0.51249855E+01 -0.68125973E+01
 -0.84825192E+01 -0.10130412E+02 -0.11751994E+02 -0.13343048E+02 -0.14899434E+02
 -0.16417104E+02 -0.17892104E+02 -0.19320591E+02 -0.20698844E+02 -0.22023267E+02
 -0.23290406E+02 -0.24496957E+02 -0.25639771E+02 -0.26715869E+02 -0.27722447E+02
 -0.28656886E+02 -0.29516759E+02 -0.30299842E+02 -0.31004116E+02 -0.31627779E+02
 -0.32169250E+02 -0.32627177E+02 -0.33000439E+02 -0.33288158E+02 -0.33489697E+02
 -0.33604669E+02 -0.33632937E+02 -0.33574621E+02 -0.33430099E+02 -0.33200008E+02
 -0.32885247E+02 -0.32486980E+02 -0.32006630E+02 -0.31445887E+02 -0.30806698E+02
 -0.30091276E+02 -0.29302086E+02 -0.28441852E+02 -0.27513548E+02 -0.26520395E+02
 -0.25465856E+02 -0.24353632E+02 -0.23187651E+02 -0.21972066E+02 -0.20711244E+02
 -0.19409761E+02 -0.18072387E+02 -0.16704082E+02 -0.15309982E+02 -0.13895389E+02
 -0.12465761E+02 -0.11026695E+02 -0.95839189E+01 -0.81432749E+01 -0.67107065E+01
 -0.52922434E+01 -0.38939870E+01 -0.25220940E+01 -0.11827607E+01  0.11779324E+00
  0.13733420E+01  0.25776704E+01  0.37245915E+01  0.48079642E+01  0.58217110E+01
  0.67598358E+01  0.76164421E+01  0.83857513E+01  0.90621202E+01  0.96400593E+01
  0.10114249E+02  0.10479571E+02  0.10731272E+02  0.10865239E+02  0.10920978E+02
  0.10925608E+02  0.10876116E+02  0.10770377E+02  0.10606365E+02  0.10382176E+02
  0.10096052E+02  0.97463860E+01  0.93317386E+01  0.88508421E+01  0.83026118E+01
  0.76861495E+01  0.70007504E+01  0.62459059E+01  0.54213067E+01  0.45269844E+01
  0.35624103E+01  0.25273820E+01  0.14456063E+01  0.17937293E+00  0.00000000E+00
 Reciprocal Space Part
  0.00000000E+00 -0.47861590E+00 -0.93764419E+00 -0.13579798E+01 -0.17214711E+01
 -0.20113666E+01 -0.22127282E+01 -0.23127986E+01 -0.23013162E+01 -0.21707678E+01
 -0.19165750E+01 -0.15372082E+01 -0.10342276E+01 -0.41224807E+00  0.32116776E+00
  0.11556879E+01  0.20784546E+01  0.30743863E+01  0.41265321E+01  0.52164670E+01
  0.63247201E+01  0.74312233E+01  0.85157713E+01  0.95584787E+01  0.10540227E+02
  0.11443086E+02  0.12250704E+02  0.12948659E+02  0.13524750E+02  0.13969246E+02
  0.14275062E+02  0.14437878E+02  0.14456189E+02  0.14331288E+02  0.14067189E+02
  0.13670480E+02  0.13150132E+02  0.12517249E+02  0.11784775E+02  0.10967171E+02
  0.10080063E+02  0.91398726E+01  0.81634390E+01  0.71676478E+01  0.61690652E+01
  0.51835951E+01  0.42261620E+01  0.33104282E+01  0.24485519E+01  0.16509883E+01
  0.92634030E+00  0.28125740E+00 -0.27961383E+00 -0.75363005E+00 -0.11401035E+01
 -0.14398967E+01 -0.16568557E+01 -0.17945098E+01 -0.18590064E+01 -0.18573235E+01
 -0.17973464E+01 -0.16876198E+01 -0.15370990E+01 -0.13549034E+01 -0.11500810E+01
 -0.93138822E+00 -0.70709108E+00 -0.48479067E+00 -0.27127747E+00 -0.72416218E-01
  0.10693701E+00  0.26298506E+00  0.39300773E+00  0.49534905E+00  0.56937568E+00
  0.61540961E+00  0.63463826E+00  0.62900621E+00  0.60109251E+00  0.55397818E+00
  0.49110829E+00  0.41615305E+00  0.33287207E+00  0.24498574E+00  0.15605694E+00
  0.69386394E-01 -0.12076395E-01 -0.85804495E-01 -0.14974633E+00 -0.20235928E+00
 -0.24262430E+00 -0.27004223E+00 -0.28461314E+00 -0.28680035E+00 -0.27748129E+00
 -0.25788768E+00 -0.22953750E+00 -0.19416165E+00 -0.15362803E+00 -0.10986568E+00
 Real Space Part
  0.00000000E+00  0.13839847E+01  0.27644802E+01  0.41380064E+01  0.55011006E+01
  0.68503261E+01  0.81822816E+01  0.94936092E+01  0.10781003E+02  0.12041219E+02
  0.13271079E+02  0.14467487E+02  0.15627427E+02  0.16747981E+02  0.17826330E+02
  0.18859763E+02  0.19845687E+02  0.20781631E+02  0.21665257E+02  0.22494361E+02
  0.23266884E+02  0.23980920E+02  0.24634714E+02  0.25226676E+02  0.25755383E+02
  0.26219582E+02  0.26618200E+02  0.26950342E+02  0.27215300E+02  0.27412555E+02
  0.27541778E+02  0.27602837E+02  0.27595796E+02  0.27520918E+02  0.27378666E+02
  0.27169705E+02  0.26894904E+02  0.26555331E+02  0.26152258E+02  0.25687156E+02
  0.25161699E+02  0.24577754E+02  0.23937387E+02  0.23242854E+02  0.22496601E+02
  0.21701259E+02  0.20859638E+02  0.19974726E+02  0.19049678E+02  0.18087815E+02
  0.17092612E+02  0.16067699E+02  0.15016845E+02  0.13943954E+02  0.12853058E+02
  0.11748302E+02  0.10633944E+02  0.95143341E+01  0.83939136E+01  0.72771989E+01
  0.61687719E+01  0.50732688E+01  0.39953678E+01  0.29397774E+01  0.19112238E+01
  0.91443823E+00 -0.45855701E-01 -0.96495535E+00 -0.18381921E+01 -0.26609447E+01
 -0.34286528E+01 -0.41368303E+01 -0.47810789E+01 -0.53571017E+01 -0.58607166E+01
 -0.62878683E+01 -0.66346505E+01 -0.68974209E+01 -0.70729882E+01 -0.71881369E+01
 -0.72615057E+01 -0.72911658E+01 -0.72757866E+01 -0.72140993E+01 -0.71049097E+01
 -0.69471171E+01 -0.67397219E+01 -0.64818319E+01 -0.61726708E+01 -0.58115846E+01
 -0.53980454E+01 -0.49316570E+01 -0.44121574E+01 -0.38394214E+01 -0.32135635E+01
 -0.25342918E+01 -0.18015446E+01 -0.10323779E+01 -0.12825402E+00  0.00000000E+00
 PAW radial sets
         345  0.952052814129582     
(5E20.12)                                
 augmentation charges (non sperical)
  0.826576093538E+00  0.779885353138E+00 -0.830752376730E-01 -0.126908996142E+00 -0.127531618355E+00
 -0.150104400759E+00  0.779885353138E+00  0.735972035775E+00 -0.805816039360E-01 -0.123101857902E+00
 -0.121920447323E+00 -0.143481664897E+00 -0.830752376730E-01 -0.805816039360E-01 -0.131013410052E+00
 -0.214593338583E+00 -0.887458736448E-01 -0.131229310400E+00 -0.126908996142E+00 -0.123101857902E+00
 -0.214593338583E+00 -0.351910566957E+00 -0.144359975490E+00 -0.213899278485E+00 -0.127531618355E+00
 -0.121920447323E+00 -0.887458736448E-01 -0.144359975490E+00 -0.565506765569E-01 -0.842868202134E-01
 -0.150104400759E+00 -0.143481664897E+00 -0.131229310400E+00 -0.213899278485E+00 -0.842868202134E-01
 -0.125233144974E+00
 uccopancies in atom
  0.199999999693E+01  0.000000000000E+00  0.000000000000E+00  0.000000000000E+00  0.000000000000E+00
  0.000000000000E+00  0.000000000000E+00  0.000000000000E+00  0.000000000000E+00  0.000000000000E+00
  0.000000000000E+00  0.000000000000E+00  0.000000000000E+00  0.000000000000E+00  0.200000000570E+01
  0.000000000000E+00  0.000000000000E+00  0.000000000000E+00  0.000000000000E+00  0.000000000000E+00
  0.000000000000E+00  0.000000000000E+00  0.000000000000E+00  0.000000000000E+00  0.000000000000E+00
  0.000000000000E+00  0.000000000000E+00  0.000000000000E+00  0.000000000000E+00  0.000000000000E+00
  0.000000000000E+00  0.000000000000E+00  0.000000000000E+00  0.000000000000E+00  0.000000000000E+00
  0.000000000000E+00
 grid
  0.468230587194E-04  0.483456277797E-04  0.499177069875E-04  0.515409062893E-04  0.532168879829E-04
  0.549473684202E-04  0.567341197644E-04  0.585789718048E-04  0.604838138312E-04  0.624505965683E-04
  0.644813341736E-04  0.665781062996E-04  0.687430602244E-04  0.709784130500E-04  0.732864539729E-04
  0.756695466287E-04  0.781301315127E-04  0.806707284786E-04  0.832939393199E-04  0.860024504336E-04
  0.887990355718E-04  0.916865586821E-04  0.946679768405E-04  0.977463432796E-04  0.100924810516E-03
  0.104206633577E-03  0.107595173337E-03  0.111093899957E-03  0.114706396438E-03  0.118436362293E-03
  0.122287617332E-03  0.126264105578E-03  0.130369899301E-03  0.134609203193E-03  0.138986358672E-03
  0.143505848327E-03  0.148172300511E-03  0.152990494079E-03  0.157965363282E-03  0.163102002821E-03
  0.168405673063E-03  0.173881805430E-03  0.179536007960E-03  0.185374071052E-03  0.191401973391E-03
  0.197625888076E-03  0.204052188940E-03  0.210687457076E-03  0.217538487579E-03  0.224612296503E-03
  0.231916128046E-03  0.239457461970E-03  0.247244021260E-03  0.255283780033E-03  0.263584971705E-03
  0.272156097421E-03  0.281005934762E-03  0.290143546737E-03  0.299578291057E-03  0.309319829726E-03
  0.319378138930E-03  0.329763519257E-03  0.340486606244E-03  0.351558381269E-03  0.362990182797E-03
  0.374793717991E-03  0.386981074704E-03  0.399564733854E-03  0.412557582207E-03  0.425972925575E-03
  0.439824502442E-03  0.454126498034E-03  0.468893558843E-03  0.484140807630E-03  0.499883858911E-03
  0.516138834945E-03  0.532922382248E-03  0.550251688640E-03  0.568144500845E-03  0.586619142665E-03
  0.605694533749E-03  0.625390208963E-03  0.645726338401E-03  0.666723748035E-03  0.688403941049E-03
  0.710789119854E-03  0.733902208830E-03  0.757766877799E-03  0.782407566268E-03  0.807849508455E-03
  0.834118759132E-03  0.861242220307E-03  0.889247668775E-03  0.918163784562E-03  0.948020180297E-03
  0.978847431539E-03  0.101067710809E-02  0.104354180631E-02  0.107747518253E-02  0.111251198750E-02
  0.114868810195E-02  0.118604057340E-02  0.122460765404E-02  0.126442883993E-02  0.130554491144E-02
  0.134799797502E-02  0.139183150633E-02  0.143709039472E-02  0.148382098925E-02  0.153207114614E-02
  0.158189027776E-02  0.163332940326E-02  0.168644120080E-02  0.174128006149E-02  0.179790214513E-02
  0.185636543767E-02  0.191672981064E-02  0.197905708242E-02  0.204341108160E-02  0.210985771229E-02
  0.217846502164E-02  0.224930326954E-02  0.232244500054E-02  0.239796511816E-02  0.247594096162E-02
  0.255645238497E-02  0.263958183896E-02  0.272541445541E-02  0.281403813442E-02  0.290554363439E-02
  0.300002466494E-02  0.309757798289E-02  0.319830349138E-02  0.330230434213E-02  0.340968704110E-02
  0.352056155755E-02  0.363504143667E-02  0.375324391587E-02  0.387529004482E-02  0.400130480941E-02
  0.413141725978E-02  0.426576064244E-02  0.440447253676E-02  0.454769499584E-02  0.469557469199E-02
  0.484826306695E-02  0.500591648695E-02  0.516869640287E-02  0.533676951557E-02  0.551030794661E-02
  0.568948941449E-02  0.587449741671E-02  0.606552141763E-02  0.626275704250E-02  0.646640627786E-02
  0.667667767830E-02  0.689378658013E-02  0.711795532182E-02  0.734941347176E-02  0.758839806331E-02
  0.783515383759E-02  0.808993349407E-02  0.835299794939E-02  0.862461660452E-02  0.890506762071E-02
  0.919463820431E-02  0.949362490090E-02  0.980233389898E-02  0.101210813435E-01  0.104501936598E-01
  0.107900078876E-01  0.111408720263E-01  0.115031453915E-01  0.118771989828E-01  0.122634158638E-01
  0.126621915542E-01  0.130739344352E-01  0.134990661676E-01  0.139380221233E-01  0.143912518316E-01
  0.148592194394E-01  0.153424041864E-01  0.158413008959E-01  0.163564204818E-01  0.168882904716E-01
  0.174374555466E-01  0.180044780998E-01  0.185899388120E-01  0.191944372459E-01  0.198185924609E-01
  0.204630436464E-01  0.211284507767E-01  0.218154952869E-01  0.225248807706E-01  0.232573337006E-01
  0.240136041726E-01  0.247944666737E-01  0.256007208753E-01  0.264331924521E-01  0.272927339279E-01
  0.281802255482E-01  0.290965761820E-01  0.300427242524E-01  0.310196386976E-01  0.320283199635E-01
  0.330698010279E-01  0.341451484582E-01  0.352554635044E-01  0.364018832259E-01  0.375855816568E-01
  0.388077710077E-01  0.400697029074E-01  0.413726696842E-01  0.427180056902E-01  0.441070886668E-01
  0.455413411565E-01  0.470222319592E-01  0.485512776364E-01  0.501300440645E-01  0.517601480383E-01
  0.534432589267E-01  0.551811003824E-01  0.569754521068E-01  0.588281516730E-01  0.607410964071E-01
  0.627162453318E-01  0.647556211720E-01  0.668613124270E-01  0.690354755086E-01  0.712803369497E-01
  0.735981956846E-01  0.759914254032E-01  0.784624769819E-01  0.810138809934E-01  0.836482502984E-01
  0.863682827213E-01  0.891767638128E-01  0.920765697032E-01  0.950706700470E-01  0.981621310646E-01
  0.101354118682E+00  0.104649901774E+00  0.108052855510E+00  0.111566464813E+00  0.115194327924E+00
  0.118940160093E+00  0.122807797380E+00  0.126801200583E+00  0.130924459296E+00  0.135181796095E+00
  0.139577570867E+00  0.144116285268E+00  0.148802587339E+00  0.153641276262E+00  0.158637307278E+00
  0.163795796759E+00  0.169122027449E+00  0.174621453874E+00  0.180299707927E+00  0.186162604636E+00
  0.192216148120E+00  0.198466537736E+00  0.204920174430E+00  0.211583667289E+00  0.218463840312E+00
  0.225567739399E+00  0.232902639561E+00  0.240476052379E+00  0.248295733688E+00  0.256369691525E+00
  0.264706194329E+00  0.273313779408E+00  0.282201261680E+00  0.291377742703E+00  0.300852619998E+00
  0.310635596664E+00  0.320736691327E+00  0.331166248389E+00  0.341934948628E+00  0.353053820134E+00
  0.364534249603E+00  0.376387993998E+00  0.388627192590E+00  0.401264379387E+00  0.414312495972E+00
  0.427784904758E+00  0.441695402668E+00  0.456058235267E+00  0.470888111352E+00  0.486200218011E+00
  0.502010236179E+00  0.518334356698E+00  0.535189296891E+00  0.552592317692E+00  0.570561241314E+00
  0.589114469506E+00  0.608271002393E+00  0.628050457940E+00  0.648473092038E+00  0.669559819249E+00
  0.691332234223E+00  0.713812633817E+00  0.737024039924E+00  0.760990223053E+00  0.785735726668E+00
  0.811285892328E+00  0.837666885636E+00  0.864905723034E+00  0.893030299471E+00  0.922069416972E+00
  0.952052814130E+00  0.983011196564E+00  0.101497626836E+01  0.104798076455E+01  0.108205848463E+01
  0.111724432714E+01  0.115357432547E+01  0.119108568472E+01  0.122981681979E+01  0.126980739476E+01
  0.131109836345E+01  0.135373201144E+01  0.139775199930E+01  0.144320340736E+01  0.149013278181E+01
  0.153858818245E+01  0.158861923184E+01  0.164027716613E+01  0.169361488759E+01  0.174868701868E+01
  0.180554995809E+01  0.186426193843E+01  0.192488308590E+01  0.198747548186E+01  0.205210322638E+01
  0.211883250393E+01  0.218773165112E+01  0.225887122669E+01  0.233232408379E+01  0.240816544456E+01
  0.248647297717E+01  0.256732687540E+01  0.265080994069E+01  0.273700766700E+01  0.282600832833E+01
 aepotential
  0.106949418820E+05  0.103672229930E+05  0.100496304849E+05  0.974200653093E+04  0.944404078158E+04
  0.915543367816E+04  0.887589429350E+04  0.860514019332E+04  0.834289724687E+04  0.808889951991E+04
  0.784288904326E+04  0.760461566618E+04  0.737383683744E+04  0.715031743409E+04  0.693382955360E+04
  0.672415232283E+04  0.652107169431E+04  0.632438026316E+04  0.613387705838E+04  0.594936738059E+04
  0.577066258834E+04  0.559757993557E+04  0.542994238944E+04  0.526757845196E+04  0.511032199872E+04
  0.495801210601E+04  0.481049289678E+04  0.466761338324E+04  0.452922731410E+04  0.439519302756E+04
  0.426537330928E+04  0.413963525301E+04  0.401785012460E+04  0.389989323317E+04  0.378564380334E+04
  0.367498485517E+04  0.356780308132E+04  0.346398873198E+04  0.336343550306E+04  0.326604043132E+04
  0.317170378543E+04  0.308032896579E+04  0.299182240282E+04  0.290609346459E+04  0.282305436475E+04
  0.274262006897E+04  0.266470821273E+04  0.258923901277E+04  0.251613518778E+04  0.244532187841E+04
  0.237672657153E+04  0.231027902605E+04  0.224591119970E+04  0.218355718033E+04  0.212315311896E+04
  0.206463716353E+04  0.200794939543E+04  0.195303176968E+04  0.189982805395E+04  0.184828377148E+04
  0.179834614578E+04  0.174996404595E+04  0.170308793496E+04  0.165766981841E+04  0.161366319634E+04
  0.157102301416E+04  0.152970561808E+04  0.148966870960E+04  0.145087130236E+04  0.141327368048E+04
  0.137683735797E+04  0.134152503893E+04  0.130730057978E+04  0.127412895237E+04  0.124197620797E+04
  0.121080944272E+04  0.118059676420E+04  0.115130725853E+04  0.112291095897E+04  0.109537881531E+04
  0.106868266436E+04  0.104279520116E+04  0.101768995101E+04  0.993341242780E+03  0.969724182578E+03
  0.946814628361E+03  0.924589165684E+03  0.903025083595E+03  0.882100351685E+03  0.861793597722E+03
  0.842084086124E+03  0.822951696700E+03  0.804376904529E+03  0.786340760051E+03  0.768824870064E+03
  0.751811379146E+03  0.735282951703E+03  0.719222754527E+03  0.703614439928E+03  0.688442129386E+03
  0.673690397670E+03  0.659344257490E+03  0.645389144638E+03  0.631810903482E+03  0.618595773032E+03
  0.605730373418E+03  0.593201692688E+03  0.580997074182E+03  0.569104204200E+03  0.557511100043E+03
  0.546206098522E+03  0.535177844772E+03  0.524415281448E+03  0.513907638296E+03  0.503644422020E+03
  0.493615406540E+03  0.483810623558E+03  0.474220353424E+03  0.464835116398E+03  0.455645664126E+03
  0.446642971516E+03  0.437818228839E+03  0.429162834208E+03  0.420668386278E+03  0.412326677309E+03
  0.404129686463E+03  0.396069573428E+03  0.388138672311E+03  0.380329485826E+03  0.372634679769E+03
  0.365047077758E+03  0.357559656293E+03  0.350165540083E+03  0.342857997657E+03  0.335630437277E+03
  0.328476403150E+03  0.321389571908E+03  0.314363749419E+03  0.307392867893E+03  0.300470983280E+03
  0.293592273003E+03  0.286751034004E+03  0.279941681105E+03  0.273158745727E+03  0.266396874919E+03
  0.259650830764E+03  0.252915490133E+03  0.246185844798E+03  0.239457001945E+03  0.232724185068E+03
  0.225982735260E+03  0.219228112941E+03  0.212455900008E+03  0.205661802439E+03  0.198841653368E+03
  0.191991416649E+03  0.185107190941E+03  0.178185214315E+03  0.171221869452E+03  0.164213689419E+03
  0.157157364094E+03  0.150049747259E+03  0.142887864423E+03  0.135668921411E+03  0.128390313791E+03
  0.121049637207E+03  0.113644698678E+03  0.106173528974E+03  0.986343961516E+02  0.910258203587E+02
  0.833465900464E+02  0.755957797101E+02  0.677727693190E+02  0.598772655945E+02  0.519093253092E+02
  0.438693807840E+02  0.357582677564E+02  0.275772557813E+02  0.193280812930E+02  0.110129834047E+02
  0.263474243646E+01 -0.580327896400E+01 -0.142970924299E+02 -0.228420387858E+02 -0.314327421804E+02
 -0.400630648100E+02 -0.487260641832E+02 -0.574139555915E+02 -0.661180833175E+02 -0.748289051045E+02
 -0.835359954954E+02 -0.922280747297E+02 -0.100893070797E+03 -0.109518222736E+03 -0.118090232917E+03
 -0.126595474311E+03 -0.135020254806E+03 -0.143351133551E+03 -0.151575272893E+03 -0.159680792613E+03
 -0.167657070183E+03 -0.175494902119E+03 -0.183186410160E+03 -0.190724549349E+03 -0.198102066943E+03
 -0.205309793237E+03 -0.212334245575E+03 -0.219154719318E+03 -0.225740329117E+03 -0.232047789803E+03
 -0.238020989734E+03 -0.243593392959E+03 -0.248693860166E+03 -0.253255591984E+03 -0.257226799716E+03
 -0.260580886060E+03 -0.263323785303E+03 -0.265496734239E+03 -0.267173771745E+03 -0.268454279187E+03
 -0.269451779914E+03 -0.270281125927E+03 -0.271046885331E+03 -0.271835539058E+03 -0.272712681574E+03
 -0.273724497229E+03 -0.274901539040E+03 -0.276262830192E+03 -0.277819137280E+03 -0.279575167027E+03
 -0.281530951593E+03 -0.283682787256E+03 -0.286023973181E+03 -0.288545447687E+03 -0.291236326542E+03
 -0.294084318287E+03 -0.297075998961E+03 -0.300196946952E+03 -0.303431753695E+03 -0.306763933942E+03
 -0.310175762386E+03 -0.313648065139E+03 -0.317159998574E+03 -0.320688856510E+03 -0.324209960707E+03
 -0.327696707457E+03 -0.331120859677E+03 -0.334453177791E+03 -0.337664453904E+03 -0.340726922068E+03
 -0.343615825147E+03 -0.346310595741E+03 -0.348794673408E+03 -0.351052588254E+03 -0.353063013446E+03
 -0.354787736703E+03 -0.356159640080E+03 -0.357077023543E+03 -0.357414270504E+03 -0.357055317937E+03
 -0.355944737353E+03 -0.354133839301E+03 -0.351785646006E+03 -0.349116914150E+03 -0.346308939038E+03
 -0.343454688722E+03 -0.340569691868E+03 -0.337633788329E+03 -0.334624457020E+03 -0.331530246023E+03
 -0.328350827980E+03 -0.325092122215E+03 -0.321761412475E+03 -0.318364311471E+03 -0.314903680128E+03
 -0.311379873545E+03 -0.307791586964E+03 -0.304136780927E+03 -0.300413424747E+03 -0.296619987406E+03
 -0.292755703505E+03 -0.288820674410E+03 -0.284815862993E+03 -0.280743026600E+03 -0.276604618207E+03
 -0.272403674421E+03 -0.268143701464E+03 -0.263828565724E+03 -0.259462395009E+03 -0.255049488882E+03
 -0.250594251401E+03 -0.246101136691E+03 -0.241574620553E+03 -0.237019196561E+03 -0.232439374500E+03
 -0.227839749300E+03 -0.223225013371E+03 -0.218600020736E+03 -0.213969820088E+03 -0.209339665139E+03
 -0.204714988507E+03 -0.200101333869E+03 -0.195504250739E+03 -0.190929167618E+03 -0.186381269964E+03
 -0.181865415652E+03 -0.177386117909E+03 -0.172947610953E+03 -0.168553987875E+03 -0.164209371139E+03
 -0.159918056310E+03 -0.155684571624E+03 -0.151513622678E+03 -0.147409932350E+03 -0.143378021789E+03
 -0.139421992928E+03 -0.135545363051E+03 -0.131750976705E+03 -0.128040993699E+03 -0.124416933953E+03
 -0.120879751259E+03 -0.117429931026E+03 -0.114067520633E+03 -0.110792249573E+03 -0.107603491685E+03
 -0.104500304053E+03 -0.101481400683E+03 -0.985451291011E+02 -0.956894542491E+02 -0.929119651262E+02
 -0.902099099596E+02 -0.875803002192E+02 -0.850200264808E+02 -0.825260283396E+02 -0.800954633345E+02
 -0.777258617425E+02 -0.754152442261E+02 -0.731621884271E+02 -0.709658392338E+02 -0.688258647642E+02
 -0.667423649413E+02 -0.647157422190E+02 -0.627465457724E+02 -0.608353024502E+02 -0.589823503034E+02
 core charge-density
  0.962669114964E-03  0.102611692718E-02  0.109374032516E-02  0.116581349096E-02  0.124262854803E-02
  0.132449672894E-02  0.141174961852E-02  0.150474047716E-02  0.160384564931E-02  0.170946606282E-02
  0.182202882458E-02  0.194198891880E-02  0.206983101432E-02  0.220607138784E-02  0.235125997041E-02
  0.250598252491E-02  0.267086296281E-02  0.284656580883E-02  0.303379882297E-02  0.323331578948E-02
  0.344591948347E-02  0.367246482596E-02  0.391386223929E-02  0.417108121519E-02  0.444515410869E-02
  0.473718017181E-02  0.504832984186E-02  0.537984929983E-02  0.573306531558E-02  0.610939039723E-02
  0.651032826328E-02  0.693747965719E-02  0.739254852492E-02  0.787734857751E-02  0.839381026178E-02
  0.894398816361E-02  0.953006886960E-02  0.101543793144E-01  0.108193956423E-01  0.115277526139E-01
  0.122822535892E-01  0.130858811213E-01  0.139418081959E-01  0.148534101540E-01  0.158242773380E-01
  0.168582285008E-01  0.179593250233E-01  0.191318859847E-01  0.203805041338E-01  0.217100628130E-01
  0.231257538848E-01  0.246330967200E-01  0.262379583015E-01  0.279465745080E-01  0.297655726375E-01
  0.317019952397E-01  0.337633253241E-01  0.359575130164E-01  0.382930037385E-01  0.407787679895E-01
  0.434243328076E-01  0.462398149986E-01  0.492359562158E-01  0.524241599820E-01  0.558165307464E-01
  0.594259150706E-01  0.632659450429E-01  0.673510840208E-01  0.716966748055E-01  0.763189903516E-01
  0.812352871214E-01  0.864638611907E-01  0.920241072158E-01  0.979365803729E-01  0.104223061380E+00
  0.110906624712E+00  0.118011710117E+00  0.125564197544E+00  0.133591485582E+00  0.142122573517E+00
  0.151188147103E+00  0.160820668130E+00  0.171054467879E+00  0.181925844542E+00  0.193473164659E+00
  0.205736968630E+00  0.218760080337E+00  0.232587720902E+00  0.247267626566E+00  0.262850170680E+00
  0.279388489753E+00  0.296938613486E+00  0.315559598676E+00  0.335313666848E+00  0.356266345431E+00
  0.378486612244E+00  0.402047043004E+00  0.427023961527E+00  0.453497592220E+00  0.481552214387E+00
  0.511276317814E+00  0.542762759003E+00  0.576108917344E+00  0.611416850403E+00  0.648793447410E+00
  0.688350579920E+00  0.730205248462E+00  0.774479723911E+00  0.821301682111E+00  0.870804330176E+00
  0.923126522692E+00  0.978412865875E+00  0.103681380757E+01  0.109848571074E+01  0.116359090792E+01
  0.123229773383E+01  0.130478053322E+01  0.138121964065E+01  0.146180132870E+01  0.154671772087E+01
  0.163616666521E+01  0.173035156428E+01  0.182948115693E+01  0.193376924706E+01  0.204343437419E+01
  0.215869942060E+01  0.227979114914E+01  0.240693966617E+01  0.254037780319E+01  0.268034041118E+01
  0.282706356094E+01  0.298078364305E+01  0.314173636074E+01  0.331015560899E+01  0.348627223340E+01
  0.367031266230E+01  0.386249740596E+01  0.406303941708E+01  0.427214230717E+01  0.448999841413E+01
  0.471678671704E+01  0.495267059512E+01  0.519779542901E+01  0.545228604394E+01  0.571624399557E+01
  0.598974470177E+01  0.627283442490E+01  0.656552711235E+01  0.686780110500E+01  0.717959572691E+01
  0.750080777235E+01  0.783128791029E+01  0.817083703022E+01  0.851920255757E+01  0.887607477158E+01
  0.924108316348E+01  0.961379287798E+01  0.999370128646E+01  0.103802347462E+02  0.107727456050E+02
  0.111705095182E+02  0.115727231473E+02  0.119785023205E+02  0.123868807344E+02  0.127968092876E+02
  0.132071561351E+02  0.136167075619E+02  0.140241697712E+02  0.144281716891E+02  0.148272688844E+02
  0.152199487002E+02  0.156046366939E+02  0.159797044713E+02  0.163434789956E+02  0.166942534390E+02
  0.170302996310E+02  0.173498821389E+02  0.176512739954E+02  0.179327740619E+02  0.181927259897E+02
  0.184295387046E+02  0.186417083085E+02  0.188278412467E+02  0.189866785496E+02  0.191171209086E+02
  0.192182542986E+02  0.192893758081E+02  0.193300192858E+02  0.193399803645E+02  0.193193403698E+02
  0.192684885796E+02  0.191881422560E+02  0.190793638370E+02  0.189435746537E+02  0.187825645167E+02
  0.185984965205E+02  0.183939064217E+02  0.181716959801E+02  0.179351196977E+02  0.176877644595E+02
  0.174335216701E+02  0.171765515895E+02  0.169212397050E+02  0.166721451296E+02  0.164339411882E+02
  0.162113485415E+02  0.160090613991E+02  0.158316675806E+02  0.156835634036E+02  0.155688645780E+02
  0.154913145221E+02  0.154541917119E+02  0.154602178718E+02  0.155114690269E+02  0.156092916022E+02
  0.157542259028E+02  0.159459394078E+02  0.161831723422E+02  0.164636979533E+02  0.167842997840E+02
  0.171407680098E+02  0.175279165757E+02  0.179396224379E+02  0.183688877310E+02  0.188079251567E+02
  0.192482663697E+02  0.196808925941E+02  0.200963861283E+02  0.204851007689E+02  0.208373485208E+02
  0.211435992920E+02  0.213946896289E+02  0.215820359727E+02  0.216978474217E+02  0.217353326004E+02
  0.216888949638E+02  0.215543107426E+02  0.213288837519E+02  0.210115714844E+02  0.206030772793E+02
  0.201059039247E+02  0.195243648119E+02  0.188645497163E+02  0.181342434237E+02  0.173427967381E+02
  0.165009508757E+02  0.156206178272E+02  0.147146209194E+02  0.137964014552E+02  0.128796988876E+02
  0.119782133892E+02  0.111052608183E+02  0.102734308352E+02  0.949425921178E+01  0.877792512209E+01
  0.813298344261E+01  0.756614082216E+01  0.708208310718E+01  0.668335998837E+01  0.637033202938E+01
  0.614118403034E+01  0.599200745421E+01  0.591695285158E+01  0.590844891607E+01  0.595747824261E+01
  0.605389406846E+01  0.618676143775E+01  0.634470957805E+01  0.651628524286E+01  0.669029720651E+01
  0.685614129189E+01  0.700409492981E+01  0.712557088712E+01  0.721332141155E+01  0.726158640906E+01
  0.726618211770E+01  0.722452976132E+01  0.713562656434E+01  0.699996406485E+01  0.681940073441E+01
  0.659699742591E+01  0.633682510194E+01  0.604375466101E+01  0.572323852273E+01  0.538109302636E+01
  0.502328972708E+01  0.465576243798E+01  0.428423546220E+01  0.391407699369E+01  0.355018014250E+01
  0.319687276118E+01  0.285785591619E+01  0.253616973520E+01  0.223418455400E+01  0.195361457624E+01
  0.169555045904E+01  0.146050783533E+01  0.124848737405E+01  0.105904302112E+01  0.891354822874E+00
  0.744303099494E+00  0.616541126173E+00  0.506563939114E+00  0.412771385415E+00  0.333524051114E+00
  0.267191203128E+00  0.212190343929E+00  0.167018383500E+00  0.130274769271E+00  0.100677176649E+00
  0.770705522383E-01  0.584304249326E-01  0.438614645222E-01  0.325922805012E-01  0.239674219617E-01
  0.174374694689E-01  0.125480097439E-01  0.892816371337E-02  0.627920878017E-02  0.436370707668E-02
  0.299543099940E-02  0.203027086086E-02  0.135821982424E-02  0.896459418357E-03  0.583514047143E-03
  0.374403873423E-03  0.236700192014E-03  0.147373680110E-03  0.903214995890E-04  0.544618509516E-04
  0.322921805971E-04  0.188179968922E-04  0.107716307127E-04  0.605307530668E-05  0.333737436227E-05
  0.180429796254E-05  0.955912551331E-06  0.495972555154E-06  0.251848641268E-06  0.125073652992E-06
  0.607052052706E-07  0.287737504686E-07  0.133088412139E-07  0.600213481731E-08  0.263710218557E-08
 kinetic energy-density
  0.139286338823E+02  0.145841907947E+02  0.153144924988E+02  0.161206568538E+02  0.170043296992E+02
  0.179676646825E+02  0.190133083335E+02  0.201443899342E+02  0.213645157887E+02  0.226777675636E+02
  0.240887044411E+02  0.256023688384E+02  0.272242955262E+02  0.289605239925E+02  0.308176139405E+02
  0.328026638350E+02  0.349233324490E+02  0.371878633812E+02  0.396051125392E+02  0.421845786081E+02
  0.449364365453E+02  0.478715741564E+02  0.510016318417E+02  0.543390455943E+02  0.578970933778E+02
  0.616899450085E+02  0.657327156889E+02  0.700415233664E+02  0.746335500917E+02  0.795271075692E+02
  0.847417071412E+02  0.902981344055E+02  0.962185287443E+02  0.102526468017E+03  0.109247058715E+03
  0.116407031880E+03  0.124034845113E+03  0.132160791021E+03  0.140817112471E+03  0.150038125049E+03
  0.159860347113E+03  0.170322637912E+03  0.181466344203E+03  0.193335455873E+03  0.205976771063E+03
  0.219440071360E+03  0.233778307595E+03  0.249047796878E+03  0.265308431491E+03  0.282623900286E+03
  0.301061923311E+03  0.320694500382E+03  0.341598174355E+03  0.363854309930E+03  0.387549388788E+03
  0.412775321974E+03  0.439629780425E+03  0.468216544592E+03  0.498645874164E+03  0.531034898944E+03
  0.565508031920E+03  0.602197405685E+03  0.641243333357E+03  0.682794795196E+03  0.727009952165E+03
  0.774056687743E+03  0.824113179262E+03  0.877368500188E+03  0.934023254700E+03  0.994290246014E+03
  0.105839517991E+04  0.112657740494E+04  0.119909069084E+04  0.127620404663E+04  0.135820258004E+04
  0.144538839958E+04  0.153808156110E+04  0.163662106008E+04  0.174136587126E+04  0.185269603712E+04
  0.197101380648E+04  0.209674482471E+04  0.223033937669E+04  0.237227368373E+04  0.252305125555E+04
  0.268320429801E+04  0.285329517756E+04  0.303391794272E+04  0.322569990298E+04  0.342930326505E+04
  0.364542682627E+04  0.387480772436E+04  0.411822324267E+04  0.437649266920E+04  0.465047920761E+04
  0.494109193747E+04  0.524928782065E+04  0.557607374997E+04  0.592250863532E+04  0.628970552190E+04
  0.667883373394E+04  0.709112103644E+04  0.752785580641E+04  0.799038920346E+04  0.848013732878E+04
  0.899858335951E+04  0.954727964448E+04  0.101278497450E+05  0.107419904027E+05  0.113914734155E+05
  0.120781473972E+05  0.128039394000E+05  0.135708563690E+05  0.143809864026E+05  0.152364997846E+05
  0.161396497534E+05  0.170927729702E+05  0.180982896444E+05  0.191587032721E+05  0.202765999377E+05
  0.214546471290E+05  0.226955920082E+05  0.240022590802E+05  0.253775471954E+05  0.268244258186E+05
  0.283459304953E+05  0.299451574384E+05  0.316252571593E+05  0.333894270608E+05  0.352409029075E+05
  0.371829490866E+05  0.392188475693E+05  0.413518854809E+05  0.435853411889E+05  0.459224688139E+05
  0.483664810734E+05  0.509205303669E+05  0.535876880153E+05  0.563709215716E+05  0.592730701263E+05
  0.622968175370E+05  0.654446635259E+05  0.687188925939E+05  0.721215407230E+05  0.756543598487E+05
  0.793187801085E+05  0.831158698949E+05  0.870462937676E+05  0.911102683090E+05  0.953075160442E+05
  0.996372175801E+05  0.104097962163E+06  0.108687696901E+06  0.113403674937E+06  0.118242402935E+06
  0.123199588263E+06  0.128270086363E+06  0.133447848812E+06  0.138725872688E+06  0.144096151897E+06
  0.149549631189E+06  0.155076163680E+06  0.160664472732E+06  0.166302119133E+06  0.171975474589E+06
  0.177669702552E+06  0.183368747516E+06  0.189055333893E+06  0.194710975657E+06  0.200315997921E+06
  0.205849571613E+06  0.211289762407E+06  0.216613595002E+06  0.221797133753E+06  0.226815580601E+06
  0.231643391055E+06  0.236254408876E+06  0.240622019848E+06  0.244719324849E+06  0.248519332100E+06
  0.251995168217E+06  0.255120307293E+06  0.257868816903E+06  0.260215619484E+06  0.262136767111E+06
  0.263609727252E+06  0.264613676591E+06  0.265129799536E+06  0.265141587577E+06  0.264635135177E+06
  0.263599427487E+06  0.262026614776E+06  0.259912268154E+06  0.257255610960E+06  0.254059719998E+06
  0.250331690846E+06  0.246082761522E+06  0.241328389116E+06  0.236088274407E+06  0.230386330128E+06
  0.224250589362E+06  0.217713051553E+06  0.210809464808E+06  0.203579044460E+06  0.196064129278E+06
  0.188309778081E+06  0.180363310826E+06  0.172273799339E+06  0.164091513022E+06  0.155867330635E+06
  0.147652114425E+06  0.139496070026E+06  0.131448090576E+06  0.123555101902E+06  0.115861422870E+06
  0.108408157941E+06  0.101232639845E+06  0.943679389827E+05  0.878424530859E+05  0.816795864799E+05
  0.758975241138E+05  0.705091020155E+05  0.655217731765E+05  0.609376660994E+05  0.567537322422E+05
  0.529619780906E+05  0.495497771377E+05  0.465002562169E+05  0.437927492785E+05  0.414033099894E+05
  0.393052727667E+05  0.374698503143E+05  0.358667546082E+05  0.344648276516E+05  0.332326682101E+05
  0.321392411003E+05  0.311544563573E+05  0.302497066905E+05  0.293983529486E+05  0.285761487874E+05
  0.277615973058E+05  0.269362340134E+05  0.260848320904E+05  0.251955274536E+05  0.242598626490E+05
  0.232727500620E+05  0.222323564061E+05  0.211399119889E+05  0.199994499490E+05  0.188174826035E+05
  0.176026243000E+05  0.163651726824E+05  0.151166628008E+05  0.138694104292E+05  0.126360612066E+05
  0.114291609400E+05  0.102607540004E+05  0.914201431607E+04  0.808290878225E+04  0.709188884507E+04
  0.617563887058E+04  0.533890336214E+04  0.458442826511E+04  0.391302582524E+04  0.332373540815E+04
  0.281402864559E+04  0.238002143374E+04  0.201668765794E+04  0.171808431866E+04  0.147759146028E+04
  0.128816017365E+04  0.114255744178E+04  0.103359687106E+04  0.954346342172E+03  0.898305733044E+03
  0.859549834561E+03  0.832833557502E+03  0.813658601427E+03  0.798302825508E+03  0.783815438247E+03
  0.767982632443E+03  0.749269326766E+03  0.726743204524E+03  0.699987292908E+03  0.669006972739E+03
  0.634136643672E+03  0.595950395878E+03  0.555180057441E+03  0.512642951745E+03  0.469180977131E+03
  0.425611107264E+03  0.382687836622E+03  0.341076405708E+03  0.301335854820E+03  0.263911153560E+03
  0.229131408831E+03  0.197214882398E+03  0.168277631971E+03  0.142345271926E+03  0.119366512970E+03
  0.992274916354E+02  0.817660607957E+02  0.667853856779E+02  0.540663579202E+02  0.433784981882E+02
  0.344891611585E+02  0.271709812338E+02  0.212075996856E+02  0.163977917717E+02  0.125581653152E+02
  0.952463209468E+01  0.715286412878E+01  0.531794370494E+01  0.391340381326E+01  0.284983815161E+01
  0.205323905263E+01  0.146319844275E+01  0.103108203234E+01  0.718261523638E+00  0.494465240461E+00
  0.336285692215E+00  0.225864219421E+00  0.149758376743E+00  0.979870794852E-01  0.632413206646E-01
  0.402437915857E-01  0.252385906726E-01  0.155916853259E-01  0.948347781256E-02  0.567630127169E-02
  0.334160724980E-02  0.193374579677E-02  0.109939236514E-02  0.613712119359E-03  0.336185343420E-03
  0.180606102891E-03  0.950947788894E-04  0.490428054049E-04  0.247573250414E-04  0.122249645457E-04
  0.590067259371E-05  0.278193760623E-05  0.128012740452E-05  0.574475947370E-06  0.251211991661E-06
 mkinetic energy-density pseudized
  0.846723892495E-06  0.902685905247E-06  0.962346581608E-06  0.102595037512E-05  0.109375789585E-05
  0.116604697819E-05  0.124311381931E-05  0.132527419272E-05  0.141286474217E-05  0.150624436101E-05
  0.160579566271E-05  0.171192654857E-05  0.182507187907E-05  0.194569525565E-05  0.207429092029E-05
  0.221138578059E-05  0.235754156874E-05  0.251335714316E-05  0.267947094225E-05  0.285656360031E-05
  0.304536073641E-05  0.324663592750E-05  0.346121387809E-05  0.368997379938E-05  0.393385301170E-05
  0.419385078517E-05  0.447103243399E-05  0.476653368157E-05  0.508156531395E-05  0.541741814090E-05
  0.577546828489E-05  0.615718281958E-05  0.656412578102E-05  0.699796457611E-05  0.746047681463E-05
  0.795355759280E-05  0.847922725822E-05  0.903963968807E-05  0.963709111434E-05  0.102740295324E-04
  0.109530647315E-04  0.116769789878E-04  0.124487384649E-04  0.132715053669E-04  0.141486508955E-04
  0.150837690630E-04  0.160806914184E-04  0.171435027467E-04  0.182765578058E-04  0.194844991697E-04
  0.207722762510E-04  0.221451655804E-04  0.236087924266E-04  0.251691538453E-04  0.268326432515E-04
  0.286060766157E-04  0.304967203912E-04  0.325123212879E-04  0.346611380135E-04  0.369519751120E-04
  0.393942190399E-04  0.419978766255E-04  0.447736160707E-04  0.477328106624E-04  0.508875853736E-04
  0.542508665430E-04  0.578364348392E-04  0.616589817255E-04  0.657341696553E-04  0.700786962470E-04
  0.747103627002E-04  0.796481467330E-04  0.849122803407E-04  0.905243326924E-04  0.965072985080E-04
  0.102885692274E-03  0.109685648690E-03  0.116935029747E-03  0.124663538890E-03  0.132902842720E-03
  0.141686700745E-03  0.151051103698E-03  0.161034421008E-03  0.171677558004E-03  0.183024123519E-03
  0.195120608567E-03  0.208016576829E-03  0.221764867726E-03  0.236421812919E-03  0.252047467108E-03
  0.268705854093E-03  0.286465229093E-03  0.305398358398E-03  0.325582817512E-03  0.347101308986E-03
  0.370042001268E-03  0.394498889942E-03  0.420572182836E-03  0.448368710587E-03  0.478002364335E-03
  0.509594562340E-03  0.543274747443E-03  0.579180917391E-03  0.617460190215E-03  0.658269406970E-03
  0.701775774300E-03  0.748157549471E-03  0.797604770670E-03  0.850320035559E-03  0.906519331281E-03
  0.966432919308E-03  0.103030627876E-02  0.109840111206E-02  0.117099641701E-02  0.124838962977E-02
  0.133089784328E-02  0.141885910624E-02  0.151263380788E-02  0.161260615426E-02  0.171918574207E-02
  0.183280923643E-02  0.195394215953E-02  0.208308079740E-02  0.222075423270E-02  0.236752651177E-02
  0.252399895479E-02  0.269081261862E-02  0.286865092223E-02  0.305824244558E-02  0.326036391337E-02
  0.347584337585E-02  0.370556359960E-02  0.395046568237E-02  0.421155290654E-02  0.448989484700E-02
  0.478663175031E-02  0.510297920293E-02  0.544023310768E-02  0.579977498866E-02  0.618307764632E-02
  0.659171118579E-02  0.702734944303E-02  0.749177683505E-02  0.798689566204E-02  0.851473389133E-02
  0.907745345475E-02  0.967735909330E-02  0.103169077851E-01  0.109987187949E-01  0.117255843864E-01
  0.125004812403E-01  0.133265826252E-01  0.142072713704E-01  0.151461536930E-01  0.161470739365E-01
  0.172141302789E-01  0.183516914760E-01  0.195644147059E-01  0.208572645879E-01  0.222355334528E-01
  0.237048629456E-01  0.252712670485E-01  0.269411566172E-01  0.287213655283E-01  0.306191785439E-01
  0.326423610049E-01  0.347991904728E-01  0.370984904451E-01  0.395496662813E-01  0.421627434815E-01
  0.449484084704E-01  0.479180520498E-01  0.510838156911E-01  0.544586408519E-01  0.580563215116E-01
  0.618915601330E-01  0.659800272705E-01  0.703384250582E-01  0.749845548266E-01  0.799373891115E-01
  0.852171483353E-01  0.908453824562E-01  0.968450579025E-01  0.103240650123E+00  0.110058242112E+00
  0.117325629275E+00  0.125072431044E+00  0.133330209653E+00  0.142132596523E+00  0.151515426720E+00
  0.161516881993E+00  0.172177642912E+00  0.183541050643E+00  0.195653278980E+00  0.208563517201E+00
  0.222324164441E+00  0.236991036217E+00  0.252623583861E+00  0.269285127572E+00  0.287043103895E+00
  0.305969328435E+00  0.326140274668E+00  0.347637369732E+00  0.370547308131E+00  0.394962384321E+00
  0.420980845153E+00  0.448707263228E+00  0.478252932195E+00  0.509736285097E+00  0.543283336854E+00
  0.579028152023E+00  0.617113338952E+00  0.657690571476E+00  0.700921139287E+00  0.746976528084E+00
  0.796039030592E+00  0.848302389495E+00  0.903972473242E+00  0.963267985627E+00  0.102642120991E+01
  0.109367878811E+01  0.116530253600E+01  0.124157029386E+01  0.132277681331E+01  0.140923467946E+01
  0.150127526818E+01  0.159924973686E+01  0.170353004743E+01  0.181451001910E+01  0.193260640798E+01
  0.205826000974E+01  0.219193678060E+01  0.233412897076E+01  0.248535626315E+01  0.264616690897E+01
  0.281713884966E+01  0.299888081333E+01  0.319203337110E+01  0.339726993677E+01  0.361529769009E+01
  0.384685840100E+01  0.409272912851E+01  0.435372276394E+01  0.463068838373E+01  0.492451137211E+01
  0.523611326820E+01  0.556645128605E+01  0.591651744909E+01  0.628733727313E+01  0.667996792340E+01
  0.709549576230E+01  0.753503319451E+01  0.799971470529E+01  0.849069197648E+01  0.900912795216E+01
  0.955618971307E+01  0.101330400053E+02  0.107408272542E+02  0.113806738813E+02  0.120536627254E+02
  0.127608213584E+02  0.135031040701E+02  0.142813712871E+02  0.150963661806E+02  0.159486882129E+02
  0.168387633706E+02  0.177668108369E+02  0.187328058703E+02  0.197364386757E+02  0.207770690926E+02
  0.218536769733E+02  0.229648081945E+02  0.241085163369E+02  0.252823001865E+02  0.264830373655E+02
  0.277069145859E+02  0.289493552550E+02  0.302049454433E+02  0.314673595648E+02  0.327292875186E+02
  0.339823655119E+02  0.352171133198E+02  0.364228813543E+02  0.375878115944E+02  0.386988171847E+02
  0.397415863096E+02  0.407006167885E+02  0.415592886769E+02  0.422999829472E+02  0.429042550101E+02
  0.433530723247E+02  0.436271255280E+02  0.437072222519E+02  0.435747719039E+02  0.432123679672E+02
  0.426044715566E+02  0.417381957865E+02  0.406041846203E+02  0.391975719728E+02  0.375189965792E+02
  0.355756352635E+02  0.333822015362E+02  0.309618379120E+02  0.283468092244E+02  0.255788811458E+02
  0.227092443174E+02  0.197978218550E+02  0.169117793913E+02  0.141230462481E+02  0.115046591116E+02
  0.912576249262E+01  0.704515145153E+01  0.530333090523E+01  0.391320219245E+01  0.284983815161E+01
  0.205323905263E+01  0.146319844275E+01  0.103108203234E+01  0.718261523638E+00  0.494465240461E+00
  0.336285692215E+00  0.225864219421E+00  0.149758376743E+00  0.979870794852E-01  0.632413206646E-01
  0.402437915857E-01  0.252385906726E-01  0.155916853259E-01  0.948347781256E-02  0.567630127169E-02
  0.334160724980E-02  0.193374579677E-02  0.109939236514E-02  0.613712119359E-03  0.336185343420E-03
  0.180606102891E-03  0.950947788894E-04  0.490428054049E-04  0.247573250414E-04  0.122249645457E-04
  0.590067259371E-05  0.278193760623E-05  0.128012740452E-05  0.574475947370E-06  0.251211991661E-06
 local pseudopotential core
 -0.394800387234E+03 -0.394802048085E+03 -0.394803656622E+03 -0.394805214492E+03 -0.394806723289E+03
 -0.394808184561E+03 -0.394809599800E+03 -0.394810970458E+03 -0.394812297937E+03 -0.394813583597E+03
 -0.394814828753E+03 -0.394816034680E+03 -0.394817202613E+03 -0.394818333747E+03 -0.394819429240E+03
 -0.394820490213E+03 -0.394821517754E+03 -0.394822512911E+03 -0.394823476705E+03 -0.394824410122E+03
 -0.394825314115E+03 -0.394826189612E+03 -0.394827037506E+03 -0.394827858667E+03 -0.394828653932E+03
 -0.394829424116E+03 -0.394830170006E+03 -0.394830892366E+03 -0.394831591932E+03 -0.394832269420E+03
 -0.394832925523E+03 -0.394833560910E+03 -0.394834176231E+03 -0.394834772114E+03 -0.394835349166E+03
 -0.394835907978E+03 -0.394836449119E+03 -0.394836973140E+03 -0.394837480576E+03 -0.394837971943E+03
 -0.394838447743E+03 -0.394838908458E+03 -0.394839354558E+03 -0.394839786495E+03 -0.394840204709E+03
 -0.394840609623E+03 -0.394841001649E+03 -0.394841381182E+03 -0.394841748606E+03 -0.394842104293E+03
 -0.394842448602E+03 -0.394842781878E+03 -0.394843104457E+03 -0.394843416663E+03 -0.394843718808E+03
 -0.394844011193E+03 -0.394844294111E+03 -0.394844567841E+03 -0.394844832656E+03 -0.394845088816E+03
 -0.394845336573E+03 -0.394845576169E+03 -0.394845807839E+03 -0.394846031806E+03 -0.394846248286E+03
 -0.394846457486E+03 -0.394846659605E+03 -0.394846854833E+03 -0.394847043353E+03 -0.394847225340E+03
 -0.394847400958E+03 -0.394847570367E+03 -0.394847733718E+03 -0.394847891152E+03 -0.394848042807E+03
 -0.394848188810E+03 -0.394848329279E+03 -0.394848464329E+03 -0.394848594064E+03 -0.394848718582E+03
 -0.394848837970E+03 -0.394848952312E+03 -0.394849061682E+03 -0.394849166145E+03 -0.394849265759E+03
 -0.394849360573E+03 -0.394849450630E+03 -0.394849535962E+03 -0.394849616592E+03 -0.394849692537E+03
 -0.394849763800E+03 -0.394849830380E+03 -0.394849892261E+03 -0.394849949420E+03 -0.394850001822E+03
 -0.394850049422E+03 -0.394850092163E+03 -0.394850129975E+03 -0.394850162778E+03 -0.394850190476E+03
 -0.394850212960E+03 -0.394850230110E+03 -0.394850241785E+03 -0.394850247834E+03 -0.394850248085E+03
 -0.394850242351E+03 -0.394850230424E+03 -0.394850212080E+03 -0.394850187070E+03 -0.394850155126E+03
 -0.394850115956E+03 -0.394850069244E+03 -0.394850014648E+03 -0.394849951796E+03 -0.394849880290E+03
 -0.394849799700E+03 -0.394849709562E+03 -0.394849609379E+03 -0.394849498615E+03 -0.394849376696E+03
 -0.394849243005E+03 -0.394849096881E+03 -0.394848937616E+03 -0.394848764450E+03 -0.394848576572E+03
 -0.394848373113E+03 -0.394848153141E+03 -0.394847915662E+03 -0.394847659613E+03 -0.394847383857E+03
 -0.394847087179E+03 -0.394846768282E+03 -0.394846425779E+03 -0.394846058189E+03 -0.394845663932E+03
 -0.394845241321E+03 -0.394844788554E+03 -0.394844303707E+03 -0.394843784730E+03 -0.394843229431E+03
 -0.394842635475E+03 -0.394842000368E+03 -0.394841321450E+03 -0.394840595885E+03 -0.394839820644E+03
 -0.394838992501E+03 -0.394838108011E+03 -0.394837163502E+03 -0.394836155056E+03 -0.394835078497E+03
 -0.394833929370E+03 -0.394832702923E+03 -0.394831394092E+03 -0.394829997474E+03 -0.394828507309E+03
 -0.394826917454E+03 -0.394825221363E+03 -0.394823412050E+03 -0.394821482071E+03 -0.394819423489E+03
 -0.394817227839E+03 -0.394814886098E+03 -0.394812388645E+03 -0.394809725223E+03 -0.394806884897E+03
 -0.394803856008E+03 -0.394800626128E+03 -0.394797182005E+03 -0.394793509512E+03 -0.394789593591E+03
 -0.394785418185E+03 -0.394780966179E+03 -0.394776219327E+03 -0.394771158178E+03 -0.394765761996E+03
 -0.394760008677E+03 -0.394753874657E+03 -0.394747334817E+03 -0.394740362381E+03 -0.394732928804E+03
 -0.394725003662E+03 -0.394716554520E+03 -0.394707546807E+03 -0.394697943671E+03 -0.394687705831E+03
 -0.394676791416E+03 -0.394665155798E+03 -0.394652751408E+03 -0.394639527543E+03 -0.394625430163E+03
 -0.394610401669E+03 -0.394594380671E+03 -0.394577301742E+03 -0.394559095151E+03 -0.394539686581E+03
 -0.394518996831E+03 -0.394496941499E+03 -0.394473430635E+03 -0.394448368389E+03 -0.394421652619E+03
 -0.394393174486E+03 -0.394362818014E+03 -0.394330459632E+03 -0.394295967676E+03 -0.394259201870E+03
 -0.394220012762E+03 -0.394178241137E+03 -0.394133717384E+03 -0.394086260827E+03 -0.394035679013E+03
 -0.393981766957E+03 -0.393924306339E+03 -0.393863064650E+03 -0.393797794290E+03 -0.393728231604E+03
 -0.393654095868E+03 -0.393575088205E+03 -0.393490890440E+03 -0.393401163890E+03 -0.393305548075E+03
 -0.393203659359E+03 -0.393095089509E+03 -0.392979404173E+03 -0.392856141271E+03 -0.392724809291E+03
 -0.392584885498E+03 -0.392435814039E+03 -0.392277003943E+03 -0.392107827026E+03 -0.391927615672E+03
 -0.391735660511E+03 -0.391531207979E+03 -0.391313457752E+03 -0.391081560070E+03 -0.390834612929E+03
 -0.390571659149E+03 -0.390291683323E+03 -0.389993608640E+03 -0.389676293578E+03 -0.389338528493E+03
 -0.388979032076E+03 -0.388596447722E+03 -0.388189339780E+03 -0.387756189734E+03 -0.387295392296E+03
 -0.386805251450E+03 -0.386283976464E+03 -0.385729677882E+03 -0.385140363550E+03 -0.384513934684E+03
 -0.383848182051E+03 -0.383140782278E+03 -0.382389294384E+03 -0.381591156557E+03 -0.380743683291E+03
 -0.379844062931E+03 -0.378889355748E+03 -0.377876492634E+03 -0.376802274554E+03 -0.375663372869E+03
 -0.374456330700E+03 -0.373177565494E+03 -0.371823372969E+03 -0.370389932653E+03 -0.368873315222E+03
 -0.367269491899E+03 -0.365574346150E+03 -0.363783687967E+03 -0.361893271042E+03 -0.359898813120E+03
 -0.357796019886E+03 -0.355580612711E+03 -0.353248360599E+03 -0.350795116713E+03 -0.348216859800E+03
 -0.345509740890E+03 -0.342670135583E+03 -0.339694702243E+03 -0.336580446394E+03 -0.333324791551E+03
 -0.329925656720E+03 -0.326381540717E+03 -0.322691613440E+03 -0.318855814160E+03 -0.314874956860E+03
 -0.310750842590E+03 -0.306486378734E+03 -0.302085704929E+03 -0.297554325057E+03 -0.292899243993E+03
 -0.288129106198E+03 -0.283254329784E+03 -0.278287222532E+03 -0.273242051931E+03 -0.268135013246E+03
 -0.262983987729E+03 -0.257807894687E+03 -0.252625311831E+03 -0.247451909711E+03 -0.242296288452E+03
 -0.237154419746E+03 -0.232004620414E+03 -0.226807763508E+03 -0.221519410775E+03 -0.216118519170E+03
 -0.210649849616E+03 -0.205255008808E+03 -0.200073557216E+03 -0.194800395855E+03 -0.188491122705E+03
 -0.180907258134E+03 -0.175214333064E+03 -0.169821999706E+03 -0.164600089127E+03 -0.159521779369E+03
 -0.154589805626E+03 -0.149786985458E+03 -0.145093994266E+03 -0.140508492445E+03 -0.136083041862E+03
 -0.131796863042E+03 -0.127645824724E+03 -0.123625621316E+03 -0.119732100079E+03 -0.115961245332E+03
 -0.112309178253E+03 -0.108772146720E+03 -0.105346520754E+03 -0.102028787144E+03 -0.988155441541E+02
 -0.957035021845E+02 -0.926894696725E+02 -0.897703602975E+02 -0.869431842041E+02 -0.842050458502E+02
 -0.815531409913E+02 -0.789847537615E+02 -0.764972538640E+02 -0.740880938598E+02 -0.717548065489E+02
 -0.694950024377E+02 -0.673063672882E+02 -0.651866597470E+02 -0.631337090485E+02 -0.611454127914E+02
 pspotential valence only
 -0.343873610828E+03 -0.343875271685E+03 -0.343876880229E+03 -0.343878438105E+03 -0.343879946910E+03
 -0.343881408188E+03 -0.343882823436E+03 -0.343884194102E+03 -0.343885521590E+03 -0.343886807260E+03
 -0.343888052426E+03 -0.343889258364E+03 -0.343890426309E+03 -0.343891557455E+03 -0.343892652962E+03
 -0.343893713950E+03 -0.343894741505E+03 -0.343895736679E+03 -0.343896700490E+03 -0.343897633925E+03
 -0.343898537938E+03 -0.343899413456E+03 -0.343900261372E+03 -0.343901082556E+03 -0.343901877847E+03
 -0.343902648058E+03 -0.343903393977E+03 -0.343904116367E+03 -0.343904815966E+03 -0.343905493489E+03
 -0.343906149629E+03 -0.343906785056E+03 -0.343907400419E+03 -0.343907996347E+03 -0.343908573448E+03
 -0.343909132311E+03 -0.343909673506E+03 -0.343910197585E+03 -0.343910705083E+03 -0.343911196517E+03
 -0.343911672387E+03 -0.343912133177E+03 -0.343912579357E+03 -0.343913011380E+03 -0.343913429685E+03
 -0.343913834697E+03 -0.343914226826E+03 -0.343914606469E+03 -0.343914974011E+03 -0.343915329824E+03
 -0.343915674266E+03 -0.343916007685E+03 -0.343916330416E+03 -0.343916642784E+03 -0.343916945102E+03
 -0.343917237671E+03 -0.343917520785E+03 -0.343917794725E+03 -0.343918059763E+03 -0.343918316161E+03
 -0.343918564171E+03 -0.343918804039E+03 -0.343919035996E+03 -0.343919260271E+03 -0.343919477078E+03
 -0.343919686628E+03 -0.343919889119E+03 -0.343920084745E+03 -0.343920273688E+03 -0.343920456126E+03
 -0.343920632225E+03 -0.343920802147E+03 -0.343920966044E+03 -0.343921124062E+03 -0.343921276339E+03
 -0.343921423004E+03 -0.343921564180E+03 -0.343921699983E+03 -0.343921830521E+03 -0.343921955894E+03
 -0.343922076195E+03 -0.343922191510E+03 -0.343922301916E+03 -0.343922407485E+03 -0.343922508277E+03
 -0.343922604348E+03 -0.343922695745E+03 -0.343922782505E+03 -0.343922864658E+03 -0.343922942225E+03
 -0.343923015219E+03 -0.343923083643E+03 -0.343923147491E+03 -0.343923206747E+03 -0.343923261385E+03
 -0.343923311368E+03 -0.343923356649E+03 -0.343923397170E+03 -0.343923432860E+03 -0.343923463636E+03
 -0.343923489402E+03 -0.343923510050E+03 -0.343923525456E+03 -0.343923535481E+03 -0.343923539971E+03
 -0.343923538756E+03 -0.343923531647E+03 -0.343923518439E+03 -0.343923498905E+03 -0.343923472799E+03
 -0.343923439854E+03 -0.343923399777E+03 -0.343923352253E+03 -0.343923296943E+03 -0.343923233476E+03
 -0.343923161457E+03 -0.343923080457E+03 -0.343922990015E+03 -0.343922889636E+03 -0.343922778788E+03
 -0.343922656900E+03 -0.343922523359E+03 -0.343922377509E+03 -0.343922218645E+03 -0.343922046014E+03
 -0.343921858809E+03 -0.343921656166E+03 -0.343921437161E+03 -0.343921200807E+03 -0.343920946048E+03
 -0.343920671754E+03 -0.343920376721E+03 -0.343920059658E+03 -0.343919719191E+03 -0.343919353850E+03
 -0.343918962065E+03 -0.343918542161E+03 -0.343918092350E+03 -0.343917610723E+03 -0.343917095244E+03
 -0.343916543739E+03 -0.343915953889E+03 -0.343915323220E+03 -0.343914649092E+03 -0.343913928688E+03
 -0.343913159005E+03 -0.343912336840E+03 -0.343911458775E+03 -0.343910521164E+03 -0.343909520122E+03
 -0.343908451502E+03 -0.343907310884E+03 -0.343906093554E+03 -0.343904794484E+03 -0.343903408315E+03
 -0.343901929330E+03 -0.343900351434E+03 -0.343898668129E+03 -0.343896872487E+03 -0.343894957118E+03
 -0.343892914148E+03 -0.343890735177E+03 -0.343888411251E+03 -0.343885932825E+03 -0.343883289722E+03
 -0.343880471090E+03 -0.343877465362E+03 -0.343874260205E+03 -0.343870842473E+03 -0.343867198148E+03
 -0.343863312288E+03 -0.343859168964E+03 -0.343854751194E+03 -0.343850040876E+03 -0.343845018710E+03
 -0.343839664125E+03 -0.343833955190E+03 -0.343827868528E+03 -0.343821379218E+03 -0.343814460697E+03
 -0.343807084647E+03 -0.343799220885E+03 -0.343790837236E+03 -0.343781899405E+03 -0.343772370835E+03
 -0.343762212562E+03 -0.343751383054E+03 -0.343739838043E+03 -0.343727530346E+03 -0.343714409674E+03
 -0.343700422428E+03 -0.343685511485E+03 -0.343669615960E+03 -0.343652670968E+03 -0.343634607359E+03
 -0.343615351439E+03 -0.343594824674E+03 -0.343572943374E+03 -0.343549618360E+03 -0.343524754600E+03
 -0.343498250836E+03 -0.343469999174E+03 -0.343439884656E+03 -0.343407784801E+03 -0.343373569121E+03
 -0.343337098600E+03 -0.343298225143E+03 -0.343256790995E+03 -0.343212628119E+03 -0.343165557533E+03
 -0.343115388610E+03 -0.343061918336E+03 -0.343004930515E+03 -0.342944194936E+03 -0.342879466480E+03
 -0.342810484175E+03 -0.342736970201E+03 -0.342658628824E+03 -0.342575145279E+03 -0.342486184578E+03
 -0.342391390252E+03 -0.342290383024E+03 -0.342182759399E+03 -0.342068090179E+03 -0.341945918900E+03
 -0.341815760168E+03 -0.341677097927E+03 -0.341529383610E+03 -0.341372034216E+03 -0.341204430275E+03
 -0.341025913712E+03 -0.340835785617E+03 -0.340633303892E+03 -0.340417680809E+03 -0.340188080443E+03
 -0.339943616009E+03 -0.339683347080E+03 -0.339406276706E+03 -0.339111348427E+03 -0.338797443182E+03
 -0.338463376134E+03 -0.338107893394E+03 -0.337729668687E+03 -0.337327299940E+03 -0.336899305828E+03
 -0.336444122289E+03 -0.335960099035E+03 -0.335445496079E+03 -0.334898480314E+03 -0.334317122183E+03
 -0.333699392479E+03 -0.333043159324E+03 -0.332346185390E+03 -0.331606125426E+03 -0.330820524158E+03
 -0.329986814664E+03 -0.329102317303E+03 -0.328164239318E+03 -0.327169675233E+03 -0.326115608174E+03
 -0.324998912280E+03 -0.323816356346E+03 -0.322564608918E+03 -0.321240245007E+03 -0.319839754665E+03
 -0.318359553656E+03 -0.316795996477E+03 -0.315145392007E+03 -0.313404022075E+03 -0.311568163262E+03
 -0.309634112250E+03 -0.307598215054E+03 -0.305456900490E+03 -0.303206718195E+03 -0.300844381574E+03
 -0.298366815977E+03 -0.295771212443E+03 -0.293055087288E+03 -0.290216347823E+03 -0.287253364405E+03
 -0.284165049017E+03 -0.280950940509E+03 -0.277611296583E+03 -0.274147192538E+03 -0.270560626766E+03
 -0.266854632905E+03 -0.263033398461E+03 -0.259102389593E+03 -0.255068481374E+03 -0.250940092129E+03
 -0.246727318827E+03 -0.242442067042E+03 -0.238098161829E+03 -0.233711411452E+03 -0.229299567792E+03
 -0.224882075406E+03 -0.220479412745E+03 -0.216111699765E+03 -0.211796117515E+03 -0.207542727699E+03
 -0.203348894923E+03 -0.199194237695E+03 -0.195040813893E+03 -0.190845224283E+03 -0.186587286503E+03
 -0.182312407493E+03 -0.178162584970E+03 -0.174277470883E+03 -0.170351709342E+03 -0.165440239819E+03
 -0.159303465018E+03 -0.155083840975E+03 -0.151065801349E+03 -0.147108535742E+03 -0.143195896895E+03
 -0.139340545285E+03 -0.135534347595E+03 -0.131766096706E+03 -0.128040654112E+03 -0.124416933953E+03
 -0.120879751259E+03 -0.117429931026E+03 -0.114067520634E+03 -0.110792249573E+03 -0.107603491685E+03
 -0.104500304053E+03 -0.101481400683E+03 -0.985451291012E+02 -0.956894542492E+02 -0.929119651262E+02
 -0.902099099597E+02 -0.875803002193E+02 -0.850200264809E+02 -0.825260283397E+02 -0.800954633345E+02
 -0.777258617426E+02 -0.754152442262E+02 -0.731621884272E+02 -0.709658392338E+02 -0.688258647642E+02
 -0.667423649413E+02 -0.647157422190E+02 -0.627465457725E+02 -0.608353024503E+02 -0.589823503034E+02
 core charge-density (pseudized)
  0.659530343024E-08  0.703120285147E-08  0.749591191065E-08  0.799133470581E-08  0.851950118137E-08
  0.908257544563E-08  0.968286463801E-08  0.103228283823E-07  0.110050888646E-07  0.117324415778E-07
  0.125078667754E-07  0.133345416831E-07  0.142158535169E-07  0.151554133622E-07  0.161570709695E-07
  0.172249305286E-07  0.183633674850E-07  0.195770464679E-07  0.208709404029E-07  0.222503508881E-07
  0.237209299170E-07  0.252887030368E-07  0.269600940375E-07  0.287419512725E-07  0.306415757196E-07
  0.326667508952E-07  0.348257747471E-07  0.371274936543E-07  0.395813386737E-07  0.421973641835E-07
  0.449862890795E-07  0.479595406949E-07  0.511293016225E-07  0.545085596312E-07  0.581111608830E-07
  0.619518666649E-07  0.660464138727E-07  0.704115794907E-07  0.750652493339E-07  0.800264913327E-07
  0.853156336625E-07  0.909543480351E-07  0.969657384972E-07  0.103374436096E-06  0.110206699803E-06
  0.117490524104E-06  0.125255753711E-06  0.133534205838E-06  0.142359800574E-06  0.151768699867E-06
  0.161799455690E-06  0.172493168008E-06  0.183893653175E-06  0.196047623471E-06  0.209004878495E-06
  0.222818509220E-06  0.237545115518E-06  0.253245038079E-06  0.269982605644E-06  0.287826398588E-06
  0.306849529917E-06  0.327129944837E-06  0.348750740130E-06  0.371800504627E-06  0.396373682192E-06
  0.422570958690E-06  0.450499674536E-06  0.480274264504E-06  0.512016726612E-06  0.545857121985E-06
  0.581934107764E-06  0.620395505235E-06  0.661398905497E-06  0.705112315173E-06  0.751714844783E-06
  0.801397442625E-06  0.854363677151E-06  0.910830571050E-06  0.971029490461E-06  0.103520709295E-05
  0.110362633816E-05  0.117656756518E-05  0.125432964127E-05  0.133723118630E-05  0.142561187831E-05
  0.151983384523E-05  0.162028314858E-05  0.172737136533E-05  0.184153727419E-05  0.196324865339E-05
  0.209300419729E-05  0.223133555960E-05  0.237880953172E-05  0.253603036498E-05  0.270364224631E-05
  0.288233193765E-05  0.307283158967E-05  0.327592174149E-05  0.349243451863E-05  0.372325704231E-05
  0.396933506403E-05  0.423167684039E-05  0.451135726390E-05  0.480952226685E-05  0.512739351612E-05
  0.546627341833E-05  0.582755045563E-05  0.621270487421E-05  0.662331474858E-05  0.706106244670E-05
  0.752774152219E-05  0.802526406212E-05  0.855566852014E-05  0.912112806737E-05  0.972395949494E-05
  0.103666327048E-04  0.110517808277E-04  0.117822110094E-04  0.125609159100E-04  0.133910859625E-04
  0.142761224417E-04  0.152196513959E-04  0.162255384999E-04  0.172979048880E-04  0.184411440343E-04
  0.196599397468E-04  0.209592853507E-04  0.223445041392E-04  0.238212711739E-04  0.253956365266E-04
  0.270740500544E-04  0.288633878124E-04  0.307709802099E-04  0.328046420257E-04  0.349727044062E-04
  0.372840489749E-04  0.397481441949E-04  0.423750841318E-04  0.451756297745E-04  0.481612530847E-04
  0.513441839528E-04  0.547374602531E-04  0.583549812013E-04  0.622115642338E-04  0.663230056383E-04
  0.707061451848E-04  0.753789350191E-04  0.803605130995E-04  0.856712814766E-04  0.913329897329E-04
  0.973688239237E-04  0.103803501379E-03  0.110663371751E-03  0.117976524725E-03  0.125772904812E-03
  0.134084433717E-03  0.142945140748E-03  0.152391301822E-03  0.162461587606E-03  0.173197221410E-03
  0.184642147462E-03  0.196843210242E-03  0.209850345608E-03  0.223716784467E-03  0.238499269829E-03
  0.254258288100E-03  0.271058315558E-03  0.288968080979E-03  0.308060845486E-03  0.328414700720E-03
  0.350112886537E-03  0.373244129479E-03  0.397903003384E-03  0.424190313542E-03  0.452213505935E-03
  0.482087103165E-03  0.513933168786E-03  0.547881801871E-03  0.584071663730E-03  0.622650538862E-03
  0.663775932293E-03  0.707615705631E-03  0.754348754282E-03  0.804165728443E-03  0.857269800608E-03
  0.913877482533E-03  0.974219494730E-03  0.103854169178E-02  0.110710604694E-02  0.118019169965E-02
  0.125809606991E-02  0.134113604349E-02  0.142964923241E-02  0.152399531510E-02  0.162455746121E-02
  0.173174384586E-02  0.184598925891E-02  0.196775681455E-02  0.209753976725E-02  0.223586344007E-02
  0.238328727174E-02  0.254040698922E-02  0.270785691267E-02  0.288631240006E-02  0.307649243894E-02
  0.327916239321E-02  0.349513691279E-02  0.372528301453E-02  0.397052334289E-02  0.423183961888E-02
  0.451027628621E-02  0.480694436340E-02  0.512302551082E-02  0.545977632156E-02  0.581853284474E-02
  0.620071534998E-02  0.660783334097E-02  0.704149082595E-02  0.750339185216E-02  0.799534631022E-02
  0.851927601380E-02  0.907722105809E-02  0.967134645927E-02  0.103039490751E-01  0.109774648044E-01
  0.116944760598E-01  0.124577195058E-01  0.132700940497E-01  0.141346690668E-01  0.150546928390E-01
  0.160336011761E-01  0.170750261847E-01  0.181828051377E-01  0.193609893924E-01  0.206138532875E-01
  0.219459029435E-01  0.233618848695E-01  0.248667942687E-01  0.264658829100E-01  0.281646664171E-01
  0.299689307970E-01  0.318847380061E-01  0.339184303193E-01  0.360766332322E-01  0.383662565896E-01
  0.407944935885E-01  0.433688172560E-01  0.460969739501E-01  0.489869733713E-01  0.520470745093E-01
  0.552857668768E-01  0.587117463089E-01  0.623338845170E-01  0.661611915043E-01  0.702027698469E-01
  0.744677597473E-01  0.789652736606E-01  0.837043191813E-01  0.886937087685E-01  0.939419547748E-01
  0.994571481360E-01  0.105246818973E+00  0.111317777272E+00  0.117675931734E+00  0.124326084833E+00
  0.131271702121E+00  0.138514653838E+00  0.146054926985E+00  0.153890306198E+00  0.162016022008E+00
  0.170424365461E+00  0.179104268628E+00  0.188040851194E+00  0.197214934281E+00  0.206602523778E+00
  0.216174266950E+00  0.225894887865E+00  0.235722609360E+00  0.245608571892E+00  0.255496262702E+00
  0.265320972345E+00  0.275009299800E+00  0.284478732138E+00  0.293637330001E+00  0.302383555992E+00
  0.310606289318E+00  0.318185076539E+00  0.324990674832E+00  0.330885950384E+00  0.335727199929E+00
  0.339365967395E+00  0.341651429199E+00  0.342433419935E+00  0.341566163610E+00  0.338912762562E+00
  0.334350474857E+00  0.327776779006E+00  0.319116179869E+00  0.308327648995E+00  0.295412513891E+00
  0.280422511491E+00  0.263467600027E+00  0.244722980264E+00  0.224434613464E+00  0.202922344381E+00
  0.180579551902E+00  0.157868072461E+00  0.135306993665E+00  0.113453828497E+00  0.928765947503E-01
  0.741154921478E-01  0.576332540393E-01  0.437539240386E-01  0.325908475652E-01  0.239674219617E-01
  0.174374694689E-01  0.125480097439E-01  0.892816371337E-02  0.627920878017E-02  0.436370707668E-02
  0.299543099940E-02  0.203027086086E-02  0.135821982424E-02  0.896459418357E-03  0.583514047143E-03
  0.374403873423E-03  0.236700192014E-03  0.147373680110E-03  0.903214995890E-04  0.544618509516E-04
  0.322921805971E-04  0.188179968922E-04  0.107716307127E-04  0.605307530668E-05  0.333737436227E-05
  0.180429796254E-05  0.955912551331E-06  0.495972555154E-06  0.251848641268E-06  0.125073652992E-06
  0.607052052706E-07  0.287737504686E-07  0.133088412139E-07  0.600213481731E-08  0.263710218557E-08
 pseudo wavefunction
  0.439422580488E-12  0.483698388244E-12  0.532435384921E-12  0.586083075735E-12  0.645136257624E-12
  0.710139582804E-12  0.781692582135E-12  0.860455194647E-12  0.947153854205E-12  0.104258818947E-11
  0.114763839893E-11  0.126327336906E-11  0.139055961042E-11  0.153067109416E-11  0.168490007968E-11
  0.185466903321E-11  0.204154374734E-11  0.224724778247E-11  0.247367836330E-11  0.272292387711E-11
  0.299728313513E-11  0.329928657464E-11  0.363171959739E-11  0.399764825960E-11  0.440044755041E-11
  0.484383251970E-11  0.533189254227E-11  0.586912903445E-11  0.646049697104E-11  0.711145058542E-11
  0.782799367438E-11  0.861673497157E-11  0.948494910041E-11  0.104406436685E-10  0.114926331223E-10
  0.126506200436E-10  0.139252846372E-10  0.153283832351E-10  0.168728567261E-10  0.185729499105E-10
  0.204443428815E-10  0.225042956431E-10  0.247718073011E-10  0.272677912928E-10  0.300152682734E-10
  0.330395784374E-10  0.363686152328E-10  0.400330826245E-10  0.440667782794E-10  0.485069052845E-10
  0.533944152737E-10  0.587743861281E-10  0.646964377317E-10  0.712151896200E-10  0.783907647392E-10
  0.862893439645E-10  0.949837764909E-10  0.104554251726E-09  0.115089038884E-09  0.126685301096E-09
  0.139449991552E-09  0.153500839940E-09  0.168967438272E-09  0.185992436121E-09  0.204732856283E-09
  0.225361543013E-09  0.248068756174E-09  0.273063926016E-09  0.300577584763E-09  0.330863492825E-09
  0.364200979240E-09  0.400897517946E-09  0.441291563623E-09  0.485755673280E-09  0.534699942363E-09
  0.588575787083E-09  0.647880107847E-09  0.713159872188E-09  0.785017159466E-09  0.864114713866E-09
  0.951182056904E-09  0.104702221583E-08  0.115251912994E-08  0.126864580322E-08  0.139647327830E-08
  0.153718051474E-08  0.169206526260E-08  0.186255603150E-08  0.205022526585E-08  0.225680384745E-08
  0.248419705936E-08  0.273450215832E-08  0.301002771764E-08  0.331331491914E-08  0.364716099031E-08
  0.401464500299E-08  0.441915627147E-08  0.486442561189E-08  0.535455975123E-08  0.589407920329E-08
  0.648795996090E-08  0.714167938892E-08  0.786126674128E-08  0.865335876789E-08  0.952526092434E-08
  0.104850147489E-07  0.115414720279E-07  0.127043764341E-07  0.139844533905E-07  0.153935089876E-07
  0.169445388685E-07  0.186518480835E-07  0.205311830212E-07  0.225998766319E-07  0.248770082828E-07
  0.273835797196E-07  0.301427087563E-07  0.331798424800E-07  0.365229919364E-07  0.402029904605E-07
  0.442537780345E-07  0.487127142947E-07  0.536209230743E-07  0.590236716586E-07  0.649707882498E-07
  0.715171214909E-07  0.787230462854E-07  0.866550205773E-07  0.953861982236E-07  0.104997103612E-06
  0.115576374243E-06  0.127221578119E-06  0.140040113484E-06  0.154150199201E-06  0.169681964900E-06
  0.186778650953E-06  0.205597929318E-06  0.226313357455E-06  0.249115978690E-06  0.274216083800E-06
  0.301845150030E-06  0.332257975444E-06  0.365735028246E-06  0.402585032754E-06  0.443147815832E-06
  0.487797440018E-06  0.536945652220E-06  0.591045679746E-06  0.650596408648E-06  0.716146982860E-06
  0.788301866503E-06  0.867726415982E-06  0.955153013187E-06  0.105138781628E-05  0.115731819022E-05
  0.127392088547E-05  0.140227104011E-05  0.154355208831E-05  0.169906666622E-05  0.187024861584E-05
  0.205867619704E-05  0.226608662951E-05  0.249439209829E-05  0.274569737004E-05  0.302231918203E-05
  0.332680758215E-05  0.366196941596E-05  0.403089417658E-05  0.443698245494E-05  0.488397725163E-05
  0.537599843771E-05  0.591758068089E-05  0.651371518490E-05  0.716989562502E-05  0.789216870069E-05
  0.868718976873E-05  0.956228406652E-05  0.105255140860E-04  0.115857537147E-04  0.127527698227E-04
  0.140373120404E-04  0.154512115478E-04  0.170074897782E-04  0.187204780267E-04  0.206059490552E-04
  0.226812618921E-04  0.249655211468E-04  0.274797522856E-04  0.302470944638E-04  0.332930126637E-04
  0.366455310628E-04  0.403354897464E-04  0.443968270867E-04  0.488668903401E-04  0.537867772670E-04
  0.592017118497E-04  0.651614574911E-04  0.717207714033E-04  0.789399042613E-04  0.868851495919E-04
  0.956294478040E-04  0.105253050242E-03  0.115844249166E-03  0.127500180131E-03  0.140327703860E-03
  0.154444375387E-03  0.169979508995E-03  0.187075348267E-03  0.205888351478E-03  0.226590603501E-03
  0.249371366456E-03  0.274438782484E-03  0.302021743248E-03  0.332371942141E-03  0.365766126628E-03
  0.402508569748E-03  0.442933781502E-03  0.487409482759E-03  0.536339866259E-03  0.590169171510E-03
  0.649385602678E-03  0.714525621070E-03  0.786178646516E-03  0.864992204788E-03  0.951677561270E-03
  0.104701588435E-02  0.115186498538E-02  0.126716668584E-02  0.139395486586E-02  0.153336425257E-02
  0.168664001065E-02  0.185514820178E-02  0.204038718394E-02  0.224400002620E-02  0.246778801859E-02
  0.271372536123E-02  0.298397512097E-02  0.328090654744E-02  0.360711384407E-02  0.396543649203E-02
  0.435898122736E-02  0.479114577221E-02  0.526564442060E-02  0.578653557715E-02  0.635825134243E-02
  0.698562923209E-02  0.767394610616E-02  0.842895437123E-02  0.925692049896E-02  0.101646658802E-01
  0.111596100028E-01  0.122498159012E-01  0.134440377800E-01  0.147517706509E-01  0.161833017536E-01
  0.177497634427E-01  0.194631871209E-01  0.213365576740E-01  0.233838677196E-01  0.256201708109E-01
  0.280616325405E-01  0.307255782556E-01  0.336305358370E-01  0.367962716867E-01  0.402438177274E-01
  0.439954868270E-01  0.480748736252E-01  0.525068372537E-01  0.573174619066E-01  0.625339906336E-01
  0.681847271024E-01  0.742988994062E-01  0.809064792988E-01  0.880379495308E-01  0.957240112613E-01
  0.103995222855E+00  0.112881560796E+00  0.122411892982E+00  0.132613354420E+00  0.143510615322E+00
  0.155125032013E+00  0.167473671907E+00  0.180568205322E+00  0.194413659211E+00  0.209007031151E+00
  0.224335766444E+00  0.240376107062E+00  0.257091328781E+00  0.274429892302E+00  0.292323545779E+00
  0.310685430093E+00  0.329408254489E+00  0.348362628870E+00  0.367395659818E+00  0.386329939860E+00
  0.404963082699E+00  0.423067979833E+00  0.440393974284E+00  0.456669162354E+00  0.471604041129E+00
  0.484896713325E+00  0.496239836810E+00  0.505329457376E+00  0.511875783156E+00  0.515615840055E+00
  0.516327782838E+00  0.513846420419E+00  0.508079243928E+00  0.499021924825E+00  0.486771887946E+00
  0.471538182379E+00  0.453645507551E+00  0.433529957592E+00  0.411723900062E+00  0.388827504708E+00
  0.365464904674E+00  0.342223941265E+00  0.319580048982E+00  0.297807524623E+00  0.276954949486E+00
  0.257019240500E+00  0.237997574805E+00  0.219885004697E+00  0.202674574423E+00  0.186357408446E+00
  0.170922775748E+00  0.156358131644E+00  0.142649137927E+00  0.129779662599E+00  0.117731762328E+00
  0.106485653988E+00  0.960196853227E-01  0.863103190931E-01  0.773321457092E-01  0.690579394533E-01
  0.614587695338E-01  0.545041712829E-01  0.481623757986E-01  0.424005895457E-01  0.371853100821E-01
  0.324826608491E-01  0.282587270438E-01  0.244798757698E-01  0.211130465107E-01  0.181260019746E-01
 ae wavefunction
  0.149172116103E-43  0.471019195585E-10  0.960294303984E-10  0.147147227118E-09  0.200845512705E-09
  0.257543260654E-09  0.317691762342E-09  0.381778490918E-09  0.450331316023E-09  0.523923106986E-09
  0.603176765737E-09  0.688770734714E-09  0.781445029450E-09  0.882007850402E-09  0.991342833934E-09
  0.111041700832E-08  0.124028952706E-08  0.138212125913E-08  0.153718532346E-08  0.170687866386E-08
  0.189273476998E-08  0.209643766060E-08  0.231983725700E-08  0.256496628704E-08  0.283405887444E-08
  0.312957098344E-08  0.345420290588E-08  0.381092399638E-08  0.420299988211E-08  0.463402239600E-08
  0.510794250741E-08  0.562910655155E-08  0.620229608913E-08  0.683277176080E-08  0.752632153759E-08
  0.828931380868E-08  0.912875579162E-08  0.100523577994E-07  0.110686039510E-07  0.121868299729E-07
  0.134173088001E-07  0.147713447607E-07  0.162613772021E-07  0.179010945059E-07  0.197055595306E-07
  0.216913476274E-07  0.238766984862E-07  0.262816831972E-07  0.289283880494E-07  0.318411167391E-07
  0.350466128314E-07  0.385743044974E-07  0.424565737530E-07  0.467290526492E-07  0.514309491030E-07
  0.566054053303E-07  0.622998921347E-07  0.685666426293E-07  0.754631293257E-07  0.830525889145E-07
  0.914045994912E-07  0.100595715454E-06  0.110710165818E-06  0.121840622262E-06  0.134089043843E-06
  0.147567606015E-06  0.162399722334E-06  0.178721168052E-06  0.196681315747E-06  0.216444494088E-06
  0.238191481992E-06  0.262121151574E-06  0.288452274667E-06  0.317425509127E-06  0.349305582716E-06
  0.384383694146E-06  0.422980152765E-06  0.465447280473E-06  0.512172601818E-06  0.563582350700E-06
  0.620145324957E-06  0.682377123143E-06  0.750844801168E-06  0.826171990154E-06  0.909044520913E-06
  0.100021660485E-05  0.110051762599E-05  0.121085960414E-05  0.133224539497E-05  0.146577769931E-05
  0.161266896088E-05  0.177425223934E-05  0.195199315398E-05  0.214750300268E-05  0.236255317056E-05
  0.259909095421E-05  0.285925693901E-05  0.314540408071E-05  0.346011865660E-05  0.380624326745E-05
  0.418690208913E-05  0.460552859101E-05  0.506589595973E-05  0.557215048899E-05  0.612884822101E-05
  0.674099515227E-05  0.741409134562E-05  0.815417932299E-05  0.896789714836E-05  0.986253664863E-05
  0.108461072622E-04  0.119274060506E-04  0.131160944584E-04  0.144227824602E-04  0.158591207943E-04
  0.174379020441E-04  0.191731714021E-04  0.210803480237E-04  0.231763579640E-04  0.254797797786E-04
  0.280110039701E-04  0.307924075645E-04  0.338485452219E-04  0.372063584063E-04  0.408954042801E-04
  0.449481061325E-04  0.494000273124E-04  0.542901708087E-04  0.596613068094E-04  0.655603307693E-04
  0.720386547399E-04  0.791526349459E-04  0.869640388510E-04  0.955405552270E-04  0.104956351039E-03
  0.115292679272E-03  0.126638542178E-03  0.139091414766E-03  0.152758033790E-03  0.167755257859E-03
  0.184211004809E-03  0.202265272898E-03  0.222071252946E-03  0.243796539073E-03  0.267624446269E-03
  0.293755443678E-03  0.322408713109E-03  0.353823843001E-03  0.388262668824E-03  0.426011271651E-03
  0.467382147491E-03  0.512716560802E-03  0.562387096546E-03  0.616800426078E-03  0.676400303126E-03
  0.741670807195E-03  0.813139852716E-03  0.891382983427E-03  0.977027472509E-03  0.107075675021E-02
  0.117331518177E-02  0.128551321970E-02  0.140823295553E-02  0.154243409734E-02  0.168916040047E-02
  0.184954657987E-02  0.202482573363E-02  0.221633730791E-02  0.242553563465E-02  0.265399907377E-02
  0.290343979238E-02  0.317571421349E-02  0.347283416721E-02  0.379697877678E-02  0.415050711163E-02
  0.453597163840E-02  0.495613249980E-02  0.541397264927E-02  0.591271386680E-02  0.645583367856E-02
  0.704708319904E-02  0.769050590981E-02  0.839045738378E-02  0.915162595739E-02  0.997905434544E-02
  0.108781621850E-01  0.118547694849E-01  0.129151209451E-01  0.140659110996E-01  0.153143102192E-01
  0.166679908968E-01  0.181351552192E-01  0.197245624086E-01  0.214455567981E-01  0.233080959779E-01
  0.253227789265E-01  0.275008739140E-01  0.298543459317E-01  0.323958833759E-01  0.351389236793E-01
  0.380976775507E-01  0.412871514497E-01  0.447231678871E-01  0.484223831047E-01  0.524023016450E-01
  0.566812872728E-01  0.612785696450E-01  0.662142460461E-01  0.715092773951E-01  0.771854775969E-01
  0.832654951528E-01  0.897727857935E-01  0.967315747797E-01  0.104166807485E+00  0.112104086966E+00
  0.120569597453E+00  0.129590013025E+00  0.139192391112E+00  0.149404050823E+00  0.160252436333E+00
  0.171764965595E+00  0.183968864457E+00  0.196890985858E+00  0.210557613308E+00  0.224994247584E+00
  0.240225375651E+00  0.256274221150E+00  0.273162476338E+00  0.290910015807E+00  0.309534592666E+00
  0.329051518102E+00  0.349473325505E+00  0.370809420647E+00  0.393065719813E+00  0.416244278303E+00
  0.440342912305E+00  0.465354817806E+00  0.491268190848E+00  0.518065854191E+00  0.545724896079E+00
  0.574216327516E+00  0.603504764986E+00  0.633548146056E+00  0.664297485589E+00  0.695696680424E+00
  0.727682370378E+00  0.760183863316E+00  0.793123132169E+00  0.826414892238E+00  0.859966768483E+00
  0.893679564673E+00  0.927447648792E+00  0.961159469843E+00  0.994698215512E+00  0.102794260056E+01
  0.106076773410E+01  0.109304594892E+01  0.112464740723E+01  0.115544027656E+01  0.118529036933E+01
  0.121406040620E+01  0.124160943581E+01  0.126779320224E+01  0.129246605204E+01  0.131548420743E+01
  0.133670943913E+01  0.135601211621E+01  0.137327326101E+01  0.138838585738E+01  0.140125582114E+01
  0.141180289364E+01  0.141996152658E+01  0.142568170588E+01  0.142892961938E+01  0.142968808181E+01
  0.142795666372E+01  0.142375150832E+01  0.141710485000E+01  0.140806426735E+01  0.139669171309E+01
  0.138306236681E+01  0.136726335617E+01  0.134939238996E+01  0.132955634323E+01  0.130786983043E+01
  0.128445379774E+01  0.125943416061E+01  0.123294050676E+01  0.120510487944E+01  0.117606065014E+01
  0.114594148458E+01  0.111488040318E+01  0.108300893149E+01  0.105045633699E+01  0.101734894584E+01
  0.983809535505E+00  0.949956798720E+00  0.915904879114E+00  0.881762975657E+00  0.847635018273E+00
  0.813619413428E+00  0.779808856971E+00  0.746290207684E+00  0.713144411056E+00  0.680446459750E+00
  0.648265376890E+00  0.616664211648E+00  0.585700044003E+00  0.555424005504E+00  0.525881332417E+00
  0.497111472899E+00  0.469148267753E+00  0.442020214419E+00  0.415750809063E+00  0.390358946837E+00
  0.365859350739E+00  0.342262997457E+00  0.319577513571E+00  0.297807524623E+00  0.276954949486E+00
  0.257019240500E+00  0.237997574805E+00  0.219885004697E+00  0.202674574423E+00  0.186357408446E+00
  0.170922775748E+00  0.156358131644E+00  0.142649137927E+00  0.129779662599E+00  0.117731762328E+00
  0.106485653988E+00  0.960196853227E-01  0.863103190931E-01  0.773321457092E-01  0.690579394533E-01
  0.614587695338E-01  0.545041712829E-01  0.481623757986E-01  0.424005895457E-01  0.371853100821E-01
  0.324826608491E-01  0.282587270438E-01  0.244798757698E-01  0.211130465107E-01  0.181260019746E-01
 pseudo wavefunction
  0.412760998368E-12  0.454350410085E-12  0.500130331976E-12  0.550522995920E-12  0.605993177483E-12
  0.667052482584E-12  0.734264066071E-12  0.808247825749E-12  0.889686119743E-12  0.979330059944E-12
  0.107800643957E-11  0.118662535875E-11  0.130618861844E-11  0.143779896014E-11  0.158267023652E-11
  0.174213860693E-11  0.191767486086E-11  0.211089798318E-11  0.232359008616E-11  0.255771284600E-11
  0.281542559558E-11  0.309910524010E-11  0.341136817953E-11  0.375509443979E-11  0.413345423553E-11
  0.454993720925E-11  0.500838461650E-11  0.551302475415E-11  0.606851195825E-11  0.667996953139E-11
  0.735303699526E-11  0.809392210443E-11  0.890945810095E-11  0.980716673787E-11  0.107953276530E-10
  0.118830547325E-10  0.130803801691E-10  0.143983469899E-10  0.158491109066E-10  0.174460524292E-10
  0.192039002749E-10  0.211388672124E-10  0.232687995937E-10  0.256133419520E-10  0.281941181848E-10
  0.310349309931E-10  0.341619814148E-10  0.376041104795E-10  0.413930652110E-10  0.455637914327E-10
  0.501547560752E-10  0.552083019600E-10  0.607710383298E-10  0.668942707297E-10  0.736344742011E-10
  0.810538141554E-10  0.892207197298E-10  0.982105149142E-10  0.108106113269E-09  0.118998782643E-09
  0.130988986943E-09  0.144187312718E-09  0.158715489108E-09  0.174707510556E-09  0.192310872653E-09
  0.211687932492E-09  0.233017406105E-09  0.256496016765E-09  0.282340309377E-09  0.310788647690E-09
  0.342103412731E-09  0.376573422764E-09  0.414516597074E-09  0.456282888153E-09  0.502257509329E-09
  0.552864487603E-09  0.608570574473E-09  0.669889550798E-09  0.737386965423E-09  0.811685351250E-09
  0.893469966884E-09  0.983495116791E-09  0.108259110827E-08  0.119167190939E-08  0.131174357854E-08
  0.144391354332E-08  0.158940081436E-08  0.174954722824E-08  0.192582982329E-08  0.211987446227E-08
  0.233347082770E-08  0.256858892808E-08  0.282739726722E-08  0.311228284430E-08  0.342587316906E-08
  0.377106049522E-08  0.415102849559E-08  0.456928162485E-08  0.502967744096E-08  0.553646218302E-08
  0.609430993401E-08  0.670836572936E-08  0.738429300900E-08  0.812832585058E-08  0.894732646546E-08
  0.984884848783E-08  0.108412066406E-07  0.119335534204E-07  0.131359635095E-07  0.144595266918E-07
  0.159164501319E-07  0.175201709577E-07  0.192854801880E-07  0.212286591447E-07  0.233676296105E-07
  0.257221191143E-07  0.283138428709E-07  0.311667040509E-07  0.343070142287E-07  0.377637360408E-07
  0.415687502930E-07  0.457571499784E-07  0.503675639185E-07  0.554425130109E-07  0.610288023695E-07
  0.671779529715E-07  0.739466767934E-07  0.813973998149E-07  0.895988377153E-07  0.986266295676E-07
  0.108564035376E-06  0.119502703884E-06  0.131543517741E-06  0.144797523802E-06  0.159386957160E-06
  0.175446368327E-06  0.193123863979E-06  0.212582472684E-06  0.234001648206E-06  0.257578924250E-06
  0.283531735897E-06  0.312099424507E-06  0.343545444581E-06  0.378159792920E-06  0.416261682452E-06
  0.458202485389E-06  0.504368972816E-06  0.555186880571E-06  0.611124834265E-06  0.672698669607E-06
  0.740476187830E-06  0.815082390021E-06  0.897205238574E-06  0.987601998818E-06  0.108710621922E-05
  0.119663541445E-05  0.131719952202E-05  0.144991021041E-05  0.159599112420E-05  0.175678916080E-05
  0.193378688217E-05  0.212861617603E-05  0.234307329214E-05  0.257913539185E-05  0.283897876332E-05
  0.312499886963E-05  0.343983241438E-05  0.378638162725E-05  0.416784099292E-05  0.458772666875E-05
  0.504990886140E-05  0.555864745969E-05  0.611863125071E-05  0.673502107891E-05  0.741349734425E-05
  0.816031227465E-05  0.898234745200E-05  0.988717711864E-05  0.108831378441E-04  0.119794051898E-04
  0.131860780724E-04  0.145142715988E-04  0.159762192185E-04  0.175853851292E-04  0.193565879589E-04
  0.213061368538E-04  0.234519812124E-04  0.258138754275E-04  0.284135601375E-04  0.312749616320E-04
  0.344244112239E-04  0.378908865775E-04  0.417062771791E-04  0.459056763535E-04  0.505277024646E-04
  0.556148522004E-04  0.612138891267E-04  0.673762710057E-04  0.741586197193E-04  0.816232380115E-04
  0.898386776763E-04  0.988803642656E-04  0.108831283888E-03  0.119782738205E-03  0.131835174325E-03
  0.145099096933E-03  0.159696070716E-03  0.175759821882E-03  0.193437448451E-03  0.212890749883E-03
  0.234297687616E-03  0.257853989175E-03  0.283774909713E-03  0.312297166100E-03  0.343681060119E-03
  0.378212808803E-03  0.416207101639E-03  0.458009906123E-03  0.504001545083E-03  0.554600071282E-03
  0.610264967068E-03  0.671501199228E-03  0.738863661851E-03  0.812962042750E-03  0.894466152007E-03
  0.984111754378E-03  0.108270695066E-02  0.119113915677E-02  0.131038273296E-02  0.144150731974E-02
  0.158568694107E-02  0.174420993983E-02  0.191848981506E-02  0.211007703486E-02  0.232067190376E-02
  0.255213856780E-02  0.280652024515E-02  0.308605577458E-02  0.339319757830E-02  0.373063113907E-02
  0.410129609496E-02  0.450840905730E-02  0.495548825853E-02  0.544638013673E-02  0.598528796165E-02
  0.657680260324E-02  0.722593553690E-02  0.793815417014E-02  0.871941956131E-02  0.957622658270E-02
  0.105156465565E-01  0.115453723606E-01  0.126737659638E-01  0.139099083004E-01  0.152636513356E-01
  0.167456721038E-01  0.183675284105E-01  0.201417157913E-01  0.220817251936E-01  0.242021007049E-01
  0.265184964811E-01  0.290477318289E-01  0.318078431699E-01  0.348181313468E-01  0.380992024320E-01
  0.416729998561E-01  0.455628252838E-01  0.497933452343E-01  0.543905799586E-01  0.593818705604E-01
  0.647958197676E-01  0.706622011484E-01  0.770118309103E-01  0.838763957484E-01  0.912882295252E-01
  0.992800309047E-01  0.107884513446E+00  0.117133979144E+00  0.127059806016E+00  0.137691840202E+00
  0.149057683142E+00  0.161181864971E+00  0.174084896344E+00  0.187782192645E+00  0.202282867160E+00
  0.217588393463E+00  0.233691142212E+00  0.250572804017E+00  0.268202718281E+00  0.286536138181E+00
  0.305512474459E+00  0.325053575618E+00  0.345062119572E+00  0.365420211670E+00  0.385988306118E+00
  0.406604591518E+00  0.427085005641E+00  0.447224068142E+00  0.466796740614E+00  0.485561538180E+00
  0.503265121986E+00  0.519648592394E+00  0.534455672453E+00  0.547442913065E+00  0.558391957072E+00
  0.567123760509E+00  0.573514477018E+00  0.577512458507E+00  0.579155507226E+00  0.578587132412E+00
  0.576070127483E+00  0.571995312684E+00  0.566882820457E+00  0.561372895124E+00  0.556202918612E+00
  0.552167371981E+00  0.550057838898E+00  0.550581115739E+00  0.554255756076E+00  0.561396527605E+00
  0.572341910515E+00  0.587491436586E+00  0.000000000000E+00  0.000000000000E+00  0.000000000000E+00
  0.000000000000E+00  0.000000000000E+00  0.000000000000E+00  0.000000000000E+00  0.000000000000E+00
  0.000000000000E+00  0.000000000000E+00  0.000000000000E+00  0.000000000000E+00  0.000000000000E+00
  0.000000000000E+00  0.000000000000E+00  0.000000000000E+00  0.000000000000E+00  0.000000000000E+00
  0.000000000000E+00  0.000000000000E+00  0.000000000000E+00  0.000000000000E+00  0.000000000000E+00
 ae wavefunction
  0.138310428270E-43  0.436722816344E-10  0.890372275453E-10  0.136432977778E-09  0.186221323422E-09
  0.238790731201E-09  0.294559632560E-09  0.353980006202E-09  0.417541285932E-09  0.485774628674E-09
  0.559257580922E-09  0.638619185599E-09  0.724545575398E-09  0.817786103173E-09  0.919160064967E-09
  0.102956407670E-08  0.114998017160E-08  0.128148469215E-08  0.142525805752E-08  0.158259549565E-08
  0.175491883805E-08  0.194378948481E-08  0.215092265867E-08  0.237820307824E-08  0.262770219369E-08
  0.290169714284E-08  0.320269160086E-08  0.353343871439E-08  0.389696633006E-08  0.429660474824E-08
  0.473601725587E-08  0.521923371794E-08  0.575068753477E-08  0.633525630333E-08  0.697830655444E-08
  0.768574297495E-08  0.846406256504E-08  0.932041422569E-08  0.102626643208E-07  0.112994688134E-07
  0.124403526339E-07  0.136957970072E-07  0.150773355329E-07  0.165976598987E-07  0.182707361896E-07
  0.201119328536E-07  0.221381614918E-07  0.243680317560E-07  0.268220217632E-07  0.295226655819E-07
  0.324947594950E-07  0.357655889165E-07  0.393651780269E-07  0.433265643962E-07  0.476861010909E-07
  0.524837890077E-07  0.577636424530E-07  0.635740912843E-07  0.699684232605E-07  0.770052706116E-07
  0.847491452355E-07  0.932710273663E-07  0.102649013043E-06  0.112969026229E-06  0.124325602027E-06
  0.136822748047E-06  0.150574891720E-06  0.165707922080E-06  0.182360335422E-06  0.200684495137E-06
  0.220848017067E-06  0.243035292828E-06  0.267449164801E-06  0.294312767795E-06  0.323871553924E-06
  0.356395518821E-06  0.392181649115E-06  0.431556613062E-06  0.474879718348E-06  0.522546163466E-06
  0.574990611636E-06  0.632691119090E-06  0.696173452650E-06  0.766015834937E-06  0.842854159308E-06
  0.927387720719E-06  0.102038551320E-05  0.112269314960E-05  0.123524046459E-05  0.135904986798E-05
  0.149524552177E-05  0.164506342147E-05  0.180986247018E-05  0.199113664227E-05  0.219052834294E-05
  0.240984308023E-05  0.265106557702E-05  0.291637746327E-05  0.320817670163E-05  0.352909891461E-05
  0.388204079746E-05  0.427018581843E-05  0.469703242723E-05  0.516642501361E-05  0.568258788094E-05
  0.625016252438E-05  0.687424853108E-05  0.756044844938E-05  0.831491700656E-05  0.914441509056E-05
  0.100563689496E-04  0.110589351061E-04  0.121610715275E-04  0.133726156462E-04  0.147043698778E-04
  0.161681953422E-04  0.177771145630E-04  0.195454239849E-04  0.214888172311E-04  0.236245201034E-04
  0.259714384180E-04  0.285503198716E-04  0.313839312363E-04  0.344972523001E-04  0.379176880950E-04
  0.416753010912E-04  0.458030651848E-04  0.503371434656E-04  0.553171919257E-04  0.607866914571E-04
  0.667933106876E-04  0.733893024259E-04  0.806319367202E-04  0.885839737891E-04  0.973141803601E-04
  0.106897893242E-03  0.117417634278E-03  0.128963781165E-03  0.141635298988E-03  0.155540537718E-03
  0.170798101327E-03  0.187537794634E-03  0.205901654478E-03  0.226045072299E-03  0.248138015787E-03
  0.272366357813E-03  0.298933321467E-03  0.328061050705E-03  0.359992316751E-03  0.394992371174E-03
  0.433350957284E-03  0.475384492303E-03  0.521438433638E-03  0.571889843400E-03  0.627150166291E-03
  0.687668236884E-03  0.753933533330E-03  0.826479695514E-03  0.905888326731E-03  0.992793099005E-03
  0.108788418324E-02  0.119191302645E-02  0.130569749941E-02  0.143012743911E-02  0.156617061144E-02
  0.171487912044E-02  0.187739629152E-02  0.205496405681E-02  0.224893087151E-02  0.246076019086E-02
  0.269203953770E-02  0.294449019101E-02  0.321997752573E-02  0.352052203408E-02  0.384831105814E-02
  0.420571126248E-02  0.459528187444E-02  0.501978871806E-02  0.548221906535E-02  0.598579732562E-02
  0.653400159051E-02  0.713058104778E-02  0.777957427208E-02  0.848532839498E-02  0.925251914958E-02
  0.100861717771E-01  0.109916827735E-01  0.119748424438E-01  0.130418582204E-01  0.141993786869E-01
  0.154545182359E-01  0.168148822722E-01  0.182885928523E-01  0.198843146351E-01  0.216112809933E-01
  0.234793201129E-01  0.254988808829E-01  0.276810583492E-01  0.300376184802E-01  0.325810219595E-01
  0.353244466920E-01  0.382818086788E-01  0.414677808801E-01  0.448978096548E-01  0.485881283218E-01
  0.525557673467E-01  0.568185605943E-01  0.613951470145E-01  0.663049670276E-01  0.715682527490E-01
  0.772060110505E-01  0.832399983105E-01  0.896926856011E-01  0.965872130269E-01  0.103947332019E+00
  0.111797334596E+00  0.120161968908E+00  0.129066340746E+00  0.138535801005E+00  0.148595819328E+00
  0.159271844175E+00  0.170589149404E+00  0.182572667056E+00  0.195246805611E+00  0.208635252740E+00
  0.222760761620E+00  0.237644920227E+00  0.253307903485E+00  0.269768208594E+00  0.287042374170E+00
  0.305144684049E+00  0.324086856867E+00  0.343877722792E+00  0.364522889177E+00  0.386024397392E+00
  0.408380373605E+00  0.431584676920E+00  0.455626548891E+00  0.480490269070E+00  0.506154821918E+00
  0.532593580989E+00  0.559774016834E+00  0.587657435536E+00  0.616198755014E+00  0.645346326417E+00
  0.675041807862E+00  0.705220097735E+00  0.735809334826E+00  0.766730973062E+00  0.797899939824E+00
  0.829224888864E+00  0.860608561202E+00  0.891948268040E+00  0.923136504515E+00  0.954061684906E+00
  0.984608951225E+00  0.101466094673E+01  0.104409838209E+01  0.107280020256E+01  0.110064325707E+01
  0.112750161757E+01  0.115324604290E+01  0.117774432210E+01  0.120086304747E+01  0.122247065724E+01
  0.124244085102E+01  0.126065542803E+01  0.127700620267E+01  0.129139622717E+01  0.130374070183E+01
  0.131396781492E+01  0.132201957637E+01  0.132785259683E+01  0.133143872399E+01  0.133276545580E+01
  0.133183608109E+01  0.132866953288E+01  0.132329996695E+01  0.131577609655E+01  0.130616032255E+01
  0.129452770199E+01  0.128096479765E+01  0.126556844933E+01  0.124844450456E+01  0.122970654270E+01
  0.120947462193E+01  0.118787407423E+01  0.116503436780E+01  0.114108805198E+01  0.111616979409E+01
  0.109041551332E+01  0.106396161410E+01  0.103694431658E+01  0.100949908254E+01  0.981760133077E+00
  0.953860056554E+00  0.925929505313E+00  0.898096984981E+00  0.870488737346E+00  0.843228723813E+00
  0.816438713752E+00  0.790238481644E+00  0.764746114254E+00  0.740078426215E+00  0.716351480438E+00
  0.693681210290E+00  0.672184144927E+00  0.651978248187E+00  0.633183894361E+00  0.615925018577E+00
  0.600330492003E+00  0.586535779451E+00  0.574684937933E+00  0.564933011381E+00  0.557448873573E+00
  0.552418573676E+00  0.550049250724E+00  0.550573706112E+00  0.554255756076E+00  0.561396527605E+00
  0.572341910515E+00  0.587491436586E+00  0.000000000000E+00  0.000000000000E+00  0.000000000000E+00
  0.000000000000E+00  0.000000000000E+00  0.000000000000E+00  0.000000000000E+00  0.000000000000E+00
  0.000000000000E+00  0.000000000000E+00  0.000000000000E+00  0.000000000000E+00  0.000000000000E+00
  0.000000000000E+00  0.000000000000E+00  0.000000000000E+00  0.000000000000E+00  0.000000000000E+00
  0.000000000000E+00  0.000000000000E+00  0.000000000000E+00  0.000000000000E+00  0.000000000000E+00
 pseudo wavefunction
  0.616145584533E-04  0.636181101811E-04  0.656868124123E-04  0.678227836790E-04  0.700282114022E-04
  0.723053541326E-04  0.746565438632E-04  0.770841884178E-04  0.795907739165E-04  0.821788673216E-04
  0.848511190670E-04  0.876102657719E-04  0.904591330433E-04  0.934006383704E-04  0.964377941113E-04
  0.995737105789E-04  0.102811599225E-03  0.106154775932E-03  0.109606664402E-03  0.113170799673E-03
  0.116850831729E-03  0.120650529244E-03  0.124573783442E-03  0.128624612075E-03  0.132807163547E-03
  0.137125721156E-03  0.141584707481E-03  0.146188688913E-03  0.150942380331E-03  0.155850649930E-03
  0.160918524207E-03  0.166151193106E-03  0.171554015337E-03  0.177132523862E-03  0.182892431559E-03
  0.188839637077E-03  0.194980230872E-03  0.201320501447E-03  0.207866941793E-03  0.214626256035E-03
  0.221605366299E-03  0.228811419803E-03  0.236251796172E-03  0.243934115001E-03  0.251866243652E-03
  0.260056305315E-03  0.268512687327E-03  0.277244049758E-03  0.286259334283E-03  0.295567773336E-03
  0.305178899568E-03  0.315102555608E-03  0.325348904141E-03  0.335928438318E-03  0.346851992498E-03
  0.358130753350E-03  0.369776271301E-03  0.381800472372E-03  0.394215670385E-03  0.407034579578E-03
  0.420270327621E-03  0.433936469064E-03  0.448046999218E-03  0.462616368481E-03  0.477659497145E-03
  0.493191790668E-03  0.509229155456E-03  0.525788015149E-03  0.542885327441E-03  0.560538601447E-03
  0.578765915631E-03  0.597585936323E-03  0.617017936830E-03  0.637081817181E-03  0.657798124495E-03
  0.679188074034E-03  0.701273570921E-03  0.724077232575E-03  0.747622411873E-03  0.771933221063E-03
  0.797034556460E-03  0.822952123938E-03  0.849712465252E-03  0.877342985227E-03  0.905871979813E-03
  0.935328665063E-03  0.965743207058E-03  0.997146752791E-03  0.102957146207E-02  0.106305054043E-02
  0.109761827318E-02  0.113331006046E-02  0.117016245353E-02  0.120821319219E-02  0.124750124342E-02
  0.128806684127E-02  0.132995152810E-02  0.137319819708E-02  0.141785113612E-02  0.146395607326E-02
  0.151156022343E-02  0.156071233685E-02  0.161146274892E-02  0.166386343178E-02  0.171796804751E-02
  0.177383200309E-02  0.183151250712E-02  0.189106862844E-02  0.195256135653E-02  0.201605366405E-02
  0.208161057125E-02  0.214929921258E-02  0.221918890542E-02  0.229135122102E-02  0.236586005782E-02
  0.244279171712E-02  0.252222498113E-02  0.260424119368E-02  0.268892434351E-02  0.277636115020E-02
  0.286664115299E-02  0.295985680244E-02  0.305610355503E-02  0.315547997094E-02  0.325808781487E-02
  0.336403216026E-02  0.347342149681E-02  0.358636784153E-02  0.370298685340E-02  0.382339795171E-02
  0.394772443830E-02  0.407609362376E-02  0.420863695767E-02  0.434549016313E-02  0.448679337561E-02
  0.463269128639E-02  0.478333329052E-02  0.493887363969E-02  0.509947160005E-02  0.526529161506E-02
  0.543650347373E-02  0.561328248425E-02  0.579580965327E-02  0.598427187098E-02  0.617886210220E-02
  0.637977958363E-02  0.658723002755E-02  0.680142583203E-02  0.702258629804E-02  0.725093785348E-02
  0.748671428454E-02  0.773015697451E-02  0.798151515030E-02  0.824104613695E-02  0.850901562034E-02
  0.878569791837E-02  0.907137626091E-02  0.936634307881E-02  0.967090030212E-02  0.998535966805E-02
  0.103100430388E-01  0.106452827293E-01  0.109914218465E-01  0.113488146378E-01  0.117178268527E-01
  0.120988361143E-01  0.124922323041E-01  0.128984179577E-01  0.133178086747E-01  0.137508335404E-01
  0.141979355617E-01  0.146595721163E-01  0.151362154172E-01  0.156283529905E-01  0.161364881698E-01
  0.166611406050E-01  0.172028467886E-01  0.177621605967E-01  0.183396538490E-01  0.189359168851E-01
  0.195515591594E-01  0.201872098543E-01  0.208435185124E-01  0.215211556895E-01  0.222208136258E-01
  0.229432069397E-01  0.236890733421E-01  0.244591743722E-01  0.252542961570E-01  0.260752501925E-01
  0.269228741492E-01  0.277980327023E-01  0.287016183853E-01  0.296345524708E-01  0.305977858758E-01
  0.315923000942E-01  0.326191081569E-01  0.336792556183E-01  0.347738215728E-01  0.359039196985E-01
  0.370706993313E-01  0.382753465680E-01  0.395190854007E-01  0.408031788805E-01  0.421289303135E-01
  0.434976844873E-01  0.449108289298E-01  0.463697951990E-01  0.478760602059E-01  0.494311475682E-01
  0.510366289970E-01  0.526941257141E-01  0.544053099024E-01  0.561719061852E-01  0.579956931379E-01
  0.598785048283E-01  0.618222323853E-01  0.638288255960E-01  0.659002945279E-01  0.680387111756E-01
  0.702462111297E-01  0.725249952656E-01  0.748773314489E-01  0.773055562545E-01  0.798120766962E-01
  0.823993719616E-01  0.850699951482E-01  0.878265749947E-01  0.906718176017E-01  0.936085081353E-01
  0.966395125037E-01  0.997677790011E-01  0.102996339906E+00  0.106328313025E+00  0.109766903168E+00
  0.113315403544E+00  0.116977197056E+00  0.120755757487E+00  0.124654650550E+00  0.128677534784E+00
  0.132828162275E+00  0.137110379172E+00  0.141528125975E+00  0.146085437554E+00  0.150786442877E+00
  0.155635364401E+00  0.160636517079E+00  0.165794306950E+00  0.171113229253E+00  0.176597866005E+00
  0.182252882992E+00  0.188083026094E+00  0.194093116884E+00  0.200288047405E+00  0.206672774051E+00
  0.213252310447E+00  0.220031719221E+00  0.227016102569E+00  0.234210591465E+00  0.241620333405E+00
  0.249250478518E+00  0.257106163904E+00  0.265192496008E+00  0.273514530858E+00  0.282077251966E+00
  0.290885545666E+00  0.299944173670E+00  0.309257742587E+00  0.318830670141E+00  0.328667147801E+00
  0.338771099538E+00  0.349146136358E+00  0.359795506314E+00  0.370722039601E+00  0.381928088394E+00
  0.393415461016E+00  0.405185350044E+00  0.417238253928E+00  0.429573891696E+00  0.442191110304E+00
  0.455087784194E+00  0.468260706600E+00  0.481705472187E+00  0.495416350567E+00  0.509386150298E+00
  0.523606072970E+00  0.538065557020E+00  0.552752110970E+00  0.567651135816E+00  0.582745736374E+00
  0.598016521458E+00  0.613441392823E+00  0.628995322951E+00  0.644650121783E+00  0.660374192675E+00
  0.676132277912E+00  0.691885194238E+00  0.707589558958E+00  0.723197507228E+00  0.738656401239E+00
  0.753908531983E+00  0.768890814312E+00  0.783534475893E+00  0.797764740547E+00  0.811500506244E+00
  0.824654017743E+00  0.837130533529E+00  0.848827986263E+00  0.859636635582E+00  0.869438711657E+00
  0.878108047678E+00  0.885509699431E+00  0.891499550550E+00  0.895923903192E+00  0.898619055985E+00
  0.899410874740E+00  0.898114366940E+00  0.894533279146E+00  0.888460530627E+00  0.879774687192E+00
  0.868544119188E+00  0.854872636543E+00  0.838878417896E+00  0.820693564573E+00  0.800463540238E+00
  0.778346392882E+00  0.754511782960E+00  0.729139771673E+00  0.702419328054E+00  0.674546530957E+00
  0.645722462774E+00  0.616150765927E+00  0.586035050486E+00  0.555576087969E+00  0.524969053759E+00
  0.494400921476E+00  0.464048166078E+00  0.434074897954E+00  0.404631507861E+00  0.375853851303E+00
  0.347862948970E+00  0.320765133574E+00  0.294652537860E+00  0.269603797024E+00  0.245684833572E+00
 ae wavefunction
 -0.108093319401E-02 -0.111598603202E-02 -0.115217232935E-02 -0.118952852283E-02 -0.122809220643E-02
 -0.126790216703E-02 -0.130899842127E-02 -0.135142225347E-02 -0.139521625466E-02 -0.144042436267E-02
 -0.148709190349E-02 -0.153526563365E-02 -0.158499378396E-02 -0.163632610437E-02 -0.168931391016E-02
 -0.174401012938E-02 -0.180046935163E-02 -0.185874787817E-02 -0.191890377340E-02 -0.198099691776E-02
 -0.204508906208E-02 -0.211124388329E-02 -0.217952704171E-02 -0.225000623986E-02 -0.232275128269E-02
 -0.239783413951E-02 -0.247532900741E-02 -0.255531237635E-02 -0.263786309581E-02 -0.272306244323E-02
 -0.281099419397E-02 -0.290174469306E-02 -0.299540292865E-02 -0.309206060717E-02 -0.319181223024E-02
 -0.329475517333E-02 -0.340098976621E-02 -0.351061937512E-02 -0.362375048675E-02 -0.374049279395E-02
 -0.386095928329E-02 -0.398526632424E-02 -0.411353376024E-02 -0.424588500142E-02 -0.438244711900E-02
 -0.452335094145E-02 -0.466873115221E-02 -0.481872638908E-02 -0.497347934509E-02 -0.513313687092E-02
 -0.529785007871E-02 -0.546777444728E-02 -0.564306992855E-02 -0.582390105518E-02 -0.601043704926E-02
 -0.620285193198E-02 -0.640132463407E-02 -0.660603910691E-02 -0.681718443425E-02 -0.703495494408E-02
 -0.725955032079E-02 -0.749117571720E-02 -0.773004186621E-02 -0.797636519193E-02 -0.823036791998E-02
 -0.849227818656E-02 -0.876233014605E-02 -0.904076407676E-02 -0.932782648445E-02 -0.962377020311E-02
 -0.992885449269E-02 -0.102433451332E-01 -0.105675145145E-01 -0.109016417217E-01 -0.112460126147E-01
 -0.116009199024E-01 -0.119666632094E-01 -0.123435491358E-01 -0.127318913083E-01 -0.131320104224E-01
 -0.135442342745E-01 -0.139688977821E-01 -0.144063429926E-01 -0.148569190785E-01 -0.153209823174E-01
 -0.157988960571E-01 -0.162910306620E-01 -0.167977634419E-01 -0.173194785593E-01 -0.178565669152E-01
 -0.184094260110E-01 -0.189784597835E-01 -0.195640784136E-01 -0.201666981032E-01 -0.207867408212E-01
 -0.214246340133E-01 -0.220808102759E-01 -0.227557069884E-01 -0.234497659040E-01 -0.241634326930E-01
 -0.248971564379E-01 -0.256513890759E-01 -0.264265847842E-01 -0.272231993070E-01 -0.280416892171E-01
 -0.288825111104E-01 -0.297461207279E-01 -0.306329720005E-01 -0.315435160127E-01 -0.324781998789E-01
 -0.334374655287E-01 -0.344217483938E-01 -0.354314759930E-01 -0.364670664075E-01 -0.375289266418E-01
 -0.386174508623E-01 -0.397330185092E-01 -0.408759922725E-01 -0.420467159266E-01 -0.432455120161E-01
 -0.444726793845E-01 -0.457284905397E-01 -0.470131888463E-01 -0.483269855400E-01 -0.496700565519E-01
 -0.510425391390E-01 -0.524445283088E-01 -0.538760730328E-01 -0.553371722384E-01 -0.568277705727E-01
 -0.583477539296E-01 -0.598969447316E-01 -0.614750969608E-01 -0.630818909292E-01 -0.647169277842E-01
 -0.663797237407E-01 -0.680697040361E-01 -0.697861966018E-01 -0.715284254486E-01 -0.732955037621E-01
 -0.750864267065E-01 -0.769000639371E-01 -0.787351518222E-01 -0.805902853769E-01 -0.824639099152E-01
 -0.843543124264E-01 -0.862596126855E-01 -0.881777541113E-01 -0.901064943863E-01 -0.920433958587E-01
 -0.939858157478E-01 -0.959308961813E-01 -0.978755540944E-01 -0.998164710275E-01 -0.101750082864E+00
 -0.103672569556E+00 -0.105579844890E+00 -0.107467546354E+00 -0.109331025173E+00 -0.111165336588E+00
 -0.112965230464E+00 -0.114725142309E+00 -0.116439184827E+00 -0.118101140087E+00 -0.119704452455E+00
 -0.121242222407E+00 -0.122707201366E+00 -0.124091787731E+00 -0.125388024245E+00 -0.126587596901E+00
 -0.127681835560E+00 -0.128661716502E+00 -0.129517867117E+00 -0.130240572966E+00 -0.130819787461E+00
 -0.131245144415E+00 -0.131505973725E+00 -0.131591320474E+00 -0.131489967727E+00 -0.131190463330E+00
 -0.130681151000E+00 -0.129950206021E+00 -0.128985675858E+00 -0.127775525986E+00 -0.126307691257E+00
 -0.124570133080E+00 -0.122550902728E+00 -0.120238211023E+00 -0.117620504651E+00 -0.114686549341E+00
 -0.111425520088E+00 -0.107827098564E+00 -0.103881577827E+00 -0.995799743744E-01 -0.949141475016E-01
 -0.898769258952E-01 -0.844622412632E-01 -0.786652687385E-01 -0.724825736719E-01 -0.659122643199E-01
 -0.589541497971E-01 -0.516099025225E-01 -0.438832242299E-01 -0.357800144429E-01 -0.273085401325E-01
 -0.184796050942E-01 -0.930671739287E-02  0.193746934805E-03  0.100023858704E-01  0.200966211336E-01
  0.304505577167E-01  0.410348553338E-01  0.518166139222E-01  0.627592754461E-01  0.738225445196E-01
  0.849623308020E-01  0.961307167065E-01  0.107275954602E+00  0.118342498233E+00  0.129271073416E+00
  0.139998793021E+00  0.150459320827E+00  0.160583088024E+00  0.170297565196E+00  0.179527591738E+00
  0.188195764094E+00  0.196222883898E+00  0.203528466772E+00  0.210031312168E+00  0.215650133990E+00
  0.220304250922E+00  0.223914334483E+00  0.226403211841E+00  0.227696719454E+00  0.227724602581E+00
  0.226421454622E+00  0.223727689098E+00  0.219590535881E+00  0.213965051989E+00  0.206815135917E+00
  0.198114533141E+00  0.187847819027E+00  0.176011344110E+00  0.162614125478E+00  0.147678666946E+00
  0.131241689955E+00  0.113354756660E+00  0.940847666159E-01  0.735143088238E-01  0.517418515385E-01
  0.288817531170E-01  0.506407800266E-02 -0.195657972140E-01 -0.448478013421E-01 -0.706080198760E-01
 -0.966597814495E-01 -0.122804963739E+00 -0.148835477404E+00 -0.174534861213E+00 -0.199679917165E+00
 -0.224042356309E+00 -0.247390520202E+00 -0.269491347249E+00 -0.290112767474E+00 -0.309026556609E+00
 -0.326011448723E+00 -0.340856210471E+00 -0.353362487707E+00 -0.363347393956E+00 -0.370645881253E+00
 -0.375112919236E+00 -0.376625467706E+00 -0.375084198122E+00 -0.370414909655E+00 -0.362569592188E+00
 -0.351527104997E+00 -0.337293459011E+00 -0.319901707976E+00 -0.299411467489E+00 -0.275908090620E+00
 -0.249501535350E+00 -0.220324963002E+00 -0.188533108795E+00 -0.154300465900E+00 -0.117819323281E+00
 -0.792976953349E-01 -0.389571783038E-01  0.296923512111E-02  0.462393552826E-01  0.906039848955E-01
  0.135809077073E+00  0.181597843393E+00  0.227712795167E+00  0.273897702541E+00  0.319899457105E+00
  0.365469825189E+00  0.410367080365E+00  0.454357506969E+00  0.497216768122E+00  0.538731136599E+00
  0.578698588966E+00  0.616929765453E+00  0.653248797513E+00  0.687494002209E+00  0.719518437944E+00
  0.749190311602E+00  0.776393225818E+00  0.801026260165E+00  0.823003893244E+00  0.842255792962E+00
  0.858726524238E+00  0.872375239106E+00  0.883175415924E+00  0.891114699252E+00  0.896194863618E+00
  0.898431891757E+00  0.897856131013E+00  0.894512476835E+00  0.888460530627E+00  0.879774687192E+00
  0.868544119188E+00  0.854872636543E+00  0.838878417896E+00  0.820693564573E+00  0.800463540238E+00
  0.778346392882E+00  0.754511782960E+00  0.729139771673E+00  0.702419328054E+00  0.674546530957E+00
  0.645722462774E+00  0.616150765927E+00  0.586035050486E+00  0.555576087969E+00  0.524969053759E+00
  0.494400921476E+00  0.464048166078E+00  0.434074897954E+00  0.404631507861E+00  0.375853851303E+00
  0.347862948970E+00  0.320765133574E+00  0.294652537860E+00  0.269603797024E+00  0.245684833572E+00
 pseudo wavefunction
  0.104775263500E-03  0.108182293680E-03  0.111700111981E-03  0.115332320957E-03  0.119082640306E-03
  0.122954910684E-03  0.126953097633E-03  0.131081295647E-03  0.135343732360E-03  0.139744772880E-03
  0.144288924257E-03  0.148980840099E-03  0.153825325338E-03  0.158827341149E-03  0.163992010033E-03
  0.169324621063E-03  0.174830635298E-03  0.180515691377E-03  0.186385611294E-03  0.192446406359E-03
  0.198704283356E-03  0.205165650897E-03  0.211837125987E-03  0.218725540798E-03  0.225837949669E-03
  0.233181636327E-03  0.240764121347E-03  0.248593169857E-03  0.256676799484E-03  0.265023288572E-03
  0.273641184653E-03  0.282539313204E-03  0.291726786685E-03  0.301213013870E-03  0.311007709483E-03
  0.321120904147E-03  0.331562954653E-03  0.342344554571E-03  0.353476745201E-03  0.364970926874E-03
  0.376838870634E-03  0.389092730289E-03  0.401745054858E-03  0.414808801423E-03  0.428297348397E-03
  0.442224509225E-03  0.456604546533E-03  0.471452186728E-03  0.486782635084E-03  0.502611591313E-03
  0.518955265640E-03  0.535830395408E-03  0.553254262213E-03  0.571244709607E-03  0.589820161367E-03
  0.608999640366E-03  0.628802788051E-03  0.649249884560E-03  0.670361869489E-03  0.692160363334E-03
  0.714667689637E-03  0.737906897843E-03  0.761901786905E-03  0.786676929657E-03  0.812257697978E-03
  0.838670288776E-03  0.865941750812E-03  0.894100012404E-03  0.923173910025E-03  0.953193217836E-03
  0.984188678173E-03  0.101619203303E-02  0.104923605658E-02  0.108335458871E-02  0.111858256969E-02
  0.115495607596E-02  0.119251235707E-02  0.123128987383E-02  0.127132833767E-02  0.131266875134E-02
  0.135535345090E-02  0.139942614903E-02  0.144493197986E-02  0.149191754514E-02  0.154043096196E-02
  0.159052191208E-02  0.164224169272E-02  0.169564326919E-02  0.175078132903E-02  0.180771233808E-02
  0.186649459829E-02  0.192718830739E-02  0.198985562059E-02  0.205456071416E-02  0.212136985120E-02
  0.219035144949E-02  0.226157615151E-02  0.233511689682E-02  0.241104899674E-02  0.248945021145E-02
  0.257040082962E-02  0.265398375065E-02  0.274028456952E-02  0.282939166446E-02  0.292139628744E-02
  0.301639265757E-02  0.311447805765E-02  0.321575293370E-02  0.332032099787E-02  0.342828933458E-02
  0.353976851018E-02  0.365487268618E-02  0.377371973611E-02  0.389643136619E-02  0.402313323995E-02
  0.415395510692E-02  0.428903093540E-02  0.442849904964E-02  0.457250227147E-02  0.472118806649E-02
  0.487470869502E-02  0.503322136797E-02  0.519688840779E-02  0.536587741460E-02  0.554036143774E-02
  0.572051915291E-02  0.590653504504E-02  0.609859959711E-02  0.629690948506E-02  0.650166777915E-02
  0.671308415166E-02  0.693137509153E-02  0.715676412587E-02  0.738948204862E-02  0.762976715672E-02
  0.787786549391E-02  0.813403110239E-02  0.839852628273E-02  0.867162186214E-02  0.895359747146E-02
  0.924474183113E-02  0.954535304645E-02  0.985573891233E-02  0.101762172281E-01  0.105071161221E-01
  0.108487743876E-01  0.112015418283E-01  0.115657796166E-01  0.119418606620E-01  0.123301699922E-01
  0.127311051468E-01  0.131450765824E-01  0.135725080927E-01  0.140138372403E-01  0.144695158039E-01
  0.149400102387E-01  0.154258021528E-01  0.159273887981E-01  0.164452835774E-01  0.169800165674E-01
  0.175321350595E-01  0.181022041167E-01  0.186908071492E-01  0.192985465084E-01  0.199260440995E-01
  0.205739420146E-01  0.212429031845E-01  0.219336120534E-01  0.226467752732E-01  0.233831224212E-01
  0.241434067399E-01  0.249284059009E-01  0.257389227927E-01  0.265757863334E-01  0.274398523094E-01
  0.283320042401E-01  0.292531542707E-01  0.302042440921E-01  0.311862458899E-01  0.322001633239E-01
  0.332470325371E-01  0.343279231964E-01  0.354439395662E-01  0.365962216143E-01  0.377859461525E-01
  0.390143280119E-01  0.402826212541E-01  0.415921204199E-01  0.429441618149E-01  0.443401248342E-01
  0.457814333275E-01  0.472695570037E-01  0.488060128780E-01  0.503923667613E-01  0.520302347932E-01
  0.537212850192E-01  0.554672390131E-01  0.572698735465E-01  0.591310223042E-01  0.610525776477E-01
  0.630364924282E-01  0.650847818475E-01  0.671995253698E-01  0.693828686835E-01  0.716370257143E-01
  0.739642806890E-01  0.763669902513E-01  0.788475856291E-01  0.814085748530E-01  0.840525450270E-01
  0.867821646491E-01  0.896001859825E-01  0.925094474766E-01  0.955128762352E-01  0.986134905320E-01
  0.101814402371E+00  0.105118820087E+00  0.108530050991E+00  0.112051504047E+00  0.115686692579E+00
  0.119439237020E+00  0.123312867662E+00  0.127311427446E+00  0.131438874744E+00  0.135699286157E+00
  0.140096859293E+00  0.144635915543E+00  0.149320902822E+00  0.154156398263E+00  0.159147110871E+00
  0.164297884091E+00  0.169613698299E+00  0.175099673168E+00  0.180761069918E+00  0.186603293393E+00
  0.192631893958E+00  0.198852569178E+00  0.205271165232E+00  0.211893678044E+00  0.218726254069E+00
  0.225775190689E+00  0.233046936169E+00  0.240548089109E+00  0.248285397321E+00  0.256265756062E+00
  0.264496205537E+00  0.272983927577E+00  0.281736241394E+00  0.290760598300E+00  0.300064575253E+00
  0.309655867112E+00  0.319542277421E+00  0.329731707575E+00  0.340232144160E+00  0.351051644271E+00
  0.362198318568E+00  0.373680311817E+00  0.385505780640E+00  0.397682868142E+00  0.410219675094E+00
  0.423124227270E+00  0.436404438525E+00  0.450068069153E+00  0.464122678996E+00  0.478575574755E+00
  0.493433750865E+00  0.508703823255E+00  0.524391955229E+00  0.540503774635E+00  0.557044281408E+00
  0.574017744477E+00  0.591427586939E+00  0.609276258280E+00  0.627565092326E+00  0.646294149476E+00
  0.665462041648E+00  0.685065738219E+00  0.705100351103E+00  0.725558896967E+00  0.746432034407E+00
  0.767707773791E+00  0.789371157271E+00  0.811403906355E+00  0.833784034284E+00  0.856485420321E+00
  0.879477342996E+00  0.902723969293E+00  0.926183796750E+00  0.949809045570E+00  0.973544997960E+00
  0.997329282282E+00  0.102109110001E+01  0.104475039416E+01  0.106821695890E+01  0.109138949089E+01
  0.111415458515E+01  0.113638567952E+01  0.115794195508E+01  0.117866720250E+01  0.119838866884E+01
  0.121691590366E+01  0.123403962939E+01  0.124953066782E+01  0.126313896262E+01  0.127459274727E+01
  0.128359791885E+01  0.128983769009E+01  0.129297260582E+01  0.129264102491E+01  0.128846018400E+01
  0.128002797589E+01  0.126692559052E+01  0.124872118127E+01  0.122497473032E+01  0.119524429403E+01
  0.115909380926E+01  0.111610263211E+01  0.106587695858E+01  0.100806412831E+01  0.942473577449E+00
  0.869179169441E+00  0.788329731673E+00  0.000000000000E+00  0.000000000000E+00  0.000000000000E+00
  0.000000000000E+00  0.000000000000E+00  0.000000000000E+00  0.000000000000E+00  0.000000000000E+00
  0.000000000000E+00  0.000000000000E+00  0.000000000000E+00  0.000000000000E+00  0.000000000000E+00
  0.000000000000E+00  0.000000000000E+00  0.000000000000E+00  0.000000000000E+00  0.000000000000E+00
  0.000000000000E+00  0.000000000000E+00  0.000000000000E+00  0.000000000000E+00  0.000000000000E+00
 ae wavefunction
 -0.174357303726E-02 -0.180011416632E-02 -0.185848359439E-02 -0.191874009504E-02 -0.198094430828E-02
 -0.204515879836E-02 -0.211144811314E-02 -0.217987884530E-02 -0.225051969525E-02 -0.232344153585E-02
 -0.239871747907E-02 -0.247642294441E-02 -0.255663572938E-02 -0.263943608195E-02 -0.272490677497E-02
 -0.281313318274E-02 -0.290420335970E-02 -0.299820812119E-02 -0.309524112662E-02 -0.319539896466E-02
 -0.329878124096E-02 -0.340549066804E-02 -0.351563315771E-02 -0.362931791583E-02 -0.374665753960E-02
 -0.386776811733E-02 -0.399276933084E-02 -0.412178456037E-02 -0.425494099219E-02 -0.439236972884E-02
 -0.453420590212E-02 -0.468058878878E-02 -0.483166192897E-02 -0.498757324748E-02 -0.514847517785E-02
 -0.531452478919E-02 -0.548588391595E-02 -0.566271929052E-02 -0.584520267861E-02 -0.603351101759E-02
 -0.622782655764E-02 -0.642833700567E-02 -0.663523567219E-02 -0.684872162082E-02 -0.706899982066E-02
 -0.729628130133E-02 -0.753078331060E-02 -0.777272947471E-02 -0.802234996109E-02 -0.827988164356E-02
 -0.854556826979E-02 -0.881966063097E-02 -0.910241673352E-02 -0.939410197270E-02 -0.969498930793E-02
 -0.100053594397E-01 -0.103255009876E-01 -0.106557106697E-01 -0.109962934829E-01 -0.113475628827E-01
 -0.117098409651E-01 -0.120834586463E-01 -0.124687558437E-01 -0.128660816545E-01 -0.132757945340E-01
 -0.136982624711E-01 -0.141338631624E-01 -0.145829841823E-01 -0.150460231505E-01 -0.155233878938E-01
 -0.160154966045E-01 -0.165227779918E-01 -0.170456714265E-01 -0.175846270790E-01 -0.181401060476E-01
 -0.187125804781E-01 -0.193025336711E-01 -0.199104601790E-01 -0.205368658882E-01 -0.211822680871E-01
 -0.218471955174E-01 -0.225321884074E-01 -0.232377984863E-01 -0.239645889752E-01 -0.247131345567E-01
 -0.254840213164E-01 -0.262778466583E-01 -0.270952191888E-01 -0.279367585678E-01 -0.288030953241E-01
 -0.296948706322E-01 -0.306127360472E-01 -0.315573531951E-01 -0.325293934135E-01 -0.335295373416E-01
 -0.345584744522E-01 -0.356169025253E-01 -0.367055270556E-01 -0.378250605910E-01 -0.389762219976E-01
 -0.401597356440E-01 -0.413763305020E-01 -0.426267391558E-01 -0.439116967149E-01 -0.452319396242E-01
 -0.465882043639E-01 -0.479812260333E-01 -0.494117368098E-01 -0.508804642769E-01 -0.523881296119E-01
 -0.539354456254E-01 -0.555231146444E-01 -0.571518262283E-01 -0.588222547097E-01 -0.605350565499E-01
 -0.622908674981E-01 -0.640902995443E-01 -0.659339376550E-01 -0.678223362792E-01 -0.697560156156E-01
 -0.717354576253E-01 -0.737611017815E-01 -0.758333405411E-01 -0.779525145260E-01 -0.801189074021E-01
 -0.823327404416E-01 -0.845941667557E-01 -0.869032651854E-01 -0.892600338357E-01 -0.916643832407E-01
 -0.941161291478E-01 -0.966149849057E-01 -0.991605534471E-01 -0.101752318853E+00 -0.104389637484E+00
 -0.107071728683E+00 -0.109797665011E+00 -0.112566362046E+00 -0.115376567709E+00 -0.118226851119E+00
 -0.121115590989E+00 -0.124040963544E+00 -0.127000929968E+00 -0.129993223394E+00 -0.133015335432E+00
 -0.136064502255E+00 -0.139137690260E+00 -0.142231581312E+00 -0.145342557611E+00 -0.148466686206E+00
 -0.151599703192E+00 -0.154736997629E+00 -0.157873595252E+00 -0.161004142000E+00 -0.164122887460E+00
 -0.167223668290E+00 -0.170299891699E+00 -0.173344519101E+00 -0.176350050029E+00 -0.179308506454E+00
 -0.182211417620E+00 -0.185049805561E+00 -0.187814171455E+00 -0.190494482996E+00 -0.193080162982E+00
 -0.195560079324E+00 -0.197922536724E+00 -0.200155270248E+00 -0.202245441090E+00 -0.204179634791E+00
 -0.205943862245E+00 -0.207523563805E+00 -0.208903616852E+00 -0.210068347187E+00 -0.211001544654E+00
 -0.211686483387E+00 -0.212105947122E+00 -0.212242260023E+00 -0.212077323479E+00 -0.211592659346E+00
 -0.210769460138E+00 -0.209588646643E+00 -0.208030933474E+00 -0.206076903056E+00 -0.203707088540E+00
 -0.200902066119E+00 -0.197642557224E+00 -0.193909541029E+00 -0.189684377674E+00 -0.184948942556E+00
 -0.179685772011E+00 -0.173878220612E+00 -0.167510630260E+00 -0.160568511127E+00 -0.153038734432E+00
 -0.144909736890E+00 -0.136171736554E+00 -0.126816959599E+00 -0.116839877453E+00 -0.106237453455E+00
 -0.950093980513E-01 -0.831584312559E-01 -0.706905509067E-01 -0.576153049192E-01 -0.439460654841E-01
 -0.297003028383E-01 -0.148998559484E-01  0.428802820500E-03  0.162543121973E-01  0.325401789534E-01
  0.492445506734E-01  0.663200077476E-01  0.837133780403E-01  0.101365577880E+00  0.119211483441E+00
  0.137179837308E+00  0.155193195942E+00  0.173167924827E+00  0.191014248940E+00  0.208636366736E+00
  0.225932635758E+00  0.242795837311E+00  0.259113526327E+00  0.274768471019E+00  0.289639185536E+00
  0.303600557907E+00  0.316524575032E+00  0.328281146043E+00  0.338739024671E+00  0.347766830270E+00
  0.355234165830E+00  0.361012829801E+00  0.364978117043E+00  0.367010202591E+00  0.366995600265E+00
  0.364828686432E+00  0.360413277365E+00  0.353664246655E+00  0.344509167052E+00  0.332889958958E+00
  0.318764525538E+00  0.302108352225E+00  0.282916046243E+00  0.261202789786E+00  0.237005678788E+00
  0.210384917932E+00  0.181424841776E+00  0.150234731735E+00  0.116949399173E+00  0.817295058893E-01
  0.447615945814E-01  0.625780320600E-02 -0.335447615653E-01 -0.743850143756E-01 -0.115979261538E+00
 -0.158022954453E+00 -0.200192801060E+00 -0.242149168765E+00 -0.283538671378E+00 -0.323996825976E+00
 -0.363150733934E+00 -0.400621892963E+00 -0.436029415279E+00 -0.468993948786E+00 -0.499142350014E+00
 -0.526112782851E+00 -0.549559762930E+00 -0.569158842833E+00 -0.584610890045E+00 -0.595646023749E+00
 -0.602027252293E+00 -0.603553787147E+00 -0.600063961082E+00 -0.591437662610E+00 -0.577598209809E+00
 -0.558513613210E+00 -0.534197208484E+00 -0.504707667751E+00 -0.470148420301E+00 -0.430666529187E+00
 -0.386451080489E+00 -0.337731148308E+00 -0.284773401453E+00 -0.227879418009E+00 -0.167382771928E+00
 -0.103645951874E+00 -0.370571673128E-01  0.319729091494E-01  0.103014420448E+00  0.175621587959E+00
  0.249335927012E+00  0.323689387799E+00  0.398207397638E+00  0.472411783317E+00  0.545823554320E+00
  0.617965530731E+00  0.688364802345E+00  0.756555011682E+00  0.822078456922E+00  0.884488019588E+00
  0.943348925886E+00  0.998240354595E+00  0.104875690444E+01  0.109450993017E+01  0.113512875075E+01
  0.117026172757E+01  0.119957721150E+01  0.122276436921E+01  0.123953392184E+01  0.124961886408E+01
  0.125277526396E+01  0.124878326373E+01  0.123744839658E+01  0.121860330076E+01  0.119210985933E+01
  0.115786173640E+01  0.111578723575E+01  0.106585238295E+01  0.100806412831E+01  0.942473577449E+00
  0.869179169441E+00  0.788329731673E+00  0.000000000000E+00  0.000000000000E+00  0.000000000000E+00
  0.000000000000E+00  0.000000000000E+00  0.000000000000E+00  0.000000000000E+00  0.000000000000E+00
  0.000000000000E+00  0.000000000000E+00  0.000000000000E+00  0.000000000000E+00  0.000000000000E+00
  0.000000000000E+00  0.000000000000E+00  0.000000000000E+00  0.000000000000E+00  0.000000000000E+00
  0.000000000000E+00  0.000000000000E+00  0.000000000000E+00  0.000000000000E+00  0.000000000000E+00
 pseudo wavefunction
  0.452928653421E-08  0.482863794540E-08  0.514777420936E-08  0.548800295446E-08  0.585071823335E-08
  0.623740623498E-08  0.664965137410E-08  0.708914278319E-08  0.755768123360E-08  0.805718651393E-08
  0.858970529622E-08  0.915741952199E-08  0.976265534250E-08  0.104078926499E-07  0.110957752384E-07
  0.118291216368E-07  0.126109366574E-07  0.134444237076E-07  0.143329979158E-07  0.152803001241E-07
  0.162902118071E-07  0.173668709749E-07  0.185146891288E-07  0.197383693368E-07  0.210429255038E-07
  0.224337029159E-07  0.239164001417E-07  0.254970923820E-07  0.271822563622E-07  0.289787968698E-07
  0.308940750464E-07  0.329359385491E-07  0.351127537052E-07  0.374334397928E-07  0.399075055864E-07
  0.425450883180E-07  0.453569952137E-07  0.483547477747E-07  0.515506289862E-07  0.549577336449E-07
  0.585900220139E-07  0.624623770235E-07  0.665906652524E-07  0.709918019394E-07  0.756838202917E-07
  0.806859453741E-07  0.860186728818E-07  0.917038531195E-07  0.977647805304E-07  0.104226289143E-06
  0.111114854325E-06  0.118458701267E-06  0.126287920625E-06  0.134634591821E-06  0.143532914482E-06
  0.153019348569E-06  0.163132763767E-06  0.173914598753E-06  0.185409030982E-06  0.197663157702E-06
  0.210727188931E-06  0.224654653184E-06  0.239502616801E-06  0.255331917772E-06  0.272207415012E-06
  0.290198254114E-06  0.309378150667E-06  0.329825692294E-06  0.351624660658E-06  0.374864374748E-06
  0.399640056851E-06  0.426053222720E-06  0.454212097516E-06  0.484232059252E-06  0.516236111542E-06
  0.550355387590E-06  0.586729687495E-06  0.625508051064E-06  0.666849368486E-06  0.710923031363E-06
  0.757909626772E-06  0.808001677196E-06  0.861404429363E-06  0.918336695216E-06  0.979031748466E-06
  0.104373828040E-05  0.111272141886E-05  0.118626381457E-05  0.126466679925E-05  0.134825162029E-05
  0.143736075700E-05  0.153235932390E-05  0.163363656666E-05  0.174160745704E-05  0.185671439315E-05
  0.197942901206E-05  0.211025412233E-05  0.224972576412E-05  0.239841540555E-05  0.255693228418E-05
  0.272592590325E-05  0.290608869290E-05  0.309815884724E-05  0.330292334899E-05  0.352122119396E-05
  0.375394682862E-05  0.400205381494E-05  0.426655873738E-05  0.454854536808E-05  0.484916910734E-05
  0.516966171760E-05  0.551133637022E-05  0.587559302586E-05  0.626392417039E-05  0.667792092987E-05
  0.711927958971E-05  0.758980854464E-05  0.809143570791E-05  0.862621641028E-05  0.919634182091E-05
  0.980414792476E-05  0.104521250934E-04  0.111429282880E-04  0.118793879371E-04  0.126645215325E-04
  0.135015459923E-04  0.143938908401E-04  0.153452122558E-04  0.163594080542E-04  0.174406336543E-04
  0.185933191030E-04  0.198221872238E-04  0.211322729659E-04  0.225289440297E-04  0.240179228577E-04
  0.256053100758E-04  0.272976094861E-04  0.291017547087E-04  0.310251375857E-04  0.330756384603E-04
  0.352616584575E-04  0.375921538971E-04  0.400766729802E-04  0.427253948994E-04  0.455491715325E-04
  0.485595718912E-04  0.517689295048E-04  0.551903929355E-04  0.588379796283E-04  0.627266333199E-04
  0.668722852380E-04  0.712919193426E-04  0.760036418765E-04  0.810267555085E-04  0.863818383727E-04
  0.920908283268E-04  0.981771127738E-04  0.104665624414E-03  0.111582943319E-03  0.118957405742E-03
  0.126819220113E-03  0.135200590687E-03  0.144135849359E-03  0.153661596168E-03  0.163816849076E-03
  0.174643203637E-03  0.186185003185E-03  0.198489520257E-03  0.211607149978E-03  0.225591616203E-03
  0.240500191240E-03  0.256393930071E-03  0.273337919998E-03  0.291401546752E-03  0.310658778124E-03
  0.331188466290E-03  0.353074670034E-03  0.376406998202E-03  0.401280975750E-03  0.427798433889E-03
  0.456067925896E-03  0.486205170272E-03  0.518333523032E-03  0.552584481046E-03  0.589098218442E-03
  0.628024158237E-03  0.669521581499E-03  0.713760276474E-03  0.760921230292E-03  0.811197366010E-03
  0.864794327948E-03  0.921931318443E-03  0.982841989363E-03  0.104777539191E-02  0.111699698850E-02
  0.119078973072E-02  0.126945520757E-02  0.135331486864E-02  0.144271132687E-02  0.153800974613E-02
  0.163959931892E-02  0.174789484006E-02  0.186333838240E-02  0.198640108107E-02  0.211758503305E-02
  0.225742531949E-02  0.240649215835E-02  0.256539319565E-02  0.273477594384E-02  0.291533037661E-02
  0.310779168974E-02  0.331294323815E-02  0.353161966014E-02  0.376471020005E-02  0.401316224152E-02
  0.427798506390E-02  0.456025383533E-02  0.486111385638E-02  0.518178506916E-02  0.552356684730E-02
  0.588784308312E-02  0.627608758899E-02  0.668986983070E-02  0.713086101136E-02  0.760084052521E-02
  0.810170280151E-02  0.863546455928E-02  0.920427249462E-02  0.981041142273E-02  0.104563128978E-01
  0.111445643339E-01  0.118779186515E-01  0.126593044731E-01  0.134918368932E-01  0.143788288475E-01
  0.153238031056E-01  0.163305049108E-01  0.174029152928E-01  0.185452650734E-01  0.197620495893E-01
  0.210580441496E-01  0.224383202477E-01  0.239082625404E-01  0.254735866080E-01  0.271403574996E-01
  0.289150090695E-01  0.308043640971E-01  0.328156551825E-01  0.349565463958E-01  0.372351556528E-01
  0.396600777754E-01  0.422404081829E-01  0.449857671451E-01  0.479063245110E-01  0.510128248061E-01
  0.543166125695E-01  0.578296577762E-01  0.615645811607E-01  0.655346792274E-01  0.697539486941E-01
  0.742371100778E-01  0.789996300864E-01  0.840577424298E-01  0.894284666116E-01  0.951296242041E-01
  0.101179852045E+00  0.107598611724E+00  0.114406194666E+00  0.121623722017E+00  0.129273138492E+00
  0.137377199223E+00  0.145959448603E+00  0.155044190001E+00  0.164656445158E+00  0.174821902011E+00
  0.185566849607E+00  0.196918098707E+00  0.208902886694E+00  0.221548765314E+00  0.234883469873E+00
  0.248934768519E+00  0.263730290375E+00  0.279297331453E+00  0.295662637501E+00  0.312852163277E+00
  0.330890808144E+00  0.349802128393E+00  0.369608027358E+00  0.390328425110E+00  0.411980910434E+00
  0.434580378785E+00  0.458138661016E+00  0.482664148927E+00  0.508161424866E+00  0.534630903893E+00
  0.562068498097E+00  0.590465313533E+00  0.619807390714E+00  0.650075499401E+00  0.681244997356E+00
  0.713285760365E+00  0.746162186865E+00  0.779833274308E+00  0.814252755632E+00  0.849369272107E+00
  0.885126542960E+00  0.921463471968E+00  0.958314106247E+00  0.995607332652E+00  0.103326616279E+01
  0.107120641948E+01  0.110933459727E+01  0.114754463046E+01  0.118571326793E+01  0.122369373138E+01
  0.126130733105E+01  0.129833274067E+01  0.133449270474E+01  0.136943929253E+01  0.140289162349E+01
  0.143482629950E+01  0.146526570625E+01  0.000000000000E+00  0.000000000000E+00  0.000000000000E+00
  0.000000000000E+00  0.000000000000E+00  0.000000000000E+00  0.000000000000E+00  0.000000000000E+00
  0.000000000000E+00  0.000000000000E+00  0.000000000000E+00  0.000000000000E+00  0.000000000000E+00
  0.000000000000E+00  0.000000000000E+00  0.000000000000E+00  0.000000000000E+00  0.000000000000E+00
  0.000000000000E+00  0.000000000000E+00  0.000000000000E+00  0.000000000000E+00  0.000000000000E+00
 ae wavefunction
  0.662888298093E-40  0.930404775655E-07  0.189299526703E-06  0.289081583139E-06  0.392708256263E-06
  0.500519551020E-06  0.612875167269E-06  0.730155881742E-06  0.852765018073E-06  0.981130010776E-06
  0.111570406939E-05  0.125696794941E-05  0.140543183710E-05  0.156163735569E-05  0.172615970092E-05
  0.189960991456E-05  0.208263730486E-05  0.227593202364E-05  0.248022781042E-05  0.269630491427E-05
  0.292499320532E-05  0.316717548819E-05  0.342379103060E-05  0.369583932115E-05  0.398438407138E-05
  0.429055747789E-05  0.461556476162E-05  0.496068900224E-05  0.532729628690E-05  0.571684119382E-05
  0.613087263237E-05  0.657104006302E-05  0.703910012146E-05  0.753692367348E-05  0.806650332820E-05
  0.862996143949E-05  0.922955862714E-05  0.986770285122E-05  0.105469590756E-04  0.112700595584E-04
  0.120399148097E-04  0.128596252600E-04  0.137324936844E-04  0.146620384316E-04  0.156520075090E-04
  0.167063935792E-04  0.178294499258E-04  0.190257074514E-04  0.202999927720E-04  0.216574474798E-04
  0.231035486477E-04  0.246441306549E-04  0.262854084170E-04  0.280340021114E-04  0.298969634901E-04
  0.318818038836E-04  0.339965240004E-04  0.362496456355E-04  0.386502454108E-04  0.412079906712E-04
  0.439331776755E-04  0.468367722234E-04  0.499304528724E-04  0.532266569055E-04  0.567386292220E-04
  0.604804743321E-04  0.644672116486E-04  0.687148342803E-04  0.732403715419E-04  0.780619554104E-04
  0.831988911714E-04  0.886717325096E-04  0.945023613178E-04  0.100714072511E-03  0.107331664149E-03
  0.114381533189E-03  0.121891777214E-03  0.129892302484E-03  0.138414938702E-03  0.147493560892E-03
  0.157164218808E-03  0.167465274325E-03  0.178437547287E-03  0.190124470297E-03  0.202572252984E-03
  0.215830056301E-03  0.229950177419E-03  0.244988245849E-03  0.261003431419E-03  0.278058664793E-03
  0.296220871243E-03  0.315561218409E-03  0.336155378846E-03  0.358083808170E-03  0.381432039671E-03
  0.406290996280E-03  0.432757320865E-03  0.460933725798E-03  0.490929362873E-03  0.522860214607E-03
  0.556849508078E-03  0.593028152447E-03  0.631535201388E-03  0.672518341695E-03  0.716134409350E-03
  0.762549934445E-03  0.811941716330E-03  0.864497430452E-03  0.920416268380E-03  0.979909612545E-03
  0.104320174728E-02  0.111053060780E-02  0.118214856868E-02  0.125832327369E-02  0.133933850850E-02
  0.142549511814E-02  0.151711197088E-02  0.161452697029E-02  0.171809811726E-02  0.182820462373E-02
  0.194524807975E-02  0.206965367568E-02  0.220187148105E-02  0.234237778173E-02  0.249167647678E-02
  0.265030053643E-02  0.281881352235E-02  0.299781117138E-02  0.318792304349E-02  0.338981423471E-02
  0.360418715545E-02  0.383178337427E-02  0.407338552695E-02  0.432981929019E-02  0.460195541896E-02
  0.489071184591E-02  0.519705584084E-02  0.552200622737E-02  0.586663565361E-02  0.623207291242E-02
  0.661950530642E-02  0.703018105161E-02  0.746541171267E-02  0.792657466159E-02  0.841511555033E-02
  0.893255078647E-02  0.948046999950E-02  0.100605384838E-01  0.106744996021E-01  0.113241771321E-01
  0.120114775356E-01  0.127383921286E-01  0.135069991268E-01  0.143194655396E-01  0.151780488827E-01
  0.160850986741E-01  0.170430576797E-01  0.180544628658E-01  0.191219460159E-01  0.202482339643E-01
  0.214361483940E-01  0.226886051431E-01  0.240086129591E-01  0.253992716358E-01  0.268637694623E-01
  0.284053799089E-01  0.300274574699E-01  0.317334325774E-01  0.335268054941E-01  0.354111390911E-01
  0.373900504063E-01  0.394672008784E-01  0.416462851439E-01  0.439310182804E-01  0.463251213747E-01
  0.488323052904E-01  0.514562525074E-01  0.542005968998E-01  0.570689013201E-01  0.600646328544E-01
  0.631911356157E-01  0.664516009410E-01  0.698490348632E-01  0.733862227352E-01  0.770656908854E-01
  0.808896652002E-01  0.848600265347E-01  0.889782628719E-01  0.932454181656E-01  0.976620378266E-01
  0.102228110834E+00  0.106943008487E+00  0.111805419834E+00  0.116813283883E+00  0.121963718698E+00
  0.127252947582E+00  0.132676222568E+00  0.138227745521E+00  0.143900587220E+00  0.149686604859E+00
  0.155576358505E+00  0.161559027121E+00  0.167622324879E+00  0.173752418541E+00  0.179933846822E+00
  0.186149442645E+00  0.192380259299E+00  0.198605501447E+00  0.204802461915E+00  0.210946465129E+00
  0.217010817972E+00  0.222966768897E+00  0.228783476267E+00  0.234427987314E+00  0.239865229698E+00
  0.245058018382E+00  0.249967081287E+00  0.254551107681E+00  0.258766823461E+00  0.262569097213E+00
  0.265911080258E+00  0.268744382824E+00  0.271019287311E+00  0.272684998603E+00  0.273689930887E+00
  0.273982030470E+00  0.273509134435E+00  0.272219365203E+00  0.270061561043E+00  0.266985742196E+00
  0.262943611722E+00  0.257889089557E+00  0.251778877648E+00  0.244573053446E+00  0.236235688403E+00
  0.226735487472E+00  0.216046444836E+00  0.204148510327E+00  0.191028260069E+00  0.176679563992E+00
  0.161104241864E+00  0.144312698557E+00  0.126324528309E+00  0.107169076922E+00  0.868859501183E-01
  0.655254557741E-01  0.431489674812E-01  0.198291968976E-01 -0.434963745292E-02 -0.292917569414E-01
 -0.548898969062E-01 -0.810255196947E-01 -0.107569178191E+00 -0.134381040203E+00 -0.161311579722E+00
 -0.188202430015E+00 -0.214887372825E+00 -0.241193409560E+00 -0.266941837262E+00 -0.291949259941E+00
 -0.316028530740E+00 -0.338989741007E+00 -0.360641489303E+00 -0.380792655045E+00 -0.399254691619E+00
 -0.415844173964E+00 -0.430385248729E+00 -0.442711795548E+00 -0.452669308288E+00 -0.460116582303E+00
 -0.464927265484E+00 -0.466991275634E+00 -0.466216048075E+00 -0.462527563615E+00 -0.455871112421E+00
 -0.446211765365E+00 -0.433534543144E+00 -0.417844289889E+00 -0.399165270179E+00 -0.377540516384E+00
 -0.353030958055E+00 -0.325714367426E+00 -0.295684155824E+00 -0.263048055002E+00 -0.227926715673E+00
 -0.190452252779E+00 -0.150766763742E+00 -0.109020842252E+00 -0.653721064430E-01 -0.199837568138E-01
  0.269768237079E-01  0.753394174296E-01  0.124932258835E+00  0.175583253224E+00  0.227121119998E+00
  0.279376454127E+00  0.332182699898E+00  0.385377032940E+00  0.438801147820E+00  0.492301952075E+00
  0.545732169511E+00  0.598950857349E+00  0.651823841205E+00  0.704224068688E+00  0.756031876687E+00
  0.807135161024E+00  0.857429433114E+00  0.906817750779E+00  0.955210522756E+00  0.100252520911E+01
  0.104868596851E+01  0.109362332937E+01  0.113727397543E+01  0.117958073043E+01  0.122049280289E+01
  0.125996631766E+01  0.129796512797E+01  0.133446187986E+01  0.136943929253E+01  0.140289162349E+01
  0.143482629950E+01  0.146526570625E+01  0.000000000000E+00  0.000000000000E+00  0.000000000000E+00
  0.000000000000E+00  0.000000000000E+00  0.000000000000E+00  0.000000000000E+00  0.000000000000E+00
  0.000000000000E+00  0.000000000000E+00  0.000000000000E+00  0.000000000000E+00  0.000000000000E+00
  0.000000000000E+00  0.000000000000E+00  0.000000000000E+00  0.000000000000E+00  0.000000000000E+00
  0.000000000000E+00  0.000000000000E+00  0.000000000000E+00  0.000000000000E+00  0.000000000000E+00
 pseudo wavefunction
  0.746759478648E-08  0.796114603781E-08  0.848731727510E-08  0.904826443145E-08  0.964628593075E-08
  0.102838321052E-07  0.109635152355E-07  0.116881202539E-07  0.124606161558E-07  0.132841681646E-07
  0.141621507006E-07  0.150981612082E-07  0.160960348948E-07  0.171598604465E-07  0.182939967801E-07
  0.195030909037E-07  0.207920969573E-07  0.221662965120E-07  0.236313202106E-07  0.251931708383E-07
  0.268582479190E-07  0.286333739363E-07  0.305258222884E-07  0.325433470894E-07  0.346942149415E-07
  0.369872388066E-07  0.394318141162E-07  0.420379572682E-07  0.448163466685E-07  0.477783664843E-07
  0.509361532895E-07  0.543026457934E-07  0.578916378553E-07  0.617178350038E-07  0.657969146911E-07
  0.701455905294E-07  0.747816807738E-07  0.797241813302E-07  0.849933435893E-07  0.906107574046E-07
  0.965994395545E-07  0.102983928051E-06  0.109790382683E-06  0.117046692199E-06  0.124782588586E-06
  0.133029768885E-06  0.141822025071E-06  0.151195382512E-06  0.161188247576E-06  0.171841565003E-06
  0.183198985663E-06  0.195307045420E-06  0.208215355801E-06  0.221976807277E-06  0.236647785975E-06
  0.252288404717E-06  0.268962749319E-06  0.286739141184E-06  0.305690417236E-06  0.325894228362E-06
  0.347433357580E-06  0.370396059231E-06  0.394876420594E-06  0.420974747396E-06  0.448797974803E-06
  0.478460105578E-06  0.510082677190E-06  0.543795259804E-06  0.579735987176E-06  0.618052122643E-06
  0.658900662518E-06  0.702448979358E-06  0.748875507761E-06  0.798370475474E-06  0.851136682832E-06
  0.907390333706E-06  0.967361921371E-06  0.103129717292E-05  0.109945805612E-05  0.117212385274E-05
  0.124959230294E-05  0.133218082518E-05  0.142022781679E-05  0.151409404054E-05  0.161416410279E-05
  0.172084802938E-05  0.183458294563E-05  0.195583486741E-05  0.208510061056E-05  0.222290982654E-05
  0.236982717257E-05  0.252645462522E-05  0.269343394692E-05  0.287144931549E-05  0.306123012742E-05
  0.326355398642E-05  0.347924988956E-05  0.370920162390E-05  0.395435138764E-05  0.421570365057E-05
  0.449432926971E-05  0.479136987692E-05  0.510804255645E-05  0.544564483167E-05  0.580555998141E-05
  0.618926270754E-05  0.659832517724E-05  0.703442346450E-05  0.749934441739E-05  0.799499297913E-05
  0.852339999306E-05  0.908673052336E-05  0.968729272567E-05  0.103275473040E-04  0.110101175927E-04
  0.117378003041E-04  0.125135769878E-04  0.133406262454E-04  0.142223367542E-04  0.151623211502E-04
  0.161644308295E-04  0.172327717274E-04  0.183717211400E-04  0.195859456583E-04  0.208804202863E-04
  0.222604488230E-04  0.237316855917E-04  0.253001586042E-04  0.269722942563E-04  0.287549436552E-04
  0.306554106862E-04  0.326814819337E-04  0.348414585802E-04  0.371441904120E-04  0.395991120723E-04
  0.422162817091E-04  0.450064221773E-04  0.479809649621E-04  0.511520970051E-04  0.545328106232E-04
  0.581369567258E-04  0.619793015477E-04  0.660755871289E-04  0.704425957908E-04  0.750982188704E-04
  0.800615299946E-04  0.853528631946E-04  0.909938961795E-04  0.970077391095E-04  0.103419029231E-03
  0.110254031764E-03  0.117540747444E-03  0.125309027178E-03  0.133590694255E-03  0.142419674639E-03
  0.151832135851E-03  0.161866635032E-03  0.172564276766E-03  0.183968881327E-03  0.196127164031E-03
  0.209088926413E-03  0.222907260030E-03  0.237638763703E-03  0.253343775087E-03  0.270086617522E-03
  0.287935863158E-03  0.306964613431E-03  0.327250798028E-03  0.348877493566E-03  0.371933263267E-03
  0.396512519016E-03  0.422715907273E-03  0.450650720406E-03  0.480431335103E-03  0.512179679654E-03
  0.546025731988E-03  0.582108050472E-03  0.620574339638E-03  0.661582053106E-03  0.705299036136E-03
  0.751904210419E-03  0.801588303835E-03  0.854554628136E-03  0.911019907676E-03  0.971215162492E-03
  0.103538664931E-02  0.110379686420E-02  0.117672561091E-02  0.125447113914E-02  0.133735135729E-02
  0.142570512441E-02  0.151989362667E-02  0.162030184358E-02  0.172734010985E-02  0.184144577906E-02
  0.196308499557E-02  0.209275458171E-02  0.223098404754E-02  0.237833773099E-02  0.253541707673E-02
  0.270286306247E-02  0.288135878209E-02  0.307163219544E-02  0.327445905526E-02  0.349066602236E-02
  0.372113398067E-02  0.396680156477E-02  0.422866891276E-02  0.450780165857E-02  0.480533517817E-02
  0.512247910520E-02  0.546052213233E-02  0.582083711540E-02  0.620488649847E-02  0.661422807871E-02
  0.705052113111E-02  0.751553291380E-02  0.801114557600E-02  0.853936349143E-02  0.910232104102E-02
  0.970229087004E-02  0.103416926453E-01  0.110231023398E-01  0.117492620715E-01  0.125230905275E-01
  0.133476939994E-01  0.142263780645E-01  0.151626599401E-01  0.161602815449E-01  0.172232232981E-01
  0.183557186889E-01  0.195622696476E-01  0.208476627496E-01  0.222169862848E-01  0.236756482185E-01
  0.252293950750E-01  0.268843317673E-01  0.286469423957E-01  0.305241120344E-01  0.325231495202E-01
  0.346518112517E-01  0.369183259990E-01  0.393314207193E-01  0.419003473598E-01  0.446349106191E-01
  0.475454966256E-01  0.506431024729E-01  0.539393665350E-01  0.574465994613E-01  0.611778157252E-01
  0.651467655739E-01  0.693679671871E-01  0.738567388217E-01  0.786292306678E-01  0.837024560965E-01
  0.890943219191E-01  0.948236572157E-01  0.100910240216E+00  0.107374822634E+00  0.114239150761E+00
  0.121525982533E+00  0.129259099647E+00  0.137463313702E+00  0.146164465163E+00  0.155389413838E+00
  0.165166019318E+00  0.175523109710E+00  0.186490436718E+00  0.198098614959E+00  0.210379043120E+00
  0.223363804301E+00  0.237085542631E+00  0.251577312929E+00  0.266872399868E+00  0.283004102802E+00
  0.300005482054E+00  0.317909062153E+00  0.336746487182E+00  0.356548123070E+00  0.377342601387E+00
  0.399156298942E+00  0.422012747301E+00  0.445931966197E+00  0.470929714806E+00  0.497016654939E+00
  0.524197420464E+00  0.552469587696E+00  0.581822542180E+00  0.612236238186E+00  0.643679848507E+00
  0.676110303716E+00  0.709470722043E+00  0.743688733471E+00  0.778674704543E+00  0.814319873827E+00
  0.850494411924E+00  0.887045424404E+00  0.923794921075E+00  0.960537780454E+00  0.997039744235E+00
  0.103303548272E+01  0.106822677859E+01  0.110228088275E+01  0.113482910233E+01  0.116546568678E+01
  0.119374708369E+01  0.121919164109E+01  0.124127983786E+01  0.125945512899E+01  0.127312549835E+01
  0.128166581977E+01  0.128442113943E+01  0.128071101110E+01  0.126983504483E+01  0.125107987239E+01
  0.122372779486E+01  0.118706746345E+01  0.114040705920E+01  0.108309154600E+01  0.101464137476E+01
  0.934899618029E+00  0.843860959426E+00  0.000000000000E+00  0.000000000000E+00  0.000000000000E+00
  0.000000000000E+00  0.000000000000E+00  0.000000000000E+00  0.000000000000E+00  0.000000000000E+00
  0.000000000000E+00  0.000000000000E+00  0.000000000000E+00  0.000000000000E+00  0.000000000000E+00
  0.000000000000E+00  0.000000000000E+00  0.000000000000E+00  0.000000000000E+00  0.000000000000E+00
  0.000000000000E+00  0.000000000000E+00  0.000000000000E+00  0.000000000000E+00  0.000000000000E+00
 ae wavefunction
  0.903420477312E-40  0.126800658411E-06  0.257987762433E-06  0.393976213744E-06  0.535204319232E-06
  0.682135456254E-06  0.835259843479E-06  0.995096424284E-06  0.116219487020E-05  0.133713771240E-05
  0.152054260965E-05  0.171306476186E-05  0.191539947882E-05  0.212828491430E-05  0.235250497657E-05
  0.258889242680E-05  0.283833217780E-05  0.310176480630E-05  0.338019029265E-05  0.367467200299E-05
  0.398634092979E-05  0.431640020750E-05  0.466612992157E-05  0.503689222978E-05  0.543013681642E-05
  0.584740670099E-05  0.629034442456E-05  0.676069863829E-05  0.726033112051E-05  0.779122425000E-05
  0.835548896520E-05  0.895537324106E-05  0.959327111681E-05  0.102717323107E-04  0.109934724593E-04
  0.117613840227E-04  0.125785478970E-04  0.134482457820E-04  0.143739733506E-04  0.153594542735E-04
  0.164086551529E-04  0.175258014250E-04  0.187153942921E-04  0.199822287520E-04  0.213314127939E-04
  0.227683878363E-04  0.242989504867E-04  0.259292757061E-04  0.276659414703E-04  0.295159550217E-04
  0.314867808140E-04  0.335863702573E-04  0.358231933775E-04  0.382062725129E-04  0.407452181755E-04
  0.434502672157E-04  0.463323234341E-04  0.494030007971E-04  0.526746694185E-04  0.561605044817E-04
  0.598745382874E-04  0.638317156233E-04  0.680479526613E-04  0.725401996054E-04  0.773265073223E-04
  0.824260982025E-04  0.878594415152E-04  0.936483335340E-04  0.998159827291E-04  0.106387100338E-03
  0.113387996646E-03  0.120846683321E-03  0.128792982185E-03  0.137258640800E-03  0.146277455295E-03
  0.155885400858E-03  0.166120770380E-03  0.177024321711E-03  0.188639434069E-03  0.201012274143E-03
  0.214191972454E-03  0.228230810603E-03  0.243184420033E-03  0.259111992992E-03  0.276076506400E-03
  0.294144959387E-03  0.313388625280E-03  0.333883318884E-03  0.355709679923E-03  0.378953473577E-03
  0.403705909064E-03  0.430063977314E-03  0.458130808766E-03  0.488016052443E-03  0.519836277458E-03
  0.553715398182E-03  0.589785124367E-03  0.628185437570E-03  0.669065095271E-03  0.712582164160E-03
  0.758904584126E-03  0.808210764523E-03  0.860690214386E-03  0.916544208307E-03  0.975986489758E-03
  0.103924401371E-02  0.110655773045E-02  0.117818341262E-02  0.125439252741E-02  0.133547315612E-02
  0.142173096318E-02  0.151349021681E-02  0.161109486365E-02  0.171490965955E-02  0.182532135895E-02
  0.194273996515E-02  0.206760004384E-02  0.220036210238E-02  0.234151403701E-02  0.249157265062E-02
  0.265108524317E-02  0.282063127720E-02  0.300082412063E-02  0.319231286888E-02  0.339578424843E-02
  0.361196460355E-02  0.384162196801E-02  0.408556822313E-02  0.434466134341E-02  0.461980773065E-02
  0.491196463705E-02  0.522214267761E-02  0.555140843130E-02  0.590088713037E-02  0.627176543628E-02
  0.666529430008E-02  0.708279190461E-02  0.752564668453E-02  0.799532041975E-02  0.849335139640E-02
  0.902135762858E-02  0.958104013257E-02  0.101741862439E-01  0.108026729664E-01  0.114684703392E-01
  0.121736448088E-01  0.129203625871E-01  0.137108929775E-01  0.145476116469E-01  0.154330038199E-01
  0.163696673665E-01  0.173603157544E-01  0.184077808313E-01  0.195150153995E-01  0.206850955422E-01
  0.219212226552E-01  0.232267251342E-01  0.246050596634E-01  0.260598120446E-01  0.275946975025E-01
  0.292135603950E-01  0.309203732523E-01  0.327192350608E-01  0.346143687042E-01  0.366101174647E-01
  0.387109404816E-01  0.409214070580E-01  0.432461896979E-01  0.456900557497E-01  0.482578575241E-01
  0.509545207486E-01  0.537850312100E-01  0.567544194351E-01  0.598677432471E-01  0.631300680339E-01
  0.665464445557E-01  0.701218841163E-01  0.738613309188E-01  0.777696314211E-01  0.818515005094E-01
  0.861114843047E-01  0.905539194212E-01  0.951828884987E-01  0.100002171839E+00  0.105015194987E+00
  0.110224972104E+00  0.115634045004E+00  0.121244417745E+00  0.127057486680E+00  0.133073965913E+00
  0.139293808141E+00  0.145716120891E+00  0.152339078215E+00  0.159159827963E+00  0.166174394809E+00
  0.173377579269E+00  0.180762853029E+00  0.188322251005E+00  0.196046260617E+00  0.203923708894E+00
  0.211941648141E+00  0.220085240995E+00  0.228337645857E+00  0.236679903787E+00  0.245090828078E+00
  0.253546897791E+00  0.262022156604E+00  0.270488118303E+00  0.278913680180E+00  0.287265045528E+00
  0.295505656318E+00  0.303596137194E+00  0.311494252162E+00  0.319154875861E+00  0.326529982158E+00
  0.333568653812E+00  0.340217117937E+00  0.346418812701E+00  0.352114490972E+00  0.357242366224E+00
  0.361738305149E+00  0.365536069914E+00  0.368567611447E+00  0.370763413748E+00  0.372052888548E+00
  0.372364819707E+00  0.371627857182E+00  0.369771060756E+00  0.366724493634E+00  0.362419865548E+00
  0.356791224210E+00  0.349775693130E+00  0.341314252975E+00  0.331352562792E+00  0.319841816614E+00
  0.306739629994E+00  0.292010950044E+00  0.275628981369E+00  0.257576119139E+00  0.237844879177E+00
  0.216438813650E+00  0.193373399590E+00  0.168676886159E+00  0.142391085392E+00  0.114572090159E+00
  0.852909023275E-01  0.546339537052E-01  0.227035023040E-01 -0.103821133280E-01 -0.444883785682E-01
 -0.794646825524E-01 -0.115144589896E+00 -0.151346320674E+00 -0.187873453489E+00 -0.224515860412E+00
 -0.261050867424E+00 -0.297244605537E+00 -0.332853479092E+00 -0.367625646639E+00 -0.401302421439E+00
 -0.433619588533E+00 -0.464308800720E+00 -0.493099374420E+00 -0.519720792056E+00 -0.543905927894E+00
 -0.565394632094E+00 -0.583937192177E+00 -0.599297413213E+00 -0.611255331888E+00 -0.619609683636E+00
 -0.624180202159E+00 -0.624809754806E+00 -0.621366264858E+00 -0.613744353569E+00 -0.601866642897E+00
 -0.585684682243E+00 -0.565179488390E+00 -0.540361710427E+00 -0.511271448071E+00 -0.477977762796E+00
 -0.440577927519E+00 -0.399196463840E+00 -0.353984016451E+00 -0.305116113183E+00 -0.252791856328E+00
 -0.197232586791E+00 -0.138680557640E+00 -0.773976480641E-01 -0.136641430937E-01  0.522224009702E-01
  0.119948190245E+00  0.189184114907E+00  0.259586550839E+00  0.330798035962E+00  0.402447818210E+00
  0.474152275152E+00  0.545515208585E+00  0.616128023558E+00  0.685569806493E+00  0.753407326783E+00
  0.819194993499E+00  0.882474806599E+00  0.942776346985E+00  0.999616852067E+00  0.105250142379E+01
  0.110092341746E+01  0.114436506680E+01  0.118229841882E+01  0.121418668433E+01  0.123948615425E+01
  0.125764887952E+01  0.126812634876E+01  0.127037440970E+01  0.126385966088E+01  0.124806749419E+01
  0.122251191013E+01  0.118674717183E+01  0.114038132072E+01  0.108309154600E+01  0.101464137476E+01
  0.934899618029E+00  0.843860959426E+00  0.000000000000E+00  0.000000000000E+00  0.000000000000E+00
  0.000000000000E+00  0.000000000000E+00  0.000000000000E+00  0.000000000000E+00  0.000000000000E+00
  0.000000000000E+00  0.000000000000E+00  0.000000000000E+00  0.000000000000E+00  0.000000000000E+00
  0.000000000000E+00  0.000000000000E+00  0.000000000000E+00  0.000000000000E+00  0.000000000000E+00
  0.000000000000E+00  0.000000000000E+00  0.000000000000E+00  0.000000000000E+00  0.000000000000E+00
 End of Dataset
